# Supplementary material for: 2-Bromo-6-hydrazinyl­pyridine
Source: IUCrdata. 2023 Feb 28;8(Pt 2):x230169. doi: 10.1107/S2414314623001694 (PMC9993890; doi:10.1107/S2414314623001694)
Supplement: Supplementary file 1 [file x-08-x230169-sup1.cif]

##############################################################################
#                                                                            #
# This CIF contains the data for a data article accepted for                 #
# publication in IUCrData. It conforms to the requirements of                #
# Notes for Authors for IUCrData, and has been                               #
# peer reviewed under the auspices of IUCrData.                              #
#                                                                            #
# Full details of the Crystallographic Information File format               #
# are given in the paper "The Crystallographic Information File (CIF):       #
# a New Standard Archive File for Crystallography" by S. R. Hall, F. H.      #
# Allen and I. D. Brown [Acta Cryst. (1991), A47, 655-685].                  #
#                                                                            #
# The current version of the core CIF dictionary is obtainable from          #
# ftp://ftp.iucr.org/pub/cif_core.dic.                                       #
#                                                                            #
# Software is freely available for graphical display of the structure(s)     #
# in this CIF. For information consult the CIF software page                 #
# http://www.iucr.org/resources/cif/software.                                #
#                                                                            #
# This file may be used for bona fide research purposes within the           #
# scientific community so long as proper attribution is given to the data    # 
# article from which it was obtained.                                        #
#                                                                            #
##############################################################################
data_I
_audit_creation_method
;
Olex2 1.2
(compiled 2018.05.29 svn.r3508 for OlexSys, GUI svn.r5506)
;
_journal_date_recd_electronic     2023-02-20
_journal_date_accepted     2023-02-23
_journal_name_full     'IUCrData'
_journal_year     2023
_journal_volume     8
_journal_issue      2
_journal_page_first     0
_journal_page_last     0
_journal_paper_category     HO
_journal_paper_doi     10.1107/S2414314623001694
_journal_coeditor_code     HB4424
_publ_contact_author_name     'Valeri V. Mossine'
_publ_contact_author_address
;
Department of Biochemistry
University of Missouri
Columbia, MO 65211
USA
;
_publ_contact_author_email     'MossineV@missouri.edu'
_publ_contact_author_fax     '1-573-884-4631'
_publ_contact_author_phone     '1-573-882-2608'
_publ_section_title
;
2-Bromo-6-hydrazinylpyridine
;
loop_
    _publ_author_name
    _publ_author_footnote
    _publ_author_address
    'Mossine, Valeri V.' .
;
Department of Biochemistry
University of Missouri
Columbia, MO 65211
USA
;
    'Kelley, Steven P.' .
;
Department of Chemistry
University of Missouri
Columbia, MO 65211
USA
;
    'Mawhinney, Thomas P.' .
;
Department of Biochemistry
University of Missouri
Columbia, MO 65211
USA
;
_publ_section_synopsis
;
The title molecule is essentially flat. In the crystal the molecules are linked
by a system of N---H...N hydrogen bonds formed by the hydrazinyl group, a
Br...Br halogen bond, and  \p-stacking between the pyridine rings.
;
_chemical_name_systematic
;
2-Bromo-6-hydrazinylpyridine
;
_chemical_name_common     ?
_chemical_formula_moiety     'C5 H6 Br N3'
_chemical_formula_sum     'C5 H6 Br N3'
_chemical_formula_iupac     'C5 H6 Br N3'
_chemical_formula_weight     188.04
_chemical_melting_point     ?
_chemical_absolute_configuration     ?
_space_group_crystal_system     orthorhombic
_space_group_name_H-M_alt     'P 21 21 21'
_space_group_name_Hall     'P 2ac 2ab'
loop_
    _space_group_symop_operation_xyz
    'x, y, z'
    '-x+1/2, -y, z+1/2'
    'x+1/2, -y+1/2, -z'
    '-x, y+1/2, -z+1/2'
_cell_length_a     3.9606(3)
_cell_length_b     13.9649(9)
_cell_length_c     23.0332(14)
_cell_angle_alpha     90
_cell_angle_beta     90
_cell_angle_gamma     90
_cell_volume     1273.95(15)
_cell_formula_units_Z     8
_cell_measurement_reflns_used     9416
_cell_measurement_theta_min     3.70
_cell_measurement_theta_max     73.68
_cell_measurement_temperature     150.0
_exptl_crystal_description     'needle'
_exptl_crystal_colour     'colourless'
_exptl_crystal_size_max     0.24
_exptl_crystal_size_mid     0.04
_exptl_crystal_size_min     0.03
_exptl_crystal_density_diffrn     1.961
_exptl_crystal_density_meas     ?
_exptl_crystal_density_method     ?
_exptl_crystal_F_000     736
_exptl_absorpt_coefficient_mu     8.021
_exptl_absorpt_correction_type     multi-scan
_exptl_absorpt_process_details
;
(<i>AXScale</i>; Bruker, 2021)
;
_exptl_absorpt_correction_T_min     0.5212
_exptl_absorpt_correction_T_max     0.7538
_diffrn_ambient_temperature     150.0
_diffrn_source     'Incoatec IMuS microfocus Cu tube'
_diffrn_radiation_type     CuK\a
_diffrn_radiation_wavelength     1.54178
_diffrn_radiation_monochromator     'multi-layer optics'
_diffrn_measurement_device_type     'Bruker APEXII area detector'
_diffrn_measurement_method     '\f and \w scans'
_diffrn_detector_area_resol_mean     ?
_diffrn_reflns_number     25559
_diffrn_reflns_av_R_equivalents     0.0267
_diffrn_reflns_av_unetI/netI     0.0152
_diffrn_reflns_theta_min     3.701
_diffrn_reflns_theta_max     74.320
_diffrn_reflns_theta_full     67.679
_diffrn_measured_fraction_theta_max     0.999
_diffrn_measured_fraction_theta_full     1.000
_diffrn_reflns_limit_h_min     -4
_diffrn_reflns_limit_h_max     4
_diffrn_reflns_limit_k_min     -17
_diffrn_reflns_limit_k_max     17
_diffrn_reflns_limit_l_min     -28
_diffrn_reflns_limit_l_max     28
_diffrn_standards_number     0
_refine_special_details
;
The hydrazine H atoms were treated by a
mixture of independent and constrained refinement while the methine hydrogen
atoms were initially placed in calculated positions. All hydrogen-atom
coordinates were allowed to refine freely, while displacement parameters were
constrained to ride on the carrier atoms [<i>U</i>~iso~(methine H) =
1.2<i>U</i>~eq~].
;
_reflns_number_total     2564
_reflns_number_gt     2546
_reflns_threshold_expression     'I > 2\s(I)'
_refine_ls_structure_factor_coef     Fsqd
_refine_ls_matrix_type     full
_refine_ls_R_factor_all     0.0135
_refine_ls_R_factor_gt     0.0134
_refine_ls_wR_factor_gt     0.0327
_refine_ls_wR_factor_ref     0.0328
_refine_ls_goodness_of_fit_ref     1.065
_refine_ls_restrained_S_all     1.065
_refine_ls_number_reflns     2564
_refine_ls_number_parameters     181
_refine_ls_number_restraints     0
_refine_ls_hydrogen_treatment     mixed
_refine_ls_weighting_scheme     calc
_refine_ls_weighting_details
              'w=1/[\s^2^(Fo^2^)+(0.0151P)^2^+0.5435P] where P=(Fo^2^+2Fc^2^)/3'
_atom_sites_solution_hydrogens     mixed
_atom_sites_solution_primary     direct
_atom_sites_solution_secondary     ?
_refine_ls_shift/su_max     0.001
_refine_ls_shift/su_mean     0.000
_refine_diff_density_max     0.265
_refine_diff_density_min     -0.356
_refine_ls_extinction_method     none
_refine_ls_extinction_coef     .
_refine_ls_abs_structure_details
;
Flack <i>x</i> determined using 999 quotients
[(<i>I</i>^+^)-(<i>I</i>^-^)]/[(<i>I</i>^+^)+(<i>I</i>^-^)]
(Parsons <i>et al.</i>,  2013)
;
_refine_ls_abs_structure_Flack     0.012(5)
loop_
    _atom_type_symbol
    _atom_type_description
    _atom_type_scat_dispersion_real
    _atom_type_scat_dispersion_imag
    _atom_type_scat_source
    'C' 'C' 0.0181 0.0091
                         'International Tables Vol C Tables 4.2.6.8 and 6.1.1.4'
    'H' 'H' 0.0000 0.0000
                         'International Tables Vol C Tables 4.2.6.8 and 6.1.1.4'
    'N' 'N' 0.0311 0.0180
                         'International Tables Vol C Tables 4.2.6.8 and 6.1.1.4'
    'Br' 'Br' -0.6763 1.2805
                         'International Tables Vol C Tables 4.2.6.8 and 6.1.1.4'
_computing_data_collection
;
APEX3 (Bruker, 2021)
;
_computing_cell_refinement
;
APEX3 and SAINT (Bruker, 2021)
;
_computing_data_reduction
;
APEX3 and SAINT (Bruker, 2021)
;
_computing_structure_solution
;
ShelXS (Sheldrick, 2008)
;
_computing_structure_refinement
;
ShelXL (Sheldrick, 2015)
;
_computing_molecular_graphics
;
<i>Crystal Explorer 17.5</i> (Mackenzie <i>et al.</i>,  2017), Mercury
(Macrae <i>et al.</i>,  2020)'
;
_computing_publication_material
;
Olex2 (Dolomanov <i>et al.</i>,  2009), and publCIF
(Westrip, 2010)
;
loop_
    _atom_site_type_symbol
    _atom_site_label
    _atom_site_fract_x
    _atom_site_fract_y
    _atom_site_fract_z
    _atom_site_U_iso_or_equiv
    _atom_site_adp_type
    _atom_site_calc_flag
    _atom_site_occupancy
    _atom_site_disorder_assembly
    _atom_site_disorder_group
    Br Br2 0.82558(6) -0.11957(2) 0.41033(2) 0.02165(7) Uani d 1 . .
    N N5 0.2752(6) 0.10488(14) 0.55037(8) 0.0196(4) Uani d 1 . .
    N N4 0.5314(5) -0.00629(12) 0.49331(8) 0.0161(4) Uani d 1 . .
    Br Br1 -0.03786(6) 0.36607(2) 0.24286(2) 0.02079(7) Uani d 1 . .
    N N2 0.2746(6) 0.13007(15) 0.39929(8) 0.0252(5) Uani d 1 . .
    N N1 0.1329(5) 0.22862(13) 0.32263(8) 0.0150(4) Uani d 1 . .
    N N6 0.1173(5) 0.14093(14) 0.60068(8) 0.0185(4) Uani d 1 . .
    C C3 0.4274(6) 0.10092(16) 0.24479(10) 0.0209(5) Uani d 1 . .
    H H3 0.526775 0.057251 0.218189 0.025 Uiso calc 1 . .
    C C8 0.6904(6) -0.12096(17) 0.58795(10) 0.0198(4) Uani d 1 . .
    H H8 0.742112 -0.160750 0.620199 0.024 Uiso calc 1 . .
    N N3 0.1114(6) 0.19152(15) 0.43885(9) 0.0198(4) Uani d 1 . .
    C C9 0.5193(6) -0.03596(15) 0.59669(10) 0.0171(4) Uani d 1 . .
    H H9 0.455892 -0.016115 0.634609 0.021 Uiso calc 1 . .
    C C5 0.2734(6) 0.14643(15) 0.34125(9) 0.0171(4) Uani d 1 . .
    C C1 0.1477(6) 0.24529(14) 0.26623(10) 0.0153(4) Uani d 1 . .
    C C4 0.4229(6) 0.08000(16) 0.30289(10) 0.0194(5) Uani d 1 . .
    H H4 0.518306 0.022107 0.317038 0.023 Uiso calc 1 . .
    C C2 0.2855(7) 0.18666(17) 0.22446(10) 0.0198(5) Uani d 1 . .
    H H2 0.284680 0.203175 0.184451 0.024 Uiso calc 1 . .
    C C6 0.6988(6) -0.08743(15) 0.48825(10) 0.0160(4) Uani d 1 . .
    C C10 0.4416(6) 0.02050(15) 0.54774(9) 0.0154(4) Uani d 1 . .
    C C7 0.7876(6) -0.14892(16) 0.53255(10) 0.0194(5) Uani d 1 . .
    H H7 0.907529 -0.206701 0.525612 0.023 Uiso calc 1 . .
    H H5 0.217(8) 0.134(2) 0.5193(13) 0.023 Uiso d 1 . .
    H H6A -0.002(8) 0.099(2) 0.6194(14) 0.029 Uiso d 1 . .
    H H3A 0.189(9) 0.247(2) 0.4323(14) 0.029 Uiso d 1 . .
    H H6B 0.249(9) 0.164(2) 0.6242(14) 0.029 Uiso d 1 . .
    H H2A 0.340(8) 0.080(2) 0.4114(13) 0.023 Uiso d 1 . .
    H H3B -0.094(10) 0.192(2) 0.4303(14) 0.029 Uiso d 1 . .
loop_
    _atom_site_aniso_label
    _atom_site_aniso_U_11
    _atom_site_aniso_U_22
    _atom_site_aniso_U_33
    _atom_site_aniso_U_12
    _atom_site_aniso_U_13
    _atom_site_aniso_U_23
    Br2 0.02599(13) 0.02054(11) 0.01841(11) 0.00436(10) 0.00240(9) -0.00398(9)
    N5 0.0309(11) 0.0166(9) 0.0112(8) 0.0065(8) -0.0005(8) -0.0007(7)
    N4 0.0197(10) 0.0138(8) 0.0149(8) -0.0018(8) -0.0008(8) -0.0004(6)
    Br1 0.02350(12) 0.02039(11) 0.01847(11) 0.00379(9) 0.00074(9) 0.00649(8)
    N2 0.0451(14) 0.0163(9) 0.0143(9) 0.0125(10) 0.0005(9) 0.0026(8)
    N1 0.0174(9) 0.0136(8) 0.0138(8) -0.0005(7) -0.0022(8) -0.0009(7)
    N6 0.0234(10) 0.0186(9) 0.0136(8) 0.0000(8) 0.0019(8) -0.0032(7)
    C3 0.0215(11) 0.0202(10) 0.0209(11) 0.0004(9) 0.0017(10) -0.0061(8)
    C8 0.0198(10) 0.0191(10) 0.0205(10) -0.0022(10) -0.0067(9) 0.0048(9)
    N3 0.0271(12) 0.0169(9) 0.0154(9) 0.0034(8) -0.0009(8) 0.0001(7)
    C9 0.0193(11) 0.0183(10) 0.0138(9) -0.0035(9) -0.0016(9) 0.0005(8)
    C5 0.0205(11) 0.0130(10) 0.0177(10) -0.0023(8) -0.0040(8) -0.0006(8)
    C1 0.0146(10) 0.0146(9) 0.0165(10) -0.0007(8) -0.0020(9) 0.0020(8)
    C4 0.0218(12) 0.0139(9) 0.0223(11) -0.0004(8) -0.0007(9) -0.0017(8)
    C2 0.0214(12) 0.0232(11) 0.0146(10) -0.0016(9) 0.0003(9) -0.0005(8)
    C6 0.0163(10) 0.0160(10) 0.0157(10) -0.0016(8) 0.0006(9) -0.0037(8)
    C10 0.0165(10) 0.0142(9) 0.0156(10) -0.0027(8) -0.0016(9) -0.0010(8)
    C7 0.0189(11) 0.0141(10) 0.0252(11) 0.0005(9) -0.0027(9) 0.0006(8)
_geom_special_details
;
 All esds (except the esd in the dihedral angle between two l.s. planes)
 are estimated using the full covariance matrix.  The cell esds are taken
 into account individually in the estimation of esds in distances, angles
 and torsion angles; correlations between esds in cell parameters are only
 used when they are defined by crystal symmetry.  An approximate (isotropic)
 treatment of cell esds is used for estimating esds involving l.s. planes.
;
loop_
    _geom_bond_atom_site_label_1
    _geom_bond_atom_site_label_2
    _geom_bond_site_symmetry_2
    _geom_bond_distance
    _geom_bond_publ_flag
    Br2 C6 . 1.917(2) ?
    N5 N6 . 1.410(3) ?
    N5 C10 . 1.351(3) ?
    N4 C6 . 1.318(3) ?
    N4 C10 . 1.356(3) ?
    Br1 C1 . 1.917(2) ?
    N2 N3 . 1.409(3) ?
    N2 C5 . 1.356(3) ?
    N1 C5 . 1.346(3) ?
    N1 C1 . 1.321(3) ?
    C3 C4 . 1.370(3) ?
    C3 C2 . 1.403(3) ?
    C8 C9 . 1.382(3) ?
    C8 C7 . 1.389(3) ?
    C9 C10 . 1.410(3) ?
    C5 C4 . 1.411(3) ?
    C1 C2 . 1.376(3) ?
    C6 C7 . 1.379(3) ?
    N2 H2A . 0.80(3) ?
    N3 H3A . 0.85(3) ?
    N3 H3B . 0.84(4) ?
    N5 H5 . 0.86(3) ?
    N6 H6A . 0.87(3) ?
    N6 H6B . 0.82(3) ?
    C2 H2 . 0.95 ?
    C3 H3 . 0.95 ?
    C4 H4 . 0.95 ?
    C7 H7 . 0.95 ?
    C8 H8 . 0.95 ?
    C9 H9 . 0.95 ?
loop_
    _geom_angle_atom_site_label_1
    _geom_angle_atom_site_label_2
    _geom_angle_atom_site_label_3
    _geom_angle_site_symmetry_1
    _geom_angle_site_symmetry_3
    _geom_angle
    _geom_angle_publ_flag
    C10 N5 N6 . . 124.36(19) ?
    C6 N4 C10 . . 116.81(19) ?
    C5 N2 N3 . . 122.2(2) ?
    C1 N1 C5 . . 116.46(19) ?
    C4 C3 C2 . . 120.2(2) ?
    C9 C8 C7 . . 120.8(2) ?
    C8 C9 C10 . . 118.1(2) ?
    N2 C5 C4 . . 120.3(2) ?
    N1 C5 N2 . . 117.3(2) ?
    N1 C5 C4 . . 122.3(2) ?
    N1 C1 Br1 . . 114.48(16) ?
    N1 C1 C2 . . 126.9(2) ?
    C2 C1 Br1 . . 118.63(17) ?
    C3 C4 C5 . . 118.5(2) ?
    C1 C2 C3 . . 115.7(2) ?
    N4 C6 Br2 . . 114.58(16) ?
    N4 C6 C7 . . 126.7(2) ?
    C7 C6 Br2 . . 118.69(17) ?
    N5 C10 N4 . . 114.20(19) ?
    N5 C10 C9 . . 123.9(2) ?
    N4 C10 C9 . . 121.9(2) ?
    C6 C7 C8 . . 115.7(2) ?
    N3 N2 H2A . . 117(2) ?
    C5 N2 H2A . . 120(2) ?
    N2 N3 H3A . . 106(2) ?
    N2 N3 H3B . . 107(2) ?
    H3A N3 H3B . . 108(3) ?
    N6 N5 H5 . . 114(2) ?
    C10 N5 H5 . . 121(2) ?
    N5 N6 H6A . . 114(2) ?
    N5 N6 H6B . . 114(2) ?
    H6A N6 H6B . . 107(3) ?
    C1 C2 H2 . . 122 ?
    C3 C2 H2 . . 122 ?
    C2 C3 H3 . . 120 ?
    C4 C3 H3 . . 120 ?
    C3 C4 H4 . . 121 ?
    C5 C4 H4 . . 121 ?
    C6 C7 H7 . . 122 ?
    C8 C7 H7 . . 122 ?
    C7 C8 H8 . . 120 ?
    C9 C8 H8 . . 120 ?
    C8 C9 H9 . . 121 ?
    C10 C9 H9 . . 121 ?
loop_
    _geom_torsion_atom_site_label_1
    _geom_torsion_atom_site_label_2
    _geom_torsion_atom_site_label_3
    _geom_torsion_atom_site_label_4
    _geom_torsion_site_symmetry_1
    _geom_torsion_site_symmetry_2
    _geom_torsion_site_symmetry_3
    _geom_torsion_site_symmetry_4
    _geom_torsion
    _geom_torsion_publ_flag
    C5 N1 C1 Br1 . . . . -177.25(16) ?
    C5 N1 C1 C2 . . . . 1.4(4) ?
    C1 N1 C5 N2 . . . . 177.1(2) ?
    C1 N1 C5 C4 . . . . -1.3(3) ?
    N3 N2 C5 N1 . . . . 5.4(3) ?
    N3 N2 C5 C4 . . . . -176.2(2) ?
    Br1 C1 C2 C3 . . . . 177.84(18) ?
    N1 C1 C2 C3 . . . . -0.8(4) ?
    C1 C2 C3 C4 . . . . 0.0(4) ?
    C2 C3 C4 C5 . . . . 0.0(4) ?
    C3 C4 C5 N1 . . . . 0.7(4) ?
    C3 C4 C5 N2 . . . . -177.6(2) ?
    C5 N2 N3 H3A . . . . -54(2) ?
    C5 N2 N3 H3B . . . . 61(2) ?
    H2A N2 N3 H3A . . . . 137(3) ?
    H2A N2 N3 H3B . . . . -109(3) ?
    H2A N2 C5 N1 . . . . 174(3) ?
    H2A N2 C5 C4 . . . . -7(3) ?
    Br1 C1 C2 H2 . . . . -2 ?
    N1 C1 C2 H2 . . . . 179 ?
    C1 C2 C3 H3 . . . . -180 ?
    H2 C2 C3 C4 . . . . -180 ?
    H2 C2 C3 H3 . . . . 0 ?
    C2 C3 C4 H4 . . . . 180 ?
    H3 C3 C4 C5 . . . . 180 ?
    H3 C3 C4 H4 . . . . 0 ?
    H4 C4 C5 N1 . . . . -179 ?
    C1 N1 C9 H9B . . . . 176 ?
    H4 C4 C5 N2 . . . . 2 ?
    C10 N4 C6 Br2 . . . . -178.79(16) ?
    C10 N4 C6 C7 . . . . 1.2(4) ?
    C6 N4 C10 N5 . . . . 179.1(2) ?
    C6 N4 C10 C9 . . . . -0.7(3) ?
    N6 N5 C10 N4 . . . . 171.0(2) ?
    N6 N5 C10 C9 . . . . -9.2(4) ?
    Br2 C6 C7 C8 . . . . 179.49(17) ?
    N4 C6 C7 C8 . . . . -0.5(4) ?
    C6 C7 C8 C9 . . . . -0.7(3) ?
    C7 C8 C9 C10 . . . . 1.1(3) ?
    C8 C9 C10 N4 . . . . -0.3(3) ?
    C8 C9 C10 N5 . . . . 179.9(2) ?
    C10 N5 N6 H6A . . . . -45(2) ?
    C10 N5 N6 H6B . . . . 77(2) ?
    H5 N5 N6 H6A . . . . 121(3) ?
    H5 N5 N6 H6B . . . . -117(3) ?
    H5 N5 C10 N4 . . . . 6(2) ?
    H5 N5 C10 C9 . . . . -174(2) ?
    Br2 C6 C7 H7 . . . . -1 ?
    N4 C6 C7 H7 . . . . 180 ?
    C6 C7 C8 H8 . . . . 179 ?
    H7 C7 C8 C9 . . . . 179 ?
    H7 C7 C8 H8 . . . . -1 ?
    C7 C8 C9 H9 . . . . -179 ?
    H8 C8 C9 C10 . . . . -179 ?
    H8 C8 C9 H9 . . . . 1 ?
    H9 C9 C10 N4 . . . . 180 ?
    H9 C9 C10 N5 . . . . 0 ?
loop_
    _geom_hbond_atom_site_label_D
    _geom_hbond_atom_site_label_H
    _geom_hbond_atom_site_label_A
    _geom_hbond_site_symmetry_A
    _geom_hbond_distance_DH
    _geom_hbond_distance_HA
    _geom_hbond_distance_DA
    _geom_hbond_angle_DHA
    _geom_hbond_publ_flag
    N2 H2A N4 1_555 0.80(3) 2.36(3) 3.058(3) 146(3) yes
    N3 H3A N6 3_556 0.85(3) 2.43(3) 3.212(3) 154(3) yes
    N3 H3A N5 3_456 0.85(3) 2.67(3) 3.149(3) 117(3) yes
    N3 H3B N2 1_455 0.84(4) 2.74(4) 3.543(3) 161(3) yes
    N3 H3B N6 3_456 0.84(4) 2.69(3) 3.183(3) 119(2) yes
    N5 H5 N3 1_555 0.86(3) 2.06(3) 2.913(3) 173(3) yes
    N6 H6B N1 3_556 0.82(3) 2.46(3) 3.257(3) 164(3) yes
_shelx_space_group_comment
;
The symmetry employed for this shelxl refinement is uniquely defined
by the following loop, which should always be used as a source of
symmetry information in preference to the above space-group names.
They are only intended as comments.
;
_shelx_estimated_absorpt_T_min     0.249
_shelx_estimated_absorpt_T_max     0.795
_shelx_hkl_file
;
   1   0   0    0.05    0.05
  -1   0   0    0.34    0.07
  -2   0   0    0.21    0.12
  -2   0   0    0.27    0.15
  -2   0   0    0.20    0.09
  -2   0   0   -0.05    0.12
  -3   0   0    0.09    0.12
  -3   0   0    0.15    0.18
  -3   0   0    0.06    0.18
  -3   0   0    0.20    0.14
  -4   0   0    3.70    0.36
  -4   0   0    3.36    0.40
  -4   0   0    3.44    0.29
  -4   0   0    3.64    0.36
  -4   0   0    3.32    0.38
  -4   0   0    3.54    0.47
  -4   0   0    3.90    0.38
  -4   0   0    3.18    0.32
  -4   0   0    2.96    0.40
   0  -1   0    0.06    0.04
  -1  -1   0    1.85    0.12
  -1   1   0    1.85    0.10
  -1  -1   0    1.60    0.14
   1  -1   0    1.95    0.12
  -2   1   0   18.33    0.77
  -2  -1   0   19.61    0.81
  -2  -1   0   19.28    0.69
  -2   1   0   19.24    0.81
  -2   1   0   19.16    0.79
  -2   1   0   18.55    0.72
   2   1   0   18.85    0.75
  -2  -1   0   19.53    0.80
  -2  -1   0   18.50    0.73
  -3  -1   0   27.63    1.10
   3  -1   0   26.50    1.15
  -3  -1   0   28.08    1.22
  -3  -1   0   26.99    1.07
  -3   1   0   27.22    1.23
  -3   1   0   25.86    1.05
  -3   1   0   27.89    1.20
  -3   1   0   26.27    1.07
  -3  -1   0   26.72    1.19
  -4  -1   0   33.44    1.45
  -4   1   0   34.74    1.35
  -4  -1   0   32.13    1.45
  -4  -1   0   32.91    1.34
  -4   1   0   34.11    1.21
  -4   1   0   35.14    1.38
  -4   1   0   34.00    1.28
   4   1   0   30.58    1.34
  -4  -1   0   35.49    1.27
  -4  -1   0   35.54    1.36
  -4   1   0   32.53    1.47
  -4  -1   0   34.23    1.23
  -4   1   0   34.16    1.31
  -4  -1   0   34.74    1.34
  -4   1   0   35.31    1.26
  -4  -1   0   35.01    1.30
  -4   1   0   35.37    1.37
  -4  -1   0   33.22    1.32
  -4   1   0   32.84    1.45
   0  -2   0    0.86    0.08
   1  -2   0  339.65    9.87
  -1  -2   0  339.27    9.89
  -1  -2   0  326.35    9.87
  -2  -2   0   20.27    0.80
  -2   2   0   22.00    0.87
  -2   2   0   19.45    0.78
  -2  -2   0   20.28    0.77
  -2   2   0   20.54    0.85
  -2  -2   0   20.33    0.85
  -2  -2   0   20.90    0.86
  -2   2   0   22.12    0.89
  -3  -2   0    1.37    0.24
  -3   2   0    1.36    0.29
  -3   2   0    1.11    0.21
  -3  -2   0    0.87    0.25
  -3   2   0    1.24    0.31
   3  -2   0    1.16    0.27
  -3   2   0    1.06    0.21
  -3  -2   0    1.15    0.29
  -3  -2   0    0.89    0.21
  -4  -2   0    2.96    0.37
  -4   2   0    2.89    0.31
  -4   2   0    3.14    0.37
  -4  -2   0    2.38    0.32
  -4  -2   0    2.56    0.33
  -4   2   0    2.45    0.39
  -4  -2   0    2.61    0.29
  -4  -2   0    2.41    0.38
  -4  -2   0    2.89    0.33
  -4   2   0    2.60    0.32
  -4   2   0    3.01    0.39
  -4   2   0    2.67    0.35
  -4  -2   0    2.89    0.31
  -4   2   0    2.77    0.29
  -4   2   0    2.68    0.27
   4   2   0    2.14    0.32
  -4  -2   0    2.66    0.34
  -4   2   0    2.47    0.38
   0  -3   0    0.07    0.06
   0  -3   0   -0.05    0.08
  -1  -3   0    5.29    0.27
   1  -3   0    5.07    0.25
  -2   3   0    9.17    0.53
  -2   3   0    9.07    0.51
  -2  -3   0    9.09    0.46
  -2   3   0    8.89    0.43
  -2  -3   0    9.46    0.45
  -2  -3   0    9.62    0.53
  -2   3   0    9.34    0.52
  -2  -3   0    8.51    0.50
   3  -3   0   26.25    1.20
  -3  -3   0   27.47    1.13
  -3  -3   0   26.80    1.09
  -3   3   0   27.20    1.08
  -3   3   0   26.15    1.21
  -3   3   0   28.95    1.27
  -3  -3   0   27.98    1.23
  -3  -3   0   26.98    1.21
  -4  -3   0   31.48    1.16
  -4  -3   0   31.54    1.20
  -4   3   0   30.31    1.25
  -4  -3   0   29.10    1.17
  -4  -3   0   28.50    1.22
  -4   3   0   29.36    1.34
  -4   3   0   30.98    1.24
  -4   3   0   29.71    1.19
  -4   3   0   30.28    1.13
  -4   3   0   27.45    1.34
  -4   3   0   29.89    1.15
  -4   3   0   29.83    1.20
  -4  -3   0   30.33    1.10
  -4  -3   0   29.07    1.20
  -4   3   0   30.24    1.23
  -4  -3   0   29.90    1.20
  -4  -3   0   27.72    1.30
  -4  -3   0   30.83    1.13
   0  -4   0 1000.00   29.43
   0  -4   0  970.16   29.16
  -1  -4   0    2.99    0.24
   1  -4   0    3.32    0.22
  -1  -4   0    2.85    0.23
  -2  -4   0   19.51    0.79
  -2   4   0   19.61    0.85
  -2  -4   0   19.44    0.78
  -2  -4   0   19.70    0.86
   2   4   0   19.13    0.78
  -2  -4   0   18.97    0.83
  -2   4   0   19.64    0.86
  -2   4   0   18.48    0.84
  -3  -4   0    4.41    0.39
  -3   4   0    3.22    0.38
  -3   4   0    4.74    0.47
  -3  -4   0    4.44    0.36
  -3  -4   0    4.28    0.45
  -3  -4   0    3.87    0.36
  -3   4   0    3.91    0.35
  -3   4   0    3.76    0.47
  -3  -4   0    4.02    0.35
  -3   4   0    3.82    0.32
  -3  -4   0    4.11    0.38
  -3   4   0    4.06    0.48
  -3   4   0    3.80    0.42
   3  -4   0    4.63    0.51
   3   4   0    4.19    0.40
  -3  -4   0    3.94    0.47
  -3   4   0    4.05    0.39
  -3  -4   0    4.48    0.40
  -3  -4   0    4.18    0.34
  -3   4   0    3.99    0.37
  -4  -4   0    6.08    0.41
  -4   4   0    5.13    0.45
  -4   4   0    5.24    0.38
  -4   4   0    5.52    0.48
   4  -4   0    5.89    0.40
  -4  -4   0    5.00    0.44
  -4   4   0    5.77    0.44
  -4  -4   0    4.97    0.36
  -4  -4   0    5.69    0.40
  -4  -4   0    4.63    0.41
  -4  -4   0    5.83    0.44
  -4   4   0    5.23    0.46
  -4   4   0    5.14    0.37
  -4   4   0    5.40    0.42
  -4  -4   0    5.33    0.42
   0  -5   0    0.04    0.10
   0  -5   0    0.05    0.08
  -1  -5   0   69.27    2.12
  -1  -5   0   63.80    2.18
   1   5   0   66.51    2.14
  -1   5   0   67.66    2.14
  -1   5   0   62.91    2.16
  -1   5   0   66.59    2.14
   1  -5   0   68.43    2.11
  -1  -5   0   66.99    2.12
  -2   5   0   -0.06    0.13
  -2   5   0    0.08    0.14
  -2  -5   0    0.04    0.11
  -2   5   0    0.25    0.16
  -2  -5   0    0.10    0.11
   2   5   0    0.04    0.12
   2  -5   0   -0.05    0.14
  -2  -5   0    0.24    0.17
  -3   5   0    9.63    0.69
  -3  -5   0    9.38    0.57
   3  -5   0    9.69    0.68
  -3   5   0    9.26    0.53
  -3  -5   0    8.74    0.67
  -3  -5   0    9.63    0.61
  -3  -5   0   10.94    0.57
  -3   5   0    9.29    0.60
  -3   5   0   10.03    0.70
  -3  -5   0    9.36    0.52
   3   5   0    9.51    0.60
  -3  -5   0    9.91    0.59
  -3  -5   0    8.75    0.51
  -3  -5   0    9.74    0.55
  -3   5   0    9.84    0.59
  -3  -5   0   10.11    0.61
  -3   5   0    9.90    0.55
  -3   5   0    9.99    0.61
  -3   5   0    9.43    0.62
  -3   5   0    9.00    0.60
  -4   5   0   17.75    0.85
   4  -5   0   16.57    0.77
  -4  -5   0   16.84    0.78
  -4  -5   0   18.93    0.78
  -4   5   0   17.66    0.76
  -4  -5   0   16.55    0.81
  -4  -5   0   17.89    0.80
  -4  -5   0   17.68    0.83
  -4   5   0   18.18    0.87
  -4   5   0   17.44    0.80
  -4   5   0   17.44    0.81
  -4  -5   0   16.45    0.82
  -4  -5   0   16.75    0.73
   0  -6   0    5.98    0.36
   0  -6   0    5.97    0.31
   0   6   0    6.47    0.39
  -1  -6   0  269.12    7.94
  -1   6   0  266.23    7.95
   1   6   0  249.62    7.99
   1  -6   0  269.82    7.93
  -1  -6   0  263.61    7.94
  -1   6   0  255.72    7.99
  -1  -6   0  277.72    7.94
  -1   6   0  263.08    7.95
   1  -6   0  262.39    7.95
  -2  -6   0   18.12    0.78
  -2   6   0   16.13    0.82
  -2  -6   0   17.21    0.86
   2  -6   0   17.03    0.83
  -2  -6   0   15.49    0.74
   2   6   0   17.38    0.78
  -2   6   0   17.59    0.82
  -2   6   0   17.55    0.83
  -2  -6   0   16.41    0.75
   2   6   0   16.62    0.75
  -3  -6   0    2.03    0.32
   3   6   0    1.72    0.31
  -3  -6   0    1.81    0.27
  -3  -6   0    1.70    0.29
  -3  -6   0    1.91    0.30
  -3   6   0    2.20    0.30
  -3   6   0    1.60    0.31
  -3   6   0    2.50    0.35
  -3  -6   0    2.34    0.32
   3  -6   0    2.17    0.37
  -3  -6   0    2.51    0.30
  -3   6   0    2.06    0.28
  -3   6   0    2.02    0.33
  -3  -6   0    2.13    0.34
  -3   6   0    2.26    0.39
   3  -6   0    1.73    0.27
  -3  -6   0    1.91    0.29
  -3   6   0    2.22    0.36
  -3   6   0    1.52    0.33
  -3   6   0    2.04    0.33
  -3  -6   0    1.47    0.33
  -4  -6   0    6.70    0.43
  -4  -6   0    7.08    0.43
   4  -6   0    6.81    0.44
  -4   6   0    6.79    0.45
  -4   6   0    6.90    0.47
  -4  -6   0    7.19    0.47
  -4  -6   0    6.56    0.48
  -4   6   0    6.80    0.43
  -4   6   0    7.28    0.54
  -4   6   0    6.68    0.51
  -4  -6   0    6.71    0.49
  -4   6   0    6.35    0.48
  -4  -6   0    6.25    0.40
   0  -7   0    0.05    0.11
   0  -7   0    0.01    0.07
   0   7   0    0.05    0.12
  -1  -7   0    7.20    0.42
  -1   7   0    7.46    0.48
  -1  -7   0    7.99    0.42
  -1   7   0    7.41    0.43
  -1   7   0    7.26    0.43
   1  -7   0    6.97    0.42
   1   7   0    7.06    0.50
   1  -7   0    7.37    0.42
  -1  -7   0    7.37    0.43
  -2   7   0   17.17    0.84
   2  -7   0   18.31    0.87
   2  -7   0   16.14    0.76
  -2  -7   0   16.73    0.79
  -2  -7   0   17.13    0.80
   2   7   0   17.98    0.86
  -2   7   0   17.63    0.89
  -2  -7   0   17.06    0.79
  -3  -7   0   11.21    0.70
  -3   7   0   12.04    0.66
  -3   7   0   11.14    0.63
  -3  -7   0   11.61    0.63
  -3   7   0   11.75    0.70
   3  -7   0   11.61    0.65
  -3  -7   0   11.53    0.61
  -3  -7   0   11.17    0.59
  -3  -7   0   11.16    0.62
  -3  -7   0   11.41    0.66
   3   7   0   11.70    0.74
  -3   7   0   12.39    0.71
  -3  -7   0   12.13    0.71
  -3   7   0   11.49    0.70
  -3   7   0   10.81    0.64
   3  -7   0   12.02    0.76
  -3   7   0   11.13    0.78
  -3   7   0   12.26    0.77
  -3   7   0   12.24    0.76
  -3  -7   0   11.43    0.69
  -4   7   0   16.14    0.84
  -4  -7   0   16.70    0.68
  -4   7   0   17.20    0.76
   4  -7   0   15.73    0.70
  -4   7   0   16.55    0.73
  -4  -7   0   16.96    0.66
  -4  -7   0   16.20    0.70
  -4  -7   0   16.53    0.77
  -4  -7   0   14.36    0.72
  -4   7   0   16.76    0.81
  -4   7   0   16.64    0.71
  -4  -7   0   14.28    0.74
  -4   7   0   16.92    0.78
  -4  -7   0   16.51    0.68
   0   8   0  519.83   15.56
   0  -8   0  544.62   15.57
   0  -8   0  497.76   15.49
   0  -8   0  527.69   15.47
   1  -8   0    2.96    0.29
  -1  -8   0    3.23    0.30
  -1  -8   0    3.03    0.28
   1  -8   0    3.11    0.30
  -1   8   0    2.65    0.34
   1   8   0    2.83    0.36
  -1  -8   0    2.38    0.29
  -2  -8   0    0.46    0.18
   2  -8   0    1.16    0.23
   2   8   0    0.63    0.26
  -2   8   0    0.46    0.19
  -2   8   0    0.84    0.27
   2  -8   0    0.63    0.22
  -2  -8   0    0.63    0.21
  -2  -8   0    0.65    0.19
  -3  -8   0    1.48    0.26
  -3   8   0    1.15    0.29
  -3  -8   0    1.34    0.27
   3  -8   0    0.92    0.28
  -3  -8   0    1.38    0.23
   3  -8   0    1.31    0.26
  -3   8   0    1.07    0.28
  -3   8   0    1.09    0.25
  -3  -8   0    1.20    0.22
  -3  -8   0    1.25    0.28
  -3   8   0    1.09    0.29
  -3   8   0    1.08    0.25
  -3   8   0    1.22    0.33
  -3  -8   0    1.46    0.22
  -3  -8   0    1.39    0.28
  -3   8   0    1.18    0.24
  -3   8   0    1.21    0.33
  -3  -8   0    1.09    0.26
   3   8   0    0.96    0.31
  -3   8   0    1.34    0.32
  -4  -8   0    2.32    0.27
  -4  -8   0    1.90    0.24
   4  -8   0    1.97    0.21
  -4  -8   0    1.85    0.22
  -4  -8   0    1.90    0.20
  -4   8   0    1.87    0.23
  -4  -8   0    1.73    0.25
  -4   8   0    1.87    0.25
  -4   8   0    1.77    0.30
  -4   8   0    2.04    0.28
  -4   8   0    1.85    0.29
  -4  -8   0    1.90    0.21
   0   9   0   -0.01    0.12
   0  -9   0    0.03    0.11
   0   9   0   -0.02    0.12
   0  -9   0    0.08    0.12
   0  -9   0    0.03    0.13
   1  -9   0   20.15    0.85
  -1  -9   0   20.58    0.87
  -1   9   0   21.45    0.97
   1  -9   0   20.99    0.90
   1   9   0   19.98    0.93
  -1  -9   0   21.85    0.89
  -1  -9   0   19.82    0.90
  -1  -9   0   18.84    0.84
   2  -9   0    0.62    0.20
   2  -9   0    0.76    0.24
  -2  -9   0    1.12    0.22
  -2   9   0    0.81    0.22
  -2   9   0    0.99    0.25
  -2  -9   0    0.55    0.20
  -2   9   0    1.08    0.30
  -2   9   0    0.61    0.31
  -2  -9   0    0.53    0.17
  -2   9   0    0.32    0.22
  -2  -9   0    0.72    0.18
  -2  -9   0    0.85    0.21
  -2  -9   0    0.81    0.24
  -2  -9   0    0.49    0.22
  -2  -9   0    0.79    0.19
  -2  -9   0    0.74    0.21
   2  -9   0    0.58    0.19
   2   9   0    0.54    0.25
  -3  -9   0    1.87    0.31
  -3  -9   0    1.82    0.26
  -3   9   0    2.06    0.33
  -3   9   0    1.96    0.38
  -3  -9   0    1.80    0.26
  -3   9   0    1.51    0.37
  -3   9   0    2.41    0.34
  -3   9   0    1.80    0.36
  -3  -9   0    2.22    0.25
   3  -9   0    2.00    0.29
  -3   9   0    2.07    0.30
  -3  -9   0    2.47    0.35
  -3  -9   0    1.85    0.31
  -3  -9   0    1.77    0.30
  -3  -9   0    1.82    0.27
   3  -9   0    2.07    0.35
  -3   9   0    2.61    0.32
   3   9   0    2.03    0.39
   3  -9   0    2.54    0.32
  -4  -9   0   31.31    1.08
  -4  -9   0   30.41    1.08
  -4   9   0   31.57    1.11
  -4  -9   0   30.31    1.02
  -4   9   0   30.58    1.14
  -4   9   0   28.99    1.09
   4  -9   0   30.93    1.03
  -4  -9   0   30.56    1.05
  -4   9   0   30.11    1.06
  -4  -9   0   31.47    1.04
   0 -10   0    0.10    0.14
   0 -10   0    0.15    0.12
   0  10   0    0.17    0.15
  -1 -10   0   61.08    2.09
   1 -10   0   61.41    2.05
   1  10   0   61.39    2.14
  -1  10   0   62.91    2.21
   1 -10   0   55.45    2.09
  -1 -10   0   57.40    2.08
  -1 -10   0   61.91    2.07
  -2 -10   0    6.91    0.50
  -2 -10   0    7.97    0.55
   2 -10   0    6.52    0.47
  -2  10   0    6.14    0.50
  -2  10   0    7.31    0.60
   2  10   0    6.83    0.57
  -2 -10   0    6.67    0.43
  -2 -10   0    6.80    0.45
  -2 -10   0    6.98    0.45
  -2 -10   0    6.84    0.44
  -2 -10   0    6.67    0.41
  -2  10   0    7.29    0.64
   2 -10   0    6.19    0.45
  -2  10   0    6.85    0.53
  -2 -10   0    6.54    0.50
   2 -10   0    7.22    0.55
  -2 -10   0    6.91    0.49
  -3  10   0    0.36    0.24
  -3 -10   0    0.88    0.17
  -3 -10   0    0.46    0.19
  -3  10   0    0.56    0.24
  -3 -10   0    0.67    0.17
  -3 -10   0    1.01    0.21
  -3 -10   0    1.22    0.25
  -3  10   0    0.71    0.23
  -3 -10   0    0.69    0.21
   3 -10   0    0.78    0.19
   3 -10   0    0.60    0.18
  -3 -10   0    0.69    0.21
  -3  10   0    0.92    0.22
  -4 -10   0    1.50    0.14
  -4  10   0    1.16    0.15
  -4  10   0    1.31    0.16
  -4 -10   0    1.30    0.13
   4 -10   0    1.20    0.14
  -4 -10   0    1.20    0.13
   0 -11   0    0.04    0.11
   0  11   0    0.00    0.13
   1 -11   0    0.08    0.12
  -1 -11   0    0.08    0.12
  -1 -11   0    0.09    0.13
  -1 -11   0    0.16    0.13
  -1  11   0    0.18    0.18
   1  11   0    0.04    0.15
  -1 -11   0    0.03    0.14
  -1 -11   0    0.00    0.11
   1 -11   0    0.14    0.12
   1  11   0    0.21    0.18
  -1  11   0   -0.06    0.17
  -1  11   0    0.07    0.16
  -1 -11   0    0.19    0.14
   1 -11   0    0.18    0.16
  -1 -11   0    0.06    0.15
  -2 -11   0    8.47    0.47
  -2 -11   0    8.62    0.49
  -2 -11   0    8.48    0.53
   2  11   0    7.68    0.57
   2 -11   0    7.98    0.49
   2 -11   0    8.23    0.48
  -2  11   0    7.86    0.56
  -2 -11   0    8.42    0.48
  -2 -11   0    7.68    0.54
  -2  11   0    8.76    0.65
  -2 -11   0    7.92    0.45
  -2  11   0    7.84    0.62
  -2 -11   0    7.64    0.55
  -2  11   0    8.43    0.67
  -2 -11   0    8.38    0.49
  -2 -11   0    7.59    0.52
  -2  11   0    7.43    0.55
  -3 -11   0   11.96    0.54
  -3 -11   0   12.05    0.56
  -3 -11   0   12.32    0.57
   3 -11   0   11.93    0.56
  -3  11   0   12.80    0.69
  -3 -11   0   12.28    0.61
   3 -11   0   12.38    0.56
  -3  11   0   11.73    0.63
  -3 -11   0   12.08    0.55
  -3  11   0   12.42    0.63
  -3 -11   0   11.57    0.61
  -3 -11   0   12.48    0.62
   0  12   0  120.16    3.83
   0  12   0  118.77    3.85
   0 -12   0  115.51    3.67
   0 -12   0  113.60    3.74
   0 -12   0  117.49    3.72
   0 -12   0  114.87    3.68
  -1 -12   0    3.31    0.33
  -1 -12   0    2.98    0.33
  -1  12   0    3.54    0.45
  -1 -12   0    2.81    0.34
   1 -12   0    3.26    0.29
  -1  12   0    2.96    0.37
   1 -12   0    3.38    0.32
   1 -12   0    3.45    0.34
   1  12   0    3.51    0.42
   1  12   0    3.59    0.40
  -1 -12   0    3.43    0.38
  -1 -12   0    4.59    0.33
  -1  12   0    2.72    0.37
  -1 -12   0    3.00    0.31
  -1 -12   0    3.81    0.35
  -2 -12   0    0.07    0.13
  -2 -12   0    0.16    0.14
  -2 -12   0   -0.02    0.11
   2 -12   0    0.17    0.13
  -2 -12   0    0.25    0.15
   2  12   0    0.40    0.19
  -2 -12   0    0.03    0.12
  -2 -12   0    0.23    0.16
  -2  12   0    0.05    0.17
   2 -12   0    0.27    0.13
  -2  12   0    0.04    0.17
  -2  12   0    0.03    0.18
  -2 -12   0   -0.14    0.12
  -2 -12   0    0.34    0.14
   2 -12   0    0.39    0.17
  -2 -12   0    0.07    0.15
  -3 -12   0   15.00    0.62
  -3  12   0   13.56    0.64
  -3 -12   0   14.55    0.59
  -3 -12   0   13.72    0.57
  -3 -12   0   14.31    0.57
  -3  12   0   13.93    0.63
   3 -12   0   14.57    0.58
   3 -12   0   14.94    0.64
  -3 -12   0   14.32    0.63
  -3 -12   0   14.70    0.59
  -3 -12   0   14.43    0.63
   0 -13   0    0.06    0.12
   0  13   0   -0.01    0.17
   0 -13   0    0.00    0.13
   0 -13   0    0.02    0.12
   0  13   0    0.10    0.16
   0  13   0    0.07    0.16
   0 -13   0    0.06    0.12
   1 -13   0   19.04    0.81
  -1  13   0   19.51    0.92
  -1 -13   0   19.72    0.82
  -1 -13   0   20.81    0.82
  -1 -13   0   18.96    0.80
  -1  13   0   19.06    0.96
  -1 -13   0   20.56    0.89
   1 -13   0   20.63    0.88
   1  13   0   18.71    0.92
  -1 -13   0   20.26    0.84
   1  13   0   20.46    0.91
  -1  13   0   18.63    0.94
   1 -13   0   20.20    0.85
  -1 -13   0   20.82    0.88
   2 -13   0    0.05    0.10
  -2 -13   0   -0.07    0.11
   2  13   0   -0.10    0.12
  -2 -13   0    0.10    0.11
  -2 -13   0    0.20    0.12
  -2 -13   0    0.01    0.11
   2 -13   0    0.05    0.12
  -2 -13   0   -0.02    0.10
  -2  13   0   -0.09    0.14
  -2  13   0    0.01    0.15
  -2 -13   0    0.10    0.10
   2 -13   0    0.10    0.10
  -2 -13   0    0.05    0.11
  -2 -13   0    0.12    0.12
  -2 -13   0    0.12    0.14
  -3 -13   0    0.60    0.11
   3  13   0    0.68    0.12
  -3 -13   0    0.71    0.11
  -3  13   0    0.64    0.13
   3 -13   0    0.72    0.13
  -3 -13   0    0.56    0.11
  -3 -13   0    0.56    0.10
   3 -13   0    0.68    0.10
  -3 -13   0    0.72    0.12
  -3 -13   0    0.49    0.10
   0 -14   0    2.36    0.30
   0 -14   0    2.51    0.28
   0 -14   0    2.26    0.25
   0  14   0    2.35    0.34
   0  14   0    2.69    0.32
  -1 -14   0   23.86    0.92
  -1  14   0   25.86    1.11
  -1 -14   0   23.85    1.00
  -1 -14   0   26.03    1.01
  -1 -14   0   25.62    0.97
  -1  14   0   25.17    1.04
  -1 -14   0   25.11    0.93
  -1 -14   0   25.11    0.97
   1  14   0   25.00    1.03
   1 -14   0   25.75    0.96
   1 -14   0   25.00    0.98
   1  14   0   25.35    1.03
   1 -14   0   25.05    1.00
  -2  14   0   12.07    0.60
  -2 -14   0   11.72    0.55
   2 -14   0   11.62    0.51
  -2 -14   0   11.76    0.50
  -2 -14   0   11.85    0.55
  -2 -14   0   11.49    0.53
  -2 -14   0   11.65    0.52
  -2  14   0   11.31    0.57
   2  14   0   12.35    0.56
   2 -14   0   11.26    0.51
   2 -14   0   12.40    0.55
  -2 -14   0   12.10    0.51
   0 -15   0    0.07    0.10
   0 -15   0    0.02    0.10
   0 -15   0    0.07    0.11
   0  15   0    0.18    0.17
   0  15   0   -0.07    0.13
   1 -15   0    0.06    0.11
   1  15   0    0.06    0.13
   1  15   0    0.06    0.13
  -1 -15   0   -0.05    0.09
  -1 -15   0   -0.01    0.09
   1 -15   0    0.11    0.10
  -1  15   0    0.09    0.15
  -1 -15   0    0.12    0.11
   1 -15   0    0.01    0.09
  -1  15   0    0.25    0.13
  -1 -15   0    0.10    0.10
  -2 -15   0   16.95    0.61
  -2 -15   0   17.68    0.64
   2 -15   0   17.61    0.66
  -2 -15   0   17.57    0.65
  -2  15   0   17.73    0.71
  -2 -15   0   17.10    0.66
   2  15   0   17.61    0.67
   2 -15   0   17.45    0.63
  -2  15   0   17.63    0.68
   0 -16   0   42.81    1.43
   0  16   0   42.34    1.43
   0 -16   0   41.20    1.41
   0 -16   0   42.68    1.40
   0  16   0   42.72    1.50
  -1  16   0    6.37    0.40
  -1 -16   0    6.00    0.33
   1 -16   0    6.66    0.31
  -1  16   0    6.16    0.33
   1 -16   0    6.26    0.33
  -1 -16   0    6.97    0.33
  -1 -16   0    5.83    0.33
   1  16   0    6.63    0.36
   0 -17   0    0.10    0.06
   0  17   0    0.04    0.09
   1  17   0    9.34    0.39
  -1 -17   0    9.27    0.41
  -1  17   0   10.68    0.47
   0   0  -1    0.01    0.02
  -1   0  -1  254.26    7.29
   1   0   1  245.87    7.28
  -1   0  -1  238.71    7.27
  -1   0   1  248.33    7.27
  -2   0  -1   14.63    0.64
  -2   0  -1   12.91    0.57
  -2   0  -1   13.62    0.64
  -2   0   1   13.73    0.63
  -2   0   1   14.38    0.66
  -2   0   1   13.61    0.60
   2   0  -1   14.15    0.62
  -2   0  -1   13.47    0.60
  -2   0   1   13.70    0.58
  -3   0   1    1.31    0.29
  -3   0   1    1.72    0.25
  -3   0  -1    2.09    0.27
  -3   0  -1    1.73    0.25
  -3   0  -1    1.55    0.30
  -3   0   1    1.57    0.25
  -3   0  -1    1.61    0.32
  -3   0   1    1.47    0.31
  -4   0   1   17.18    0.75
  -4   0  -1   16.00    0.89
  -4   0  -1   16.59    0.82
  -4   0  -1   15.58    0.90
  -4   0   1   16.98    0.94
  -4   0   1   17.54    0.83
  -4   0  -1   17.23    0.83
  -4   0  -1   16.78    0.77
  -4   0  -1   16.88    0.70
  -4   0   1   17.24    0.78
  -4   0   1   16.73    0.82
  -4   0   1   16.88    0.83
  -4   0   1   16.69    0.80
  -4   0  -1   16.72    0.82
   4   0  -1   15.02    0.82
  -4   0   1   17.31    0.78
  -4   0  -1   16.54    0.73
  -4   0  -1   16.83    0.76
  -4   0   1   16.13    0.90
  -4   0   1   16.63    0.71
   0  -1  -1    8.93    0.30
   0  -1  -1    8.80    0.29
   0  -1   1    9.04    0.29
   0  -1   1    9.17    0.31
  -1  -1  -1   84.14    2.60
  -1   1   1   81.61    2.56
   1  -1   1   83.54    2.59
  -1  -1  -1   84.33    2.59
   1  -1  -1   89.62    2.55
  -1   1  -1   89.95    2.56
  -1  -1   1   87.09    2.56
  -1  -1   1   90.32    2.61
  -2   1   1   14.78    0.63
  -2  -1  -1   16.63    0.60
  -2  -1  -1   16.23    0.70
  -2   1   1   14.81    0.67
  -2  -1  -1   15.67    0.71
  -2  -1  -1   14.92    0.63
  -2   1   1   15.26    0.71
  -2   1   1   15.15    0.69
   2   1  -1   14.34    0.64
  -2   1  -1   17.07    0.71
  -2  -1   1   16.40    0.71
  -2  -1   1   16.14    0.60
   2  -1  -1   16.88    0.71
  -2   1  -1   16.90    0.73
  -2  -1   1   17.08    0.72
  -2  -1   1   16.21    0.65
  -2   1  -1   15.84    0.68
  -3   1   1   41.28    1.62
  -3   1   1   42.05    1.52
  -3  -1  -1   41.73    1.64
   3  -1   1   41.56    1.59
  -3  -1  -1   43.38    1.64
  -3   1   1   41.24    1.48
  -3  -1  -1   41.22    1.52
  -3  -1  -1   43.36    1.50
  -3   1   1   41.30    1.66
  -3  -1   1   41.16    1.65
  -3  -1   1   40.75    1.63
  -3   1  -1   40.47    1.47
  -3   1  -1   39.55    1.61
  -3   1  -1   40.21    1.64
   3  -1  -1   39.94    1.58
  -3  -1   1   40.91    1.53
  -3  -1   1   40.95    1.49
  -3   1  -1   40.07    1.49
  -4  -1  -1   19.19    0.87
  -4   1   1   18.79    0.75
  -4  -1  -1   16.95    0.94
  -4   1   1   19.70    0.88
  -4   1   1   18.44    0.99
  -4  -1  -1   18.65    0.86
  -4  -1  -1   16.93    0.93
  -4   1   1   19.03    0.78
  -4   1   1   19.10    0.84
  -4   1   1   18.91    0.86
   4   1  -1   17.19    0.87
  -4   1   1   18.20    0.88
  -4  -1  -1   18.77    0.81
  -4   1   1   18.70    0.81
  -4  -1  -1   18.53    0.85
  -4  -1  -1   18.89    0.75
  -4   1   1   17.36    0.94
  -4  -1  -1   17.93    0.77
  -4  -1   1   17.39    0.85
  -4   1  -1   17.84    0.87
  -4   1  -1   16.77    0.78
  -4   1  -1   16.94    0.76
  -4  -1   1   16.38    0.81
  -4   1  -1   17.28    0.96
  -4  -1   1   16.13    0.94
  -4  -1   1   17.51    0.75
  -4  -1   1   18.35    0.82
  -4   1  -1   16.71    0.72
   4   1   1   16.69    0.85
  -4  -1   1   17.33    0.85
  -4   1  -1   17.20    0.80
  -4  -1   1   15.48    0.91
  -4   1  -1   18.67    0.87
  -4   1  -1   16.64    0.83
  -4  -1   1   17.87    0.78
  -4   1  -1   16.51    0.93
  -4  -1   1   17.59    0.85
   0  -2  -1  129.27    3.84
   0  -2   1  130.28    3.84
   0  -2  -1  129.62    3.82
   0  -2   1  127.62    3.82
   1  -2   1  543.50   16.06
  -1  -2  -1  544.42   16.01
  -1  -2  -1  521.47   15.98
   1  -2  -1  546.58   15.96
  -1  -2   1  526.98   16.00
  -1  -2   1  563.87   16.10
  -2   2   1   52.16    1.86
  -2  -2  -1   54.90    1.89
  -2   2   1   54.46    1.90
  -2  -2  -1   56.05    1.83
  -2  -2  -1   53.64    1.79
  -2   2   1   56.66    1.90
  -2   2   1   54.49    1.82
  -2  -2  -1   56.70    1.89
  -2  -2   1   56.06    1.84
  -2   2  -1   57.33    1.90
  -2   2  -1   59.72    1.94
  -2   2  -1   55.30    1.88
   2  -2  -1   56.94    1.90
  -2  -2   1   53.92    1.79
  -2  -2   1   56.63    1.90
  -2  -2   1   56.14    1.90
  -3   2   1    6.39    0.41
  -3  -2  -1    6.05    0.42
  -3  -2  -1    6.69    0.45
  -3   2   1    6.49    0.53
  -3  -2  -1    6.63    0.53
  -3   2   1    6.11    0.42
  -3  -2  -1    6.20    0.52
   3  -2   1    5.73    0.50
  -3   2   1    7.37    0.57
  -3   2  -1    5.65    0.50
   3  -2  -1    5.95    0.50
  -3  -2   1    5.20    0.51
  -3   2  -1    5.88    0.55
  -3  -2   1    6.30    0.45
  -3  -2   1    5.68    0.41
  -3  -2   1    5.76    0.52
  -3   2  -1    5.24    0.38
  -4  -2  -1    2.01    0.25
  -4   2   1    2.64    0.36
  -4   2   1    2.44    0.41
  -4   2   1    2.45    0.28
  -4   2   1    2.25    0.25
  -4   2   1    2.90    0.31
  -4   2   1    2.46    0.35
  -4   2   1    2.20    0.30
  -4  -2  -1    2.12    0.36
  -4  -2  -1    2.24    0.32
  -4   2   1    2.04    0.35
  -4  -2  -1    2.46    0.32
  -4  -2  -1    2.29    0.32
  -4  -2  -1    2.51    0.31
   4   2  -1    2.56    0.35
  -4  -2  -1    2.48    0.34
  -4  -2  -1    2.30    0.27
  -4  -2   1    2.25    0.31
  -4   2  -1    2.42    0.31
  -4   2  -1    2.42    0.28
  -4   2  -1    2.40    0.40
  -4   2  -1    2.51    0.28
  -4  -2   1    3.41    0.33
  -4  -2   1    2.36    0.33
  -4   2  -1    2.33    0.39
  -4  -2   1    2.64    0.33
  -4   2  -1    1.96    0.31
  -4   2  -1    2.70    0.34
  -4  -2   1    2.66    0.41
  -4  -2   1    1.99    0.30
  -4  -2   1    2.25    0.27
  -4   2  -1    2.36    0.34
  -4  -2   1    2.60    0.31
   4   2   1    2.38    0.34
  -4  -2   1    2.08    0.31
   0  -3   1  121.20    3.57
   0  -3   1  117.88    3.54
   0  -3  -1  117.24    3.54
  -1  -3  -1  144.41    4.30
  -1  -3  -1  136.67    4.28
   1  -3   1  138.90    4.28
  -1  -3   1  143.69    4.28
  -1  -3   1  148.55    4.30
   1  -3  -1  144.60    4.26
  -2  -3  -1    9.40    0.52
  -2   3   1    9.32    0.52
  -2  -3  -1    9.88    0.45
  -2   3   1    9.52    0.45
  -2  -3  -1    8.93    0.50
  -2  -3  -1    9.18    0.46
  -2   3   1    9.61    0.51
  -2   3   1    9.20    0.51
  -2  -3   1    8.50    0.51
  -2  -3   1    9.22    0.47
  -2   3  -1    8.85    0.51
  -2   3  -1    8.48    0.50
  -2  -3   1    9.17    0.52
  -2  -3   1    8.31    0.44
  -2   3  -1    9.05    0.53
   3  -3   1   12.69    0.76
  -3   3   1   13.00    0.65
  -3  -3  -1   13.70    0.66
  -3  -3  -1   12.46    0.75
  -3   3   1   13.36    0.77
  -3   3   1   12.54    0.65
   3   3  -1   13.89    0.73
  -3  -3  -1   13.15    0.77
  -3   3   1   15.08    0.83
  -3  -3  -1   12.08    0.67
  -3   3  -1   13.17    0.80
  -3  -3   1   12.91    0.66
  -3   3  -1   13.30    0.78
   3  -3  -1   13.87    0.79
  -3  -3   1   13.06    0.78
  -3  -3   1   12.98    0.69
  -3   3  -1   12.26    0.63
  -3  -3   1   12.90    0.77
  -4  -3  -1   30.09    1.22
  -4  -3  -1   30.73    1.19
  -4  -3  -1   30.24    1.15
  -4  -3  -1   28.98    1.17
  -4   3   1   31.09    1.23
  -4   3   1   28.40    1.15
  -4  -3  -1   29.53    1.18
  -4   3   1   29.22    1.33
  -4   3   1   30.82    1.21
  -4  -3  -1   28.62    1.19
  -4   3   1   29.20    1.46
  -4   3   1   29.28    1.08
  -4   3   1   29.25    1.22
  -4   3   1   30.75    1.14
  -4  -3  -1   30.05    1.13
  -4   3   1   27.00    1.32
  -4  -3  -1   28.59    1.33
  -4   3   1   30.65    1.25
  -4  -3   1   29.34    1.21
  -4  -3   1   29.54    1.10
  -4  -3   1   30.40    1.16
  -4   3  -1   29.36    1.12
  -4   3  -1   30.05    1.15
  -4   3  -1   29.78    1.17
  -4   3  -1   31.04    1.20
  -4  -3   1   29.78    1.23
  -4   3  -1   28.62    1.33
  -4  -3   1   30.86    1.14
  -4   3  -1   29.21    1.36
  -4   3  -1   31.73    1.25
  -4   3  -1   31.19    1.24
  -4   3  -1   30.81    1.26
  -4  -3   1   30.24    1.21
  -4  -3   1   30.84    1.20
  -4  -3   1   30.64    1.19
  -4  -3   1   27.68    1.30
   0  -4  -1    0.05    0.08
   0  -4   1    0.07    0.09
   0  -4  -1    0.10    0.10
  -1  -4  -1   69.44    2.20
  -1  -4  -1   69.29    2.19
   1  -4   1   71.10    2.19
  -1  -4   1   70.39    2.18
   1  -4  -1   69.58    2.17
  -1  -4   1   72.55    2.20
  -1   4  -1   68.22    2.27
  -2  -4  -1   70.73    2.28
  -2  -4  -1   69.68    2.26
  -2  -4  -1   70.75    2.32
   2   4  -1   69.46    2.27
  -2   4   1   70.27    2.34
  -2   4   1   71.66    2.34
  -2  -4  -1   71.10    2.34
  -2   4   1   70.43    2.24
  -2   4   1   74.13    2.37
   2  -4  -1   67.94    2.35
  -2  -4   1   68.55    2.35
  -2   4  -1   68.17    2.33
  -2   4  -1   69.09    2.35
  -2  -4   1   66.04    2.32
  -2  -4   1   66.25    2.25
  -2  -4   1   68.39    2.27
  -2   4  -1   67.52    2.34
   3  -4   1    7.95    0.61
  -3   4   1    8.12    0.49
  -3  -4  -1    8.23    0.52
  -3  -4  -1    7.91    0.53
  -3  -4  -1    7.71    0.47
  -3   4   1    7.65    0.55
  -3   4   1    7.37    0.59
  -3   4   1    8.13    0.62
  -3  -4  -1    8.23    0.60
  -3   4   1    7.14    0.50
  -3   4   1    7.82    0.55
  -3   4   1    7.58    0.53
  -3  -4  -1    8.17    0.60
  -3   4   1    7.49    0.46
  -3   4   1    7.48    0.52
   3   4  -1    8.02    0.55
  -3  -4  -1    8.12    0.48
  -3  -4  -1    8.38    0.51
  -3  -4  -1    7.92    0.52
  -3  -4  -1    7.72    0.47
  -3  -4   1    7.93    0.60
  -3  -4   1    8.20    0.53
  -3  -4   1    8.12    0.51
  -3  -4   1    8.00    0.48
  -3   4  -1    8.01    0.55
  -3   4  -1    7.61    0.51
  -3   4  -1    8.43    0.49
  -3  -4   1    7.75    0.52
  -3  -4   1    7.59    0.46
  -3   4  -1    7.27    0.45
  -3   4  -1    8.61    0.64
  -3  -4   1    7.51    0.52
   3   4   1    8.49    0.54
  -3   4  -1    8.18    0.62
  -3   4  -1    7.95    0.54
  -3   4  -1    7.81    0.54
  -3   4  -1    7.42    0.57
   3  -4  -1    8.15    0.62
  -3  -4   1    8.19    0.48
  -4   4   1   15.75    0.78
  -4  -4  -1   15.71    0.78
  -4  -4  -1   16.16    0.76
  -4   4   1   16.20    0.81
  -4  -4  -1   16.11    0.80
  -4   4   1   15.70    0.73
  -4   4   1   16.78    0.73
  -4  -4  -1   15.84    0.73
  -4  -4  -1   16.33    0.73
  -4  -4  -1   15.85    0.70
  -4  -4  -1   16.12    0.78
  -4   4   1   15.85    0.78
  -4   4   1   17.26    0.84
  -4   4   1   17.48    0.83
   4  -4   1   16.73    0.74
  -4   4  -1   16.80    0.83
  -4   4  -1   16.33    0.73
  -4  -4   1   16.37    0.75
  -4  -4   1   15.97    0.77
  -4  -4   1   14.96    0.77
  -4  -4   1   16.96    0.74
  -4  -4   1   16.11    0.70
  -4  -4   1   16.97    0.80
   4  -4  -1   16.64    0.75
  -4   4  -1   15.87    0.77
  -4   4  -1   15.80    0.71
  -4   4  -1   17.03    0.84
  -4  -4   1   16.00    0.81
  -4   4  -1   15.51    0.77
  -4   4  -1   17.43    0.83
   0  -5  -1   19.49    0.72
   0  -5   1   19.28    0.73
   0  -5   1   18.83    0.67
   0  -5  -1   19.41    0.68
  -1   5   1   22.18    0.81
   1  -5   1   21.70    0.78
  -1  -5  -1   20.83    0.83
  -1  -5  -1   22.36    0.79
  -1  -5  -1   22.47    0.79
  -1   5   1   20.25    0.80
   1   5  -1   21.39    0.81
   1   5   1   19.64    0.78
  -1  -5   1   20.46    0.77
  -1   5  -1   19.80    0.79
   1  -5  -1   20.49    0.76
   1  -5  -1   19.64    0.79
  -1   5  -1   18.37    0.81
  -1   5  -1   20.17    0.80
  -2  -5  -1   27.00    1.06
  -2  -5  -1   25.76    1.12
  -2   5   1   27.77    1.13
  -2   5   1   26.17    1.12
  -2   5   1   27.72    1.13
   2   5  -1   26.29    1.06
  -2  -5  -1   28.06    1.08
  -2   5  -1   28.33    1.15
  -2   5  -1   28.69    1.14
   2  -5  -1   29.50    1.16
  -2  -5   1   29.88    1.18
   2   5   1   28.02    1.05
  -2  -5   1   27.82    1.06
  -2  -5   1   28.56    1.08
  -2   5  -1   29.41    1.16
  -3  -5  -1   34.72    1.36
  -3  -5  -1   35.26    1.55
   3   5  -1   36.66    1.48
  -3   5   1   33.57    1.45
  -3  -5  -1   35.37    1.40
  -3   5   1   35.62    1.40
  -3   5   1   34.84    1.46
  -3  -5  -1   35.70    1.44
  -3  -5  -1   35.08    1.38
  -3  -5  -1   37.57    1.48
  -3   5   1   36.43    1.57
  -3  -5  -1   34.27    1.35
  -3   5   1   34.90    1.43
  -3   5   1   34.41    1.44
  -3   5   1   34.39    1.47
  -3  -5  -1   34.00    1.40
  -3   5   1   36.50    1.38
  -3   5   1   34.77    1.55
  -3  -5  -1   35.33    1.45
   3  -5   1   36.99    1.57
  -3  -5   1   40.25    1.41
  -3   5  -1   41.09    1.63
   3  -5  -1   42.33    1.62
  -3  -5   1   42.02    1.64
  -3   5  -1   40.44    1.50
  -3   5  -1   39.90    1.52
  -3   5  -1   38.46    1.39
  -3  -5   1   41.35    1.48
  -3   5  -1   40.78    1.42
  -3   5  -1   40.74    1.48
  -3   5  -1   39.74    1.63
  -3  -5   1   39.23    1.43
  -3  -5   1   39.16    1.37
  -3  -5   1   39.19    1.46
  -3  -5   1   39.02    1.50
  -3   5  -1   39.41    1.51
   3   5   1   41.85    1.49
  -3   5  -1   40.33    1.50
  -3  -5   1   39.40    1.38
  -3  -5   1   42.72    1.52
  -4  -5  -1    6.39    0.44
  -4  -5  -1    6.98    0.48
  -4   5   1    6.94    0.51
   4  -5   1    6.88    0.44
  -4   5   1    6.87    0.48
  -4   5   1    6.37    0.49
  -4  -5  -1    6.72    0.46
  -4  -5  -1    6.69    0.44
  -4  -5  -1    5.94    0.46
  -4   5   1    6.67    0.46
  -4   5   1    7.17    0.44
  -4  -5  -1    6.63    0.44
  -4  -5  -1    6.57    0.41
  -4   5   1    6.80    0.51
  -4   5  -1    7.40    0.53
  -4  -5   1    7.04    0.42
  -4   5  -1    7.15    0.47
  -4  -5   1    7.36    0.45
   4  -5  -1    7.09    0.45
  -4  -5   1    6.97    0.49
  -4  -5   1    6.76    0.50
  -4   5  -1    6.76    0.48
  -4   5  -1    7.31    0.52
  -4  -5   1    7.65    0.48
  -4  -5   1    7.40    0.47
  -4  -5   1    6.21    0.46
  -4   5  -1    6.76    0.52
  -4   5  -1    6.75    0.43
   0  -6   1  353.10   10.22
   0   6   1  319.76   10.28
   0  -6  -1  354.19   10.22
   0  -6  -1  355.25   10.28
   0  -6   1  352.10   10.29
   0   6  -1  334.33   10.31
   1  -6   1  153.83    4.64
  -1  -6  -1  150.23    4.64
  -1  -6  -1  152.58    4.64
  -1   6   1  147.46    4.67
   1   6  -1  141.39    4.66
  -1  -6  -1  158.75    4.63
   1   6  -1  146.98    4.71
  -1   6   1  150.73    4.63
   1  -6  -1  156.91    4.62
  -1   6  -1  140.56    4.70
  -1  -6   1  152.22    4.64
  -1  -6   1  152.86    4.63
  -1   6  -1  156.37    4.67
  -1   6  -1  155.24    4.65
   1   6   1  145.03    4.68
  -1  -6   1  161.56    4.64
   1  -6  -1  147.72    4.64
  -2   6   1   32.30    1.25
  -2   6   1   31.26    1.26
   2  -6   1   32.01    1.30
  -2  -6  -1   32.54    1.31
  -2  -6  -1   31.77    1.21
   2   6  -1   31.48    1.22
  -2  -6  -1   31.78    1.22
  -2   6   1   32.34    1.29
   2   6  -1   33.93    1.26
  -2  -6  -1   32.33    1.23
  -2   6  -1   32.55    1.28
   2  -6  -1   31.18    1.24
  -2   6  -1   31.20    1.28
  -2  -6   1   33.06    1.23
   2   6   1   33.33    1.24
   2  -6  -1   32.05    1.29
  -2   6  -1   30.18    1.30
  -2  -6   1   31.60    1.21
  -2  -6   1   32.86    1.34
  -2  -6   1   30.23    1.19
  -3   6   1   32.84    1.33
  -3  -6  -1   35.70    1.36
  -3   6   1   32.35    1.32
  -3   6   1   32.43    1.33
   3   6  -1   34.17    1.37
  -3   6   1   32.07    1.43
  -3  -6  -1   33.69    1.45
  -3  -6  -1   34.32    1.29
  -3  -6  -1   31.09    1.30
  -3  -6  -1   33.11    1.33
   3  -6   1   33.45    1.26
  -3  -6  -1   32.63    1.25
  -3  -6  -1   32.30    1.23
  -3   6   1   31.22    1.23
  -3   6   1   32.33    1.26
  -3   6   1   32.15    1.41
   3   6  -1   32.87    1.34
  -3   6   1   33.68    1.36
  -3  -6  -1   31.73    1.21
  -3  -6  -1   31.47    1.25
  -3   6   1   32.89    1.30
   3  -6   1   32.76    1.42
  -3   6  -1   31.94    1.33
  -3   6  -1   30.16    1.23
  -3  -6   1   32.23    1.31
  -3   6  -1   31.14    1.29
   3   6   1   31.92    1.33
  -3   6  -1   30.84    1.33
  -3  -6   1   29.91    1.19
  -3  -6   1   31.32    1.44
  -3   6  -1   30.74    1.32
  -3   6  -1   30.14    1.41
  -3   6  -1   32.47    1.36
  -3  -6   1   31.42    1.34
  -3  -6   1   30.80    1.23
  -3  -6   1   32.11    1.27
  -3  -6   1   31.49    1.27
   3  -6  -1   31.62    1.41
   3  -6  -1   31.92    1.27
  -3  -6   1   31.16    1.32
  -3  -6   1   31.53    1.21
  -3   6  -1   31.67    1.23
  -3   6  -1   32.25    1.46
   4  -6   1    1.49    0.23
  -4   6   1    1.68    0.31
  -4  -6  -1    1.59    0.25
  -4   6   1    1.45    0.26
  -4  -6  -1    1.22    0.22
  -4  -6  -1    1.55    0.27
  -4  -6  -1    1.67    0.24
  -4  -6  -1    1.42    0.22
  -4   6   1    1.78    0.25
  -4   6   1    1.80    0.30
  -4   6   1    1.38    0.28
  -4  -6  -1    1.54    0.26
  -4   6   1    1.72    0.24
  -4  -6   1    1.79    0.28
  -4  -6   1    1.95    0.26
  -4   6  -1    2.55    0.29
  -4   6  -1    1.96    0.31
   4  -6  -1    1.94    0.26
  -4  -6   1    1.92    0.30
  -4  -6   1    1.91    0.28
  -4   6  -1    2.20    0.28
  -4  -6   1    2.28    0.27
  -4   6  -1    1.98    0.33
  -4  -6   1    1.69    0.23
  -4   6  -1    2.07    0.29
  -4   6  -1    2.03    0.33
   0  -7  -1   39.42    1.28
   0  -7   1   39.75    1.36
   0   7  -1   35.62    1.30
   0  -7   1   38.62    1.28
   0   7  -1   39.10    1.38
   0   7   1   37.33    1.35
  -1  -7  -1   16.68    0.69
   1   7  -1   14.83    0.77
  -1  -7  -1   16.62    0.68
  -1  -7  -1   17.48    0.71
   1  -7   1   17.71    0.70
  -1   7   1   16.05    0.73
   1  -7   1   16.60    0.70
   1  -7  -1   15.11    0.66
  -1  -7   1   14.94    0.69
  -1   7  -1   14.83    0.67
  -1   7  -1   14.67    0.69
  -1  -7   1   15.34    0.67
  -1  -7   1   14.68    0.66
  -1   7  -1   15.38    0.77
   1   7   1   13.50    0.73
   1  -7  -1   14.09    0.67
  -2  -7  -1    8.41    0.50
   2  -7   1    8.49    0.57
   2  -7   1    8.05    0.48
   2   7  -1    8.33    0.56
  -2  -7  -1    8.15    0.51
  -2   7   1    8.13    0.57
  -2   7   1    8.17    0.53
  -2  -7  -1    8.45    0.52
  -2   7  -1    8.45    0.56
   2  -7  -1    8.23    0.55
   2   7   1    7.23    0.52
  -2  -7   1    7.04    0.48
  -2   7  -1    7.90    0.54
  -2  -7   1    8.32    0.50
  -2  -7   1    7.23    0.49
   2  -7  -1    7.35    0.47
  -2   7  -1    7.12    0.58
  -3   7   1    9.67    0.63
  -3   7   1   10.69    0.70
  -3   7   1    9.17    0.64
  -3   7   1    9.81    0.60
  -3   7   1    9.55    0.69
  -3  -7  -1    9.50    0.54
  -3  -7  -1    9.59    0.65
  -3  -7  -1    9.95    0.63
   3  -7   1   10.46    0.73
  -3  -7  -1    9.99    0.63
  -3  -7  -1    9.59    0.59
  -3   7   1    9.64    0.65
  -3   7   1    9.58    0.60
   3  -7   1    9.82    0.59
  -3   7   1   10.11    0.73
   3   7  -1   10.10    0.70
  -3  -7  -1   10.12    0.58
  -3  -7  -1    9.45    0.63
  -3  -7   1   10.94    0.70
  -3   7  -1   11.97    0.76
  -3   7  -1   10.91    0.69
  -3   7  -1   12.03    0.71
   3   7   1   11.58    0.71
  -3  -7   1   10.52    0.58
   3  -7  -1   11.59    0.64
  -3  -7   1   11.16    0.58
  -3   7  -1   10.61    0.62
  -3  -7   1   10.79    0.63
  -3  -7   1   11.16    0.66
   3  -7  -1   11.42    0.74
  -3  -7   1   10.92    0.61
  -3   7  -1   10.85    0.79
  -3  -7   1   11.67    0.57
  -3   7  -1   11.51    0.69
  -3   7  -1   11.23    0.63
  -3   7  -1   10.31    0.60
  -3  -7   1   11.59    0.67
  -3   7  -1   11.89    0.75
  -4   7   1   32.91    1.21
  -4   7   1   32.06    1.19
  -4  -7  -1   31.62    1.21
  -4   7   1   31.40    1.29
  -4  -7  -1   35.10    1.22
  -4  -7  -1   29.34    1.18
  -4  -7  -1   30.76    1.13
  -4   7   1   32.61    1.17
  -4   7   1   32.42    1.26
  -4  -7  -1   26.40    1.18
  -4  -7  -1   30.79    1.16
  -4   7   1   32.84    1.23
  -4  -7   1   26.03    1.16
  -4   7  -1   30.30    1.29
  -4   7  -1   32.67    1.19
  -4  -7   1   28.79    1.20
   4  -7  -1   29.99    1.16
  -4  -7   1   32.05    1.24
  -4   7  -1   31.59    1.28
  -4   7  -1   32.90    1.20
  -4  -7   1   32.85    1.16
  -4  -7   1   34.78    1.14
  -4  -7   1   32.44    1.10
  -4   7  -1   30.17    1.15
  -4   7  -1   32.23    1.25
  -4  -7   1   31.62    1.14
   0  -8  -1   20.90    0.85
   0  -8   1   21.75    0.82
   0  -8  -1   21.61    0.82
   0  -8   1   22.87    0.92
   0   8   1   21.97    0.89
   0  -8  -1   21.75    0.90
   0   8  -1   22.97    0.93
  -1  -8  -1  118.75    3.69
   1   8  -1  113.92    3.80
   1  -8   1  114.19    3.69
  -1  -8  -1  117.35    3.73
  -1  -8  -1  116.78    3.71
   1  -8   1  116.79    3.71
  -1   8   1  116.51    3.77
  -1  -8   1  117.46    3.70
   1   8   1  114.67    3.77
  -1  -8   1  117.58    3.73
  -1   8  -1  121.17    3.84
   1  -8  -1  119.40    3.70
  -1   8  -1  120.28    3.72
  -1  -8   1  116.86    3.69
   1  -8  -1  112.88    3.69
  -2  -8  -1   43.40    1.63
  -2   8   1   43.89    1.69
   2  -8   1   46.44    1.67
   2   8  -1   44.18    1.75
   2  -8   1   39.98    1.54
  -2  -8  -1   43.91    1.61
  -2   8   1   41.37    1.61
  -2  -8  -1   42.17    1.58
  -2   8  -1   40.87    1.62
  -2  -8   1   42.86    1.59
  -2   8  -1   42.09    1.73
   2  -8  -1   40.14    1.56
   2  -8  -1   43.06    1.65
  -2  -8   1   40.78    1.56
  -2  -8   1   41.39    1.58
   2   8   1   40.77    1.70
  -3   8   1    1.74    0.38
  -3   8   1    0.31    0.19
   3  -8   1    0.40    0.18
  -3  -8  -1    0.28    0.18
   3  -8   1    0.70    0.25
  -3   8   1    0.65    0.21
  -3   8   1    0.77    0.27
  -3   8   1    0.21    0.16
  -3   8   1    0.16    0.23
  -3   8   1    0.10    0.20
   3   8  -1    0.17    0.23
  -3  -8  -1    0.22    0.15
  -3  -8  -1    0.21    0.18
  -3  -8  -1    0.37    0.14
  -3  -8  -1    0.27    0.17
  -3   8   1    0.19    0.20
  -3  -8  -1    0.13    0.16
  -3  -8  -1    0.41    0.22
  -3  -8  -1    0.24    0.18
  -3   8   1    0.23    0.21
  -3  -8   1    0.17    0.16
  -3   8  -1    0.34    0.19
  -3  -8   1    0.32    0.21
  -3  -8   1    0.13    0.14
  -3   8  -1    0.43    0.19
   3  -8  -1   -0.02    0.18
  -3   8  -1    0.47    0.25
  -3  -8   1    0.14    0.12
  -3   8  -1    0.00    0.18
  -3   8  -1    0.23    0.24
  -3   8  -1    0.10    0.19
   3   8   1    0.11    0.22
  -3  -8   1    0.07    0.14
  -3   8  -1    0.27    0.16
   3  -8  -1    0.23    0.17
  -3   8  -1    0.43    0.25
  -3  -8   1    0.18    0.18
  -3  -8   1    0.17    0.17
  -3  -8   1    0.32    0.18
  -3  -8   1    0.36    0.17
  -3   8  -1    0.24    0.20
  -4  -8  -1   10.26    0.56
  -4   8   1   12.20    0.62
  -4   8   1   11.96    0.54
  -4  -8  -1   11.70    0.56
  -4  -8  -1   13.20    0.57
  -4   8   1   12.44    0.58
  -4   8   1   11.43    0.64
   4  -8   1   12.41    0.52
  -4  -8  -1   13.03    0.50
  -4  -8  -1   12.87    0.52
  -4  -8  -1   10.97    0.52
  -4   8   1   11.72    0.58
  -4   8   1   12.34    0.54
  -4  -8   1   10.85    0.50
   4  -8  -1   10.05    0.54
  -4  -8   1   10.72    0.56
  -4   8  -1   10.27    0.58
   4  -8  -1   10.53    0.51
  -4  -8   1   10.67    0.51
  -4  -8   1   10.86    0.57
  -4   8  -1   10.57    0.63
  -4   8  -1   11.15    0.54
  -4   8  -1   10.52    0.62
  -4  -8   1   10.09    0.54
  -4   8  -1   10.94    0.56
  -4  -8   1   11.02    0.48
   0  -9  -1   11.58    0.62
   0  -9   1   11.14    0.61
   0  -9  -1   11.65    0.56
   0   9   1   11.45    0.59
   0  -9  -1   11.76    0.56
   0   9   1   11.64    0.61
   0   9  -1   12.09    0.63
  -1   9   1    2.48    0.33
  -1  -9  -1    2.77    0.28
   1  -9   1    2.37    0.29
  -1  -9  -1    2.49    0.30
   1   9  -1    2.58    0.35
   1   9   1    2.27    0.32
   1  -9  -1    1.96    0.27
  -1  -9   1    2.69    0.31
  -1  -9   1    2.04    0.29
   1  -9  -1    2.48    0.28
  -1  -9   1    1.72    0.24
  -1  -9   1    1.86    0.25
  -2  -9  -1    1.95    0.26
  -2  -9  -1    1.67    0.29
  -2  -9  -1    1.72    0.25
  -2   9   1    1.91    0.30
  -2  -9  -1    2.57    0.36
  -2   9   1    2.25    0.38
   2  -9   1    2.06    0.30
   2   9  -1    2.03    0.39
  -2   9   1    2.35    0.36
  -2  -9  -1    1.71    0.26
  -2  -9  -1    2.10    0.34
   2  -9   1    1.89    0.32
  -2  -9  -1    2.07    0.26
  -2  -9  -1    2.19    0.28
  -2   9   1    1.71    0.39
   2  -9   1    2.35    0.32
  -2   9   1    2.11    0.33
  -2  -9  -1    2.12    0.34
  -2  -9   1    2.51    0.33
  -2   9  -1    2.02    0.38
   2  -9  -1    2.63    0.36
  -2  -9   1    2.75    0.31
  -2  -9   1    2.65    0.30
  -2   9  -1    2.16    0.33
  -2   9  -1    2.71    0.35
  -2  -9   1    2.06    0.31
  -2  -9   1    2.49    0.27
  -2   9  -1    2.69    0.37
   2   9   1    2.25    0.38
  -2   9  -1    1.97    0.38
   2  -9  -1    1.46    0.26
  -2  -9   1    2.81    0.31
   2  -9  -1    2.33    0.32
  -2  -9   1    2.13    0.27
  -2   9  -1    2.45    0.36
  -2  -9   1    2.39    0.38
  -2  -9   1    2.48    0.32
  -2   9  -1    2.11    0.42
  -3  -9  -1   37.38    1.52
  -3   9   1   35.81    1.57
  -3  -9  -1   31.88    1.46
  -3   9   1   40.62    1.55
  -3   9   1   38.85    1.45
   3  -9   1   36.90    1.57
  -3  -9  -1   39.85    1.41
  -3  -9  -1   38.96    1.37
   3  -9   1   37.43    1.45
  -3   9   1   39.54    1.48
  -3  -9  -1   36.75    1.54
  -3   9   1   36.88    1.65
   3   9  -1   35.43    1.64
   3  -9   1   38.59    1.47
  -3  -9  -1   38.74    1.45
  -3   9   1   39.91    1.51
  -3  -9  -1   41.12    1.53
  -3   9   1   36.31    1.61
  -3  -9  -1   40.27    1.42
  -3   9  -1   40.17    1.52
   3  -9  -1   39.69    1.50
  -3  -9   1   40.75    1.38
  -3   9  -1   39.06    1.63
  -3  -9   1   39.95    1.41
  -3   9  -1   40.75    1.47
   3  -9  -1   40.87    1.49
  -3  -9   1   41.18    1.42
  -3   9  -1   40.96    1.56
  -3  -9   1   39.75    1.54
  -3   9  -1   39.05    1.70
  -3  -9   1   39.26    1.53
  -3  -9   1   39.57    1.52
  -3   9  -1   40.20    1.50
  -3   9  -1   37.79    1.68
   3   9   1   36.17    1.64
   3  -9  -1   39.87    1.60
  -3  -9   1   41.81    1.59
  -3  -9   1   42.63    1.45
  -3   9  -1   39.15    1.46
  -3   9  -1   39.36    1.69
  -4  -9  -1    3.98    0.24
  -4   9   1    4.14    0.39
   4  -9   1    3.97    0.23
  -4  -9  -1    3.80    0.27
  -4   9   1    4.05    0.26
  -4   9   1    4.05    0.32
  -4  -9  -1    4.10    0.25
  -4   9   1    3.95    0.30
  -4  -9  -1    3.99    0.26
  -4  -9  -1    3.96    0.26
  -4  -9   1    3.81    0.25
  -4  -9   1    3.96    0.27
  -4  -9   1    3.60    0.23
  -4   9  -1    3.91    0.31
  -4   9  -1    3.57    0.29
  -4   9  -1    3.50    0.25
   4  -9  -1    3.73    0.24
  -4  -9   1    3.72    0.25
  -4   9  -1    3.42    0.28
  -4   9  -1    3.85    0.32
  -4  -9   1    3.82    0.28
   0 -10  -1   96.18    3.25
   0  10  -1  103.56    3.27
   0  10   1  100.66    3.21
   0 -10   1   94.41    3.25
   0 -10   1   97.85    3.13
   0 -10  -1   97.61    3.14
   0  10   1   99.99    3.23
  -1 -10  -1   69.99    2.35
  -1  10   1   66.94    2.41
  -1 -10  -1   69.66    2.32
   1 -10   1   70.36    2.29
  -1 -10  -1   66.15    2.33
   1  10  -1   71.50    2.42
   1 -10   1   66.55    2.38
   1  10   1   68.57    2.37
   1 -10  -1   69.27    2.30
  -1 -10   1   69.49    2.34
  -1 -10   1   69.30    2.31
  -1 -10   1   67.04    2.33
  -1  10  -1   71.70    2.48
   1 -10  -1   64.70    2.35
  -2 -10  -1   16.95    0.82
   2 -10   1   15.09    0.72
  -2 -10  -1   15.21    0.71
  -2 -10  -1   14.86    0.68
  -2 -10  -1   14.98    0.68
  -2  10   1   14.55    0.79
  -2 -10  -1   16.07    0.80
  -2  10   1   15.53    0.78
   2 -10   1   14.89    0.80
  -2 -10  -1   15.09    0.79
  -2 -10  -1   15.69    0.70
   2  10  -1   14.39    0.86
  -2 -10  -1   14.50    0.75
  -2  10   1   14.77    0.90
  -2 -10  -1   15.18    0.67
   2 -10   1   15.49    0.73
  -2  10   1   14.92    0.86
   2 -10  -1   14.91    0.73
  -2  10  -1   14.77    0.78
   2 -10  -1   15.24    0.81
   2 -10  -1   14.66    0.74
  -2 -10   1   14.55    0.69
   2  10   1   15.55    0.85
  -2  10  -1   13.60    0.76
  -2 -10   1   13.53    0.73
  -2  10  -1   14.59    0.90
  -2 -10   1   14.22    0.67
  -2  10  -1   14.13    0.89
  -2 -10   1   14.03    0.65
  -2 -10   1   13.93    0.74
  -2 -10   1   14.14    0.67
  -2  10  -1   12.88    0.84
  -2 -10   1   13.41    0.79
  -2 -10   1   14.71    0.78
  -2 -10   1   14.77    0.69
  -3 -10  -1    8.90    0.58
  -3  10   1   10.09    0.68
  -3  10   1    8.93    0.58
  -3 -10  -1    8.26    0.55
  -3 -10  -1    9.08    0.57
   3 -10   1    8.60    0.50
  -3 -10  -1    8.90    0.51
  -3 -10  -1    9.22    0.50
  -3 -10  -1    8.74    0.46
  -3  10   1    9.48    0.57
   3 -10   1    9.04    0.51
  -3 -10  -1    9.25    0.50
  -3 -10  -1    9.46    0.56
  -3 -10   1    9.59    0.51
  -3  10  -1    8.69    0.63
  -3 -10   1    9.03    0.49
  -3 -10   1    9.01    0.56
   3 -10  -1    9.62    0.54
  -3  10  -1    9.01    0.51
  -3  10  -1    9.38    0.56
   3 -10  -1    8.29    0.51
  -3 -10   1    9.50    0.60
  -3  10  -1    9.13    0.67
  -3 -10   1    8.52    0.54
  -3 -10   1    8.26    0.55
  -3 -10   1    9.51    0.47
  -3  10  -1    9.70    0.58
  -3 -10   1    9.75    0.50
  -4  10   1    1.73    0.19
  -4 -10  -1    1.83    0.15
  -4 -10  -1    1.69    0.15
  -4  10   1    1.78    0.23
   4 -10   1    2.02    0.17
  -4 -10  -1    1.87    0.15
  -4  10  -1    2.16    0.19
  -4  10  -1    2.14    0.19
  -4 -10   1    2.10    0.16
  -4 -10   1    2.31    0.16
  -4 -10   1    2.05    0.15
   0 -11   1   24.64    0.97
   0  11   1   23.84    1.05
   0 -11  -1   24.28    0.97
   0  11  -1   23.77    1.07
  -1 -11  -1    8.09    0.48
  -1 -11  -1    9.19    0.54
   1  11  -1    8.73    0.57
   1 -11   1    8.80    0.49
  -1  11   1    9.41    0.61
  -1 -11  -1    9.24    0.50
   1 -11   1    9.12    0.51
   1 -11   1    8.51    0.56
  -1 -11  -1    9.42    0.57
  -1  11   1    8.79    0.60
  -1 -11  -1    9.26    0.53
   1  11  -1    8.95    0.60
  -1  11   1    8.86    0.61
  -1 -11  -1    8.62    0.50
  -1 -11  -1    8.87    0.51
  -1 -11  -1    9.54    0.57
  -1 -11   1    9.49    0.49
   1 -11  -1   10.15    0.54
  -1  11  -1   10.01    0.59
  -1  11  -1    9.55    0.65
  -1 -11   1   10.10    0.56
   1 -11  -1    8.94    0.55
  -1 -11   1    9.50    0.51
  -1 -11   1    9.95    0.60
  -1  11  -1    9.62    0.61
  -1 -11   1   10.45    0.52
   1  11   1   10.17    0.60
  -1 -11   1    9.73    0.54
   1 -11  -1    9.92    0.51
   1  11   1    9.82    0.59
  -1 -11   1    9.54    0.52
   2 -11   1    9.73    0.54
   2  11  -1    9.59    0.65
  -2  11   1    9.15    0.62
  -2 -11  -1    9.39    0.59
  -2 -11  -1    9.82    0.60
  -2 -11  -1    9.50    0.52
   2 -11   1    9.39    0.54
  -2 -11  -1    9.04    0.52
  -2 -11  -1    9.62    0.54
  -2 -11  -1    9.70    0.51
  -2 -11  -1    9.32    0.60
  -2 -11  -1    9.70    0.53
  -2 -11  -1   10.63    0.60
  -2  11   1   10.25    0.62
  -2  11   1   10.16    0.69
  -2  11   1    9.75    0.68
  -2  11  -1   10.73    0.65
  -2 -11   1   10.59    0.53
  -2  11  -1   10.84    0.71
  -2  11  -1   10.31    0.72
  -2  11  -1   10.55    0.64
  -2 -11   1    9.69    0.60
  -2 -11   1   10.55    0.54
   2 -11  -1   10.37    0.57
   2  11   1   10.07    0.64
  -2 -11   1   10.36    0.51
  -2 -11   1   10.31    0.64
  -2 -11   1   10.31    0.58
  -2 -11   1   10.09    0.53
   2 -11  -1   10.11    0.55
  -2 -11   1   10.45    0.54
  -2 -11   1    9.96    0.59
  -3 -11  -1    2.97    0.28
   3 -11   1    2.71    0.26
  -3 -11  -1    3.39    0.33
  -3 -11  -1    3.08    0.30
  -3  11   1    2.74    0.33
  -3  11   1    3.35    0.34
  -3 -11  -1    2.87    0.26
  -3  11   1    2.77    0.34
  -3 -11  -1    3.08    0.33
  -3 -11  -1    2.56    0.27
  -3 -11  -1    2.56    0.26
  -3 -11   1    2.82    0.27
  -3 -11   1    3.14    0.32
   3 -11  -1    3.13    0.27
  -3 -11   1    2.83    0.28
  -3  11  -1    2.99    0.35
   3 -11  -1    2.66    0.27
  -3  11  -1    2.63    0.31
  -3  11  -1    2.54    0.31
  -3 -11   1    3.02    0.34
  -3  11  -1    2.65    0.35
  -3 -11   1    2.76    0.29
  -3 -11   1    2.38    0.24
  -3 -11   1    2.85    0.28
   0 -12  -1    5.95    0.41
   0 -12  -1    5.24    0.42
   0 -12  -1    5.93    0.39
   0  12   1    5.57    0.46
   0 -12  -1    5.98    0.44
   0  12   1    5.80    0.51
   0 -12   1    6.00    0.41
   0  12  -1    4.83    0.49
   0 -12   1    5.60    0.38
   0  12  -1    6.19    0.44
   0 -12  -1    5.27    0.37
   0 -12   1    5.49    0.38
   0 -12   1    5.65    0.43
   0  12  -1    5.27    0.47
   1  12  -1   49.66    1.87
  -1 -12  -1   50.73    1.72
   1 -12   1   51.79    1.73
  -1  12   1   49.49    1.85
  -1 -12  -1   50.54    1.83
  -1 -12  -1   49.11    1.73
  -1 -12  -1   50.01    1.73
  -1  12   1   50.47    1.91
  -1 -12  -1   53.07    1.81
  -1  12   1   47.74    1.87
   1  12  -1   49.32    1.82
   1 -12   1   49.75    1.75
   1 -12   1   50.62    1.81
  -1 -12  -1   50.08    1.76
  -1 -12  -1   50.03    1.81
  -1 -12   1   51.25    1.76
  -1 -12   1   50.91    1.72
  -1  12  -1   52.09    1.86
  -1  12  -1   49.26    1.87
  -1 -12   1   51.52    1.79
  -1 -12   1   51.02    1.73
   1 -12  -1   50.65    1.74
   1  12   1   51.13    1.83
   1 -12  -1   51.48    1.78
  -1 -12   1   51.00    1.72
   1 -12  -1   49.82    1.79
  -1  12  -1   51.03    1.94
   1  12   1   48.06    1.84
  -1 -12   1   48.42    1.82
  -2 -12  -1   28.85    1.06
  -2  12   1   26.52    1.22
  -2 -12  -1   28.00    1.04
  -2 -12  -1   28.40    1.13
   2 -12   1   28.53    1.14
   2  12  -1   25.87    1.17
   2 -12   1   27.74    1.05
  -2  12   1   26.25    1.14
  -2 -12  -1   29.02    1.14
  -2  12   1   27.65    1.18
  -2 -12  -1   29.75    1.08
  -2 -12  -1   27.47    1.05
  -2 -12  -1   28.93    1.11
   2 -12   1   27.48    1.06
  -2 -12  -1   26.29    1.14
  -2 -12  -1   27.49    1.04
   2  12  -1   28.08    1.09
  -2  12  -1   28.36    1.18
  -2 -12   1   29.50    1.17
  -2 -12   1   27.80    1.09
  -2 -12   1   26.93    1.04
  -2 -12   1   27.40    1.05
  -2 -12   1   26.03    1.13
  -2 -12   1   29.80    1.05
  -2 -12   1   27.39    1.02
   2 -12  -1   26.21    1.07
  -2 -12   1   27.13    1.11
  -2  12  -1   25.48    1.14
   2 -12  -1   28.21    1.07
  -2  12  -1   26.20    1.24
   2 -12  -1   27.24    1.12
  -2 -12   1   28.42    1.06
   3 -12   1    2.34    0.20
  -3 -12  -1    2.21    0.21
  -3 -12  -1    2.25    0.23
  -3 -12  -1    2.26    0.22
   3 -12   1    2.67    0.26
  -3 -12  -1    2.24    0.22
  -3 -12  -1    2.32    0.22
  -3  12   1    2.27    0.26
  -3 -12  -1    2.48    0.24
  -3  12   1    2.09    0.25
  -3 -12  -1    2.05    0.24
  -3 -12   1    2.88    0.23
  -3 -12   1    2.51    0.26
   3 -12  -1    2.44    0.24
  -3  12  -1    2.34    0.27
   3 -12  -1    2.80    0.22
  -3 -12   1    2.41    0.23
  -3 -12   1    2.51    0.21
   3 -12  -1    2.46    0.21
  -3  12  -1    2.11    0.25
  -3 -12   1    2.59    0.25
  -3 -12   1    2.39    0.24
  -3 -12   1    2.06    0.21
   0  13  -1    2.33    0.35
   0  13  -1    3.04    0.36
   0 -13   1    2.68    0.33
   0 -13  -1    2.53    0.28
   0 -13   1    2.33    0.27
   0  13   1    2.33    0.31
   0  13   1    2.29    0.34
   0 -13  -1    2.15    0.26
   0  13  -1    2.23    0.35
   0 -13   1    2.20    0.26
   0  13   1    3.00    0.39
   0 -13   1    2.77    0.31
   0 -13  -1    2.47    0.30
   0 -13  -1    2.39    0.31
  -1 -13  -1    6.44    0.40
  -1 -13  -1    6.42    0.43
  -1 -13  -1    6.68    0.46
  -1 -13  -1    6.56    0.42
   1  13  -1    6.48    0.46
  -1 -13  -1    6.50    0.40
  -1 -13  -1    6.32    0.40
  -1  13   1    6.01    0.51
   1 -13   1    7.11    0.42
   1  13  -1    7.32    0.50
  -1  13   1    6.47    0.52
  -1  13   1    6.70    0.49
   1  13  -1    6.67    0.50
   1 -13   1    6.88    0.41
   1 -13   1    6.76    0.45
   1 -13  -1    6.86    0.43
   1 -13  -1    6.36    0.41
  -1  13  -1    6.07    0.53
  -1  13  -1    5.99    0.47
  -1 -13   1    6.38    0.40
  -1 -13   1    6.18    0.43
  -1 -13   1    6.55    0.41
  -1 -13   1    6.58    0.47
  -1 -13   1    6.08    0.41
  -1  13  -1    6.36    0.53
   1 -13  -1    6.55    0.44
   1  13   1    6.35    0.48
  -2 -13  -1    7.14    0.45
   2 -13   1    7.23    0.46
  -2 -13  -1    8.03    0.44
  -2  13   1    7.65    0.51
  -2  13   1    7.44    0.49
  -2 -13  -1    7.44    0.41
   2 -13   1    7.02    0.39
   2 -13   1    6.79    0.40
  -2 -13  -1    7.02    0.40
   2  13  -1    7.33    0.45
  -2 -13  -1    7.06    0.41
  -2 -13  -1    6.84    0.44
  -2 -13  -1    6.81    0.46
  -2 -13  -1    6.85    0.39
  -2 -13  -1    6.88    0.40
  -2 -13   1    7.16    0.39
  -2  13  -1    7.06    0.49
   2 -13  -1    7.23    0.41
  -2  13  -1    7.55    0.51
  -2 -13   1    7.53    0.45
   2 -13  -1    7.37    0.42
   2  13   1    7.44    0.45
  -2 -13   1    7.95    0.48
  -2 -13   1    7.54    0.40
   2 -13  -1    7.33    0.44
  -2 -13   1    7.31    0.40
  -2 -13   1    8.08    0.44
  -2 -13   1    7.55    0.41
  -3 -13  -1   20.32    0.74
   3  13  -1   19.96    0.73
   3 -13   1   21.41    0.76
  -3 -13  -1   19.95    0.73
  -3 -13  -1   19.15    0.72
   3 -13   1   19.50    0.70
  -3 -13  -1   19.68    0.72
  -3  13   1   19.00    0.76
  -3 -13  -1   20.08    0.71
  -3 -13  -1   20.60    0.72
   3 -13  -1   20.87    0.75
  -3 -13   1   21.14    0.71
  -3 -13   1   20.84    0.72
  -3 -13   1   21.43    0.73
  -3 -13   1   20.55    0.71
  -3 -13   1   21.10    0.76
  -3  13  -1   20.75    0.77
   3 -13  -1   21.69    0.72
  -3 -13   1   22.55    0.75
   0  14   1   48.67    1.76
   0  14  -1   44.72    1.65
   0  14  -1   44.14    1.74
   0 -14   1   47.40    1.60
   0  14   1   45.77    1.65
   0  14  -1   47.05    1.73
   0 -14   1   46.75    1.62
   0 -14  -1   48.35    1.62
   0 -14   1   46.01    1.66
   0 -14  -1   46.26    1.64
   0 -14  -1   45.06    1.63
  -1 -14  -1   13.07    0.58
  -1  14   1   12.29    0.67
   1  14  -1   12.85    0.67
  -1 -14  -1   13.19    0.61
  -1  14   1   13.11    0.73
   1 -14   1   13.22    0.61
   1 -14   1   12.95    0.60
  -1 -14  -1   13.70    0.65
  -1 -14  -1   13.17    0.58
  -1 -14  -1   13.19    0.65
   1 -14   1   12.96    0.64
   1  14  -1   13.23    0.67
  -1 -14  -1   13.31    0.62
   1  14   1   13.28    0.66
   1 -14  -1   13.28    0.61
  -1 -14   1   14.56    0.68
  -1  14  -1   13.77    0.68
   1  14   1   13.65    0.69
  -1 -14   1   14.68    0.63
  -1 -14   1   13.94    0.59
   1 -14  -1   13.77    0.63
  -1  14  -1   13.48    0.74
  -1 -14   1   14.11    0.65
   1 -14  -1   13.69    0.65
  -2 -14  -1    8.45    0.42
  -2 -14  -1    8.50    0.39
  -2 -14  -1    7.52    0.42
  -2 -14  -1    8.00    0.39
  -2  14   1    7.98    0.47
  -2  14   1    7.45    0.45
  -2 -14  -1    8.63    0.43
  -2 -14  -1    7.87    0.37
   2  14  -1    8.07    0.44
  -2 -14  -1    8.00    0.40
   2 -14   1    8.02    0.38
   2 -14   1    7.98    0.43
   2  14   1    8.09    0.44
   2 -14  -1    8.38    0.40
  -2 -14   1    8.04    0.40
  -2 -14   1    7.89    0.43
  -2 -14   1    6.89    0.36
  -2 -14   1    7.65    0.40
   2 -14  -1    7.95    0.40
   2 -14  -1    7.53    0.41
  -2  14  -1    7.69    0.46
  -2  14  -1    7.47    0.47
  -2 -14   1    7.84    0.38
  -2 -14   1    7.96    0.44
   0 -15   1   13.27    0.62
   0  15   1   12.97    0.62
   0  15   1   12.49    0.67
   0 -15  -1   13.22    0.58
   0 -15   1   12.30    0.58
   0 -15   1   13.69    0.58
   0  15  -1   12.85    0.68
   0  15  -1   13.06    0.62
   0 -15  -1   13.18    0.60
   0 -15  -1   12.16    0.58
  -1 -15  -1    7.26    0.36
  -1  15   1    6.53    0.42
   1 -15   1    7.07    0.37
  -1 -15  -1    6.85    0.40
  -1 -15  -1    7.40    0.39
   1 -15   1    6.48    0.37
   1 -15   1    6.98    0.41
   1  15  -1    7.03    0.43
  -1 -15  -1    7.25    0.41
  -1  15   1    6.84    0.48
   1  15  -1    6.18    0.42
  -1 -15  -1    6.67    0.35
   1  15   1    6.72    0.43
  -1 -15   1    6.99    0.41
  -1 -15   1    6.80    0.38
  -1  15  -1    6.98    0.42
   1  15   1    7.05    0.43
  -1 -15   1    7.12    0.40
   1 -15  -1    6.37    0.38
  -1 -15   1    6.79    0.35
  -1  15  -1    7.17    0.48
   1 -15  -1    6.65    0.39
   1 -15  -1    7.21    0.38
   2  15  -1    1.65    0.19
   2 -15   1    1.82    0.15
  -2 -15  -1    1.82    0.17
  -2 -15  -1    1.83    0.18
  -2 -15  -1    1.89    0.25
  -2 -15  -1    1.82    0.17
   2 -15   1    1.84    0.19
  -2 -15  -1    2.03    0.16
   2  15  -1    1.95    0.19
  -2  15   1    1.96    0.22
   2 -15  -1    1.64    0.16
  -2 -15   1    1.69    0.18
  -2  15  -1    1.50    0.19
  -2  15  -1    1.53    0.19
   2  15   1    2.24    0.21
  -2 -15   1    2.04    0.18
   2 -15  -1    1.59    0.17
  -2 -15   1    1.71    0.17
   0  16   1    6.01    0.41
   0  16   1    6.13    0.36
   0 -16   1    5.84    0.32
   0  16  -1    6.27    0.36
   0 -16  -1    6.49    0.33
   0 -16   1    6.12    0.35
   0 -16  -1    5.71    0.33
   0 -16  -1    6.14    0.34
   0  16  -1    6.20    0.41
   0 -16   1    6.12    0.32
  -1 -16  -1   15.27    0.57
   1 -16   1   14.61    0.58
  -1 -16  -1   14.51    0.56
   1 -16   1   14.33    0.54
  -1 -16  -1   13.87    0.57
   1  16  -1   15.04    0.60
  -1  16   1   13.80    0.57
  -1  16   1   15.70    0.65
   1  16   1   13.00    0.59
  -1  16  -1   13.71    0.63
   1  16   1   12.83    0.57
  -1 -16   1   12.96    0.56
  -1 -16   1   13.90    0.55
   1 -16  -1   13.56    0.55
   1 -16  -1   13.95    0.55
   0  17   1   -0.02    0.09
   0 -17  -1    0.08    0.06
   0 -17   1   -0.03    0.05
   0 -17   1    0.06    0.07
   0  17  -1    0.17    0.10
  -1 -17  -1    1.64    0.13
   1  17  -1    1.95    0.18
  -1  17   1    1.58    0.22
   1  17   1    2.10    0.19
  -1  17  -1    2.15    0.21
   0   0   2    3.65    0.15
   0   0  -2    3.79    0.15
  -1   0   2   21.88    0.72
  -1   0  -2   21.83    0.71
  -1   0  -2   22.62    0.72
   2   0  -2  146.10    4.52
  -2   0  -2  148.50    4.55
  -2   0  -2  149.42    4.52
  -2   0   2  146.74    4.55
  -2   0  -2  147.76    4.56
  -2   0   2  146.03    4.57
  -2   0   2  143.63    4.49
  -3   0   2    0.81    0.19
  -3   0   2    0.98    0.26
  -3   0  -2    0.82    0.20
  -3   0  -2    0.84    0.26
  -3   0  -2    0.86    0.19
  -3   0   2    0.62    0.18
  -3   0   2    0.67    0.24
   3   0   2    0.85    0.35
  -3   0  -2    0.60    0.21
  -4   0  -2    4.41    0.48
  -4   0  -2    4.96    0.41
  -4   0   2    4.57    0.43
  -4   0  -2    4.09    0.35
  -4   0  -2    4.22    0.43
  -4   0   2    4.97    0.42
  -4   0   2    4.48    0.41
  -4   0  -2    4.38    0.41
  -4   0  -2    4.25    0.31
  -4   0  -2    3.48    0.44
  -4   0   2    4.28    0.37
  -4   0   2    4.06    0.52
  -4   0  -2    4.24    0.33
   4   0  -2    4.19    0.42
  -4   0   2    4.00    0.36
  -4   0   2    3.82    0.47
  -4   0  -2    3.85    0.35
  -4   0   2    4.65    0.35
  -4   0   2    4.36    0.32
  -4   0   2    4.26    0.38
   0  -1  -2   48.88    1.48
   0  -1   2   50.62    1.48
   0  -1   2   49.30    1.49
   0  -1  -2   47.95    1.48
  -1  -1  -2   97.61    3.00
  -1   1   2   98.17    2.97
  -1  -1  -2  101.15    3.01
   1  -1   2  101.58    3.02
  -1  -1   2  102.33    3.01
  -1   1  -2   98.96    2.97
  -1  -1   2  100.91    2.96
  -2  -1  -2   56.20    1.88
  -2   1   2   57.60    1.90
  -2  -1  -2   60.36    1.97
  -2  -1  -2   57.17    1.90
  -2   1   2   60.67    1.97
   2   1  -2   56.95    1.90
  -2   1   2   59.04    1.98
  -2  -1  -2   57.36    1.84
  -2  -1  -2   59.36    1.95
  -2   1  -2   59.26    1.99
   2  -1  -2   58.54    1.95
  -2  -1   2   55.61    1.84
  -2  -1   2   57.71    1.90
  -2   1  -2   56.93    1.94
  -2  -1   2   59.78    1.99
  -2  -1   2   57.82    1.96
  -2   1  -2   59.11    1.96
  -3   1   2   23.35    0.97
  -3  -1  -2   22.32    0.92
  -3  -1  -2   22.67    0.95
  -3  -1  -2   22.81    1.08
   3  -1   2   21.44    1.02
  -3  -1  -2   23.82    1.07
  -3   1   2   22.17    1.05
  -3   1   2   22.11    1.09
  -3   1   2   23.21    0.93
  -3   1  -2   23.79    1.10
  -3  -1   2   22.66    1.07
  -3   1  -2   22.20    1.05
  -3   1  -2   21.97    0.91
  -3  -1   2   23.17    0.94
  -3  -1   2   22.92    1.09
  -3   1  -2   22.58    1.01
   3  -1  -2   20.97    1.00
  -3  -1   2   22.17    0.97
  -4  -1  -2    7.59    0.51
  -4   1   2    6.84    0.63
  -4   1   2    8.27    0.46
  -4   1   2    7.36    0.50
  -4   1   2    7.84    0.54
  -4   1   2    7.22    0.49
  -4   1   2    7.39    0.51
  -4  -1  -2    7.09    0.44
   4   1  -2    7.12    0.52
  -4   1   2    6.96    0.57
  -4  -1  -2    7.70    0.42
  -4  -1  -2    7.31    0.46
  -4  -1  -2    7.00    0.50
  -4   1   2    7.46    0.42
  -4   1   2    7.13    0.60
  -4  -1  -2    6.28    0.54
  -4  -1  -2    7.43    0.50
  -4  -1  -2    7.05    0.58
  -4   1   2    7.42    0.47
  -4  -1   2    7.17    0.52
  -4   1  -2    7.47    0.51
  -4   1  -2    6.98    0.59
  -4  -1   2    7.95    0.46
  -4  -1   2    6.70    0.50
  -4  -1   2    7.47    0.50
   4   1   2    6.51    0.50
  -4   1  -2    6.38    0.43
  -4   1  -2    6.96    0.46
  -4   1  -2    6.53    0.56
  -4   1  -2    7.50    0.53
  -4   1  -2    8.45    0.55
  -4  -1   2    7.87    0.53
  -4  -1   2    7.01    0.43
  -4   1  -2    7.64    0.44
  -4  -1   2    7.71    0.48
  -4  -1   2    6.59    0.56
   0  -2   2  111.57    3.33
   0  -2  -2  113.22    3.31
   0  -2   2  109.22    3.31
   0  -2  -2  111.35    3.32
  -1   2   2  220.55    6.73
  -1  -2  -2  231.61    6.80
  -1  -2  -2  229.56    6.80
   1  -2   2  231.65    6.81
  -1  -2   2  227.30    6.77
  -1  -2   2  234.12    6.81
   1  -2  -2  230.24    6.75
  -2  -2  -2   39.08    1.31
  -2   2   2   38.77    1.34
  -2  -2  -2   39.40    1.40
  -2  -2  -2   39.12    1.39
  -2  -2  -2   39.79    1.34
  -2   2   2   38.79    1.42
  -2   2   2   38.87    1.40
  -2  -2   2   38.49    1.31
  -2   2  -2   38.32    1.40
  -2   2  -2   40.63    1.43
  -2  -2   2   39.00    1.42
  -2   2  -2   38.85    1.40
   2  -2  -2   39.58    1.41
  -2  -2   2   39.11    1.41
  -2  -2   2   38.16    1.34
  -3   2   2   64.33    2.21
  -3  -2  -2   65.57    2.36
  -3   2   2   65.25    2.40
   3  -2   2   62.54    2.34
  -3  -2  -2   67.41    2.23
  -3   2   2   64.04    2.25
  -3  -2  -2   65.17    2.25
  -3  -2  -2   66.07    2.37
  -3   2   2   66.90    2.37
  -3  -2   2   68.35    2.40
  -3   2  -2   63.67    2.32
  -3   2  -2   66.95    2.38
  -3  -2   2   67.01    2.28
  -3   2  -2   63.26    2.19
   3  -2  -2   67.40    2.36
  -3   2  -2   68.04    2.43
  -3  -2   2   68.37    2.24
  -3  -2   2   64.93    2.39
  -4  -2  -2   19.66    0.90
  -4  -2  -2   19.63    1.01
   4   2  -2   19.86    0.96
  -4  -2  -2   19.09    1.01
  -4   2   2   21.44    0.95
  -4  -2  -2   20.60    0.89
  -4   2   2   21.17    0.93
  -4   2   2   21.12    0.83
  -4  -2  -2   20.45    0.91
  -4   2   2   20.60    0.86
  -4   2   2   20.83    0.89
  -4   2   2   21.20    0.98
  -4  -2  -2   21.07    0.94
  -4  -2  -2   21.52    0.84
  -4   2   2   20.57    1.07
  -4   2   2   20.07    0.94
  -4  -2  -2   20.90    0.86
  -4   2   2   19.09    1.02
  -4  -2   2   21.35    0.96
  -4  -2   2   21.37    0.82
  -4  -2   2   22.09    0.97
  -4   2  -2   21.39    0.98
  -4  -2   2   22.65    0.89
  -4   2  -2   22.44    0.97
  -4   2  -2   19.52    1.03
  -4   2  -2   20.16    1.07
  -4   2  -2   20.41    0.85
  -4  -2   2   20.15    0.93
   4   2   2   19.42    0.93
  -4  -2   2   22.41    0.96
  -4   2  -2   21.32    0.92
  -4   2  -2   20.15    0.86
  -4   2  -2   22.77    0.97
  -4  -2   2   22.13    0.92
  -4  -2   2   19.92    1.03
  -4  -2   2   20.82    0.85
   0  -3  -2  132.58    4.03
   0  -3   2  133.10    4.03
   0  -3  -2  141.09    4.06
   0  -3   2  135.03    4.06
  -1  -3  -2  170.00    5.19
   1  -3   2  171.62    5.20
   1  -3  -2  178.42    5.16
  -1  -3   2  172.14    5.17
  -1  -3   2  175.73    5.21
  -2  -3  -2   47.26    1.60
  -2   3   2   45.30    1.53
  -2  -3  -2   46.03    1.52
  -2  -3  -2   46.33    1.58
  -2   3   2   46.68    1.60
  -2   3   2   47.07    1.62
  -2  -3  -2   44.96    1.54
  -2  -3   2   46.06    1.62
  -2   3  -2   43.24    1.60
  -2  -3   2   43.65    1.60
  -2  -3   2   44.15    1.54
  -2   3  -2   44.56    1.62
  -2  -3   2   43.34    1.51
   2  -3  -2   46.00    1.62
  -2   3  -2   42.73    1.59
  -3   3   2   41.55    1.59
  -3   3   2   40.20    1.44
  -3   3   2   39.44    1.45
  -3  -3  -2   39.12    1.55
  -3  -3  -2   39.79    1.57
   3   3  -2   41.68    1.53
  -3   3   2   39.49    1.60
   3  -3   2   39.84    1.58
  -3  -3  -2   39.72    1.47
  -3  -3  -2   38.82    1.43
  -3  -3   2   37.37    1.47
  -3  -3   2   37.85    1.43
  -3  -3   2   36.69    1.57
  -3   3  -2   36.99    1.53
   3  -3  -2   35.47    1.53
  -3  -3   2   38.31    1.58
  -3   3  -2   37.07    1.60
  -3   3  -2   35.67    1.39
  -3   3  -2   38.60    1.58
  -4   3   2    3.44    0.32
  -4   3   2    2.77    0.41
  -4  -3  -2    3.59    0.34
  -4   3   2    3.05    0.44
  -4   3   2    3.55    0.39
  -4   3   2    3.59    0.31
  -4  -3  -2    3.12    0.35
  -4   3   2    3.11    0.36
  -4   3   2    3.11    0.39
  -4   3   2    3.14    0.29
  -4  -3  -2    3.77    0.31
  -4   3   2    4.10    0.40
  -4  -3  -2    3.08    0.36
  -4  -3  -2    3.70    0.34
  -4  -3  -2    3.10    0.34
  -4   3  -2    2.76    0.41
  -4  -3   2    3.07    0.36
  -4   3  -2    3.75    0.42
  -4  -3   2    2.91    0.29
  -4   3  -2    2.94    0.37
  -4  -3   2    3.25    0.37
  -4   3  -2    2.84    0.29
  -4  -3   2    2.92    0.44
  -4   3  -2    3.42    0.40
  -4  -3   2    3.04    0.38
  -4   3  -2    2.99    0.34
  -4  -3   2    2.68    0.33
  -4   3  -2    2.54    0.41
  -4  -3   2    2.96    0.31
  -4   3  -2    3.06    0.31
  -4   3  -2    3.19    0.35
  -4  -3   2    2.82    0.35
  -4  -3   2    3.53    0.34
   0  -4  -2   20.81    0.70
   0  -4   2   19.72    0.73
   0  -4  -2   20.98    0.73
   0  -4   2   20.20    0.69
   1  -4   2   60.23    1.90
  -1   4   2   56.12    1.96
  -1  -4  -2   59.38    1.89
  -1  -4   2   60.42    1.97
  -1  -4   2   63.18    1.91
   1  -4  -2   61.35    1.86
  -1  -4   2   61.68    1.88
  -1   4  -2   56.70    1.93
   1  -4  -2   58.27    1.98
  -2  -4  -2  254.95    7.76
   2   4  -2  263.74    7.80
  -2   4   2  254.44    7.84
  -2   4   2  255.70    7.84
  -2   4   2  255.35    7.76
  -2  -4  -2  250.98    7.80
  -2  -4  -2  259.84    7.84
  -2  -4  -2  257.68    7.78
  -2   4  -2  258.01    7.85
  -2  -4   2  257.10    7.78
   2  -4  -2  262.44    7.87
  -2   4  -2  258.71    7.88
  -2  -4   2  255.30    7.77
  -2   4  -2  258.51    7.86
  -2  -4   2  253.60    7.86
  -2  -4   2  264.81    7.88
  -3   4   2    0.62    0.23
  -3   4   2    0.37    0.21
  -3   4   2    0.29    0.18
  -3  -4  -2    0.17    0.19
  -3  -4  -2    0.07    0.17
  -3   4   2    0.26    0.15
  -3   4   2    0.46    0.15
  -3   4   2    0.22    0.20
  -3   4   2    0.18    0.13
  -3  -4  -2    0.22    0.17
   3  -4   2    0.41    0.23
  -3  -4  -2    0.30    0.15
  -3   4   2    0.13    0.18
  -3  -4  -2    0.25    0.14
  -3   4   2    0.13    0.17
  -3  -4  -2    0.82    0.21
  -3  -4  -2    0.12    0.14
  -3  -4  -2    0.38    0.17
  -3  -4  -2    0.41    0.18
  -3   4   2    0.32    0.18
   3   4  -2    0.23    0.17
  -3   4   2    0.51    0.16
  -3  -4   2    0.40    0.17
  -3   4  -2    0.42    0.16
   3   4   2    0.58    0.19
  -3   4  -2    0.36    0.22
  -3  -4   2    0.60    0.20
  -3   4  -2    0.33    0.20
  -3   4  -2    0.35    0.18
  -3   4  -2    0.38    0.20
  -3   4  -2    0.73    0.25
  -3  -4   2    0.66    0.33
  -3  -4   2    0.43    0.18
  -3  -4   2    0.51    0.23
  -3   4  -2    0.44    0.15
  -3   4  -2    0.51    0.20
  -3   4  -2    0.40    0.23
  -3  -4   2    0.51    0.17
   3  -4  -2    0.67    0.25
  -3  -4   2    0.65    0.19
  -3   4  -2    0.76    0.25
  -3  -4   2    0.35    0.18
  -3  -4   2    0.35    0.16
  -3  -4   2    0.55    0.16
  -4  -4  -2   16.15    0.79
  -4   4   2   17.21    0.81
  -4   4   2   16.25    0.69
  -4   4   2   17.36    0.75
  -4   4   2   17.65    0.81
  -4   4   2   17.15    0.77
  -4  -4  -2   16.56    0.79
  -4  -4  -2   16.53    0.71
  -4  -4  -2   16.57    0.75
  -4  -4  -2   17.23    0.77
  -4   4   2   16.99    0.82
  -4  -4  -2   17.56    0.75
  -4  -4  -2   16.31    0.79
  -4   4   2   16.90    0.82
  -4   4   2   18.11    0.85
   4  -4   2   16.09    0.74
  -4   4  -2   17.22    0.85
  -4   4  -2   16.00    0.73
   4  -4  -2   16.03    0.76
  -4  -4   2   17.27    0.82
  -4  -4   2   17.76    0.81
  -4  -4   2   16.72    0.84
  -4   4  -2   17.79    0.86
  -4  -4   2   17.25    0.77
  -4  -4   2   17.91    0.76
  -4  -4   2   16.40    0.81
  -4  -4   2   17.14    0.73
  -4  -4   2   17.44    0.78
  -4   4  -2   16.61    0.73
  -4   4  -2   16.98    0.80
  -4   4  -2   17.73    0.85
  -4   4  -2   16.95    0.79
   0  -5   2   67.62    2.18
   0  -5  -2   70.25    2.18
   0  -5   2   69.30    2.13
   0  -5  -2   69.13    2.14
  -1  -5  -2   38.76    1.25
   1   5  -2   35.76    1.27
   1   5  -2   37.39    1.29
   1  -5   2   37.33    1.25
  -1  -5  -2   38.12    1.25
  -1   5   2   35.73    1.26
   1   5   2   35.48    1.24
  -1  -5   2   37.99    1.25
  -1   5  -2   34.95    1.28
  -1   5  -2   35.70    1.32
  -1  -5   2   38.31    1.25
  -1   5  -2   36.17    1.27
   1  -5  -2   36.98    1.22
   1  -5  -2   34.21    1.26
  -2  -5  -2   78.56    2.59
   2   5  -2   76.52    2.60
  -2  -5  -2   76.86    2.60
  -2  -5  -2   77.39    2.66
  -2   5   2   77.42    2.65
  -2   5   2   77.00    2.57
  -2   5   2   75.55    2.65
  -2   5  -2   81.96    2.67
  -2  -5   2   86.83    2.73
  -2   5  -2   79.91    2.69
  -2  -5   2   84.41    2.61
  -2  -5   2   81.38    2.61
  -2   5  -2   80.81    2.70
   2  -5  -2   80.69    2.68
  -3  -5  -2   37.11    1.43
  -3   5   2   35.93    1.43
  -3   5   2   34.65    1.40
  -3   5   2   36.31    1.37
  -3   5   2   35.66    1.33
  -3  -5  -2   35.52    1.35
  -3   5   2   34.17    1.28
  -3  -5  -2   34.83    1.39
  -3   5   2   35.37    1.51
  -3  -5  -2   36.81    1.52
  -3   5   2   36.11    1.52
  -3  -5  -2   35.40    1.35
  -3   5   2   35.13    1.43
  -3   5   2   36.34    1.42
  -3  -5  -2   35.19    1.36
  -3  -5  -2   36.88    1.33
   3   5  -2   37.35    1.46
  -3  -5  -2   38.21    1.42
  -3  -5  -2   35.12    1.30
   3  -5   2   36.93    1.54
  -3   5   2   34.75    1.39
  -3  -5   2   38.00    1.56
  -3   5  -2   36.84    1.56
  -3  -5   2   36.89    1.39
   3  -5  -2   36.96    1.52
  -3   5  -2   35.24    1.44
  -3  -5   2   36.72    1.43
  -3  -5   2   34.49    1.29
  -3  -5   2   35.27    1.40
  -3  -5   2   35.45    1.35
  -3  -5   2   33.99    1.42
  -3   5  -2   35.31    1.33
  -3   5  -2   35.21    1.44
  -3  -5   2   35.99    1.33
  -3   5  -2   35.58    1.43
  -3   5  -2   37.65    1.57
  -3   5  -2   34.89    1.43
  -3  -5   2   34.14    1.31
  -3   5  -2   34.85    1.40
  -3   5  -2   35.49    1.32
   4  -5   2    2.98    0.31
  -4   5   2    2.54    0.33
  -4   5   2    2.90    0.34
  -4  -5  -2    3.19    0.35
  -4  -5  -2    2.81    0.30
  -4   5   2    2.88    0.31
  -4  -5  -2    2.43    0.29
  -4   5   2    2.73    0.35
  -4  -5  -2    2.78    0.33
  -4   5   2    2.75    0.35
  -4  -5  -2    2.52    0.32
  -4   5   2    3.10    0.36
  -4  -5  -2    2.87    0.30
  -4  -5  -2    2.98    0.32
   4  -5  -2    3.00    0.32
  -4  -5   2    3.30    0.36
  -4   5  -2    3.16    0.39
   4  -5  -2    3.69    0.43
  -4   5  -2    2.69    0.31
  -4  -5   2    2.52    0.35
  -4  -5   2    3.31    0.36
  -4   5  -2    2.92    0.34
  -4  -5   2    3.19    0.35
  -4  -5   2    3.18    0.30
  -4   5  -2    3.89    0.43
  -4   5  -2    2.79    0.37
  -4  -5   2    3.39    0.32
  -4   5  -2    3.62    0.32
   0  -6   2    1.28    0.15
   0   6  -2    1.67    0.25
   0   6   2    1.45    0.20
   0  -6  -2    1.38    0.16
   0  -6  -2    1.44    0.20
   0  -6   2    1.31    0.20
  -1  -6  -2   64.35    2.08
   1   6  -2   59.67    2.12
  -1  -6  -2   63.52    2.06
   1   6  -2   64.58    2.17
  -1   6   2   62.40    2.10
   1  -6   2   67.11    2.09
  -1  -6  -2   63.42    2.08
  -1  -6   2   63.81    2.08
  -1   6  -2   64.50    2.11
   1  -6  -2   63.31    2.09
  -1  -6   2   62.22    2.06
  -1  -6   2   67.26    2.08
   1   6   2   60.60    2.11
  -1   6  -2   61.93    2.18
   1  -6  -2   67.40    2.06
  -1   6  -2   63.49    2.09
  -2  -6  -2   12.25    0.71
  -2  -6  -2   12.07    0.65
  -2   6   2   11.81    0.67
  -2   6   2   12.90    0.64
  -2  -6  -2   12.66    0.66
   2   6  -2   12.40    0.67
  -2  -6  -2   12.30    0.64
  -2   6   2   11.24    0.67
   2   6  -2   12.59    0.68
  -2   6   2   11.50    0.61
  -2  -6   2   14.39    0.65
   2  -6  -2   16.34    0.77
  -2   6  -2   15.67    0.79
  -2  -6   2   15.93    0.70
  -2  -6   2   16.08    0.69
  -2   6  -2   15.66    0.76
   2  -6  -2   15.00    0.65
  -2  -6   2   16.46    0.81
   2   6   2   16.43    0.70
  -3   6   2   52.83    1.94
  -3   6   2   55.42    2.06
  -3   6   2   53.84    1.95
  -3  -6  -2   54.88    1.82
  -3   6   2   53.96    1.86
  -3  -6  -2   52.86    1.91
  -3   6   2   52.25    1.79
  -3   6   2   54.15    1.92
  -3   6   2   56.27    1.89
   3   6  -2   57.52    2.01
  -3  -6  -2   53.48    1.87
  -3   6   2   53.58    1.90
   3   6  -2   55.26    1.99
  -3  -6  -2   55.51    1.95
  -3   6   2   53.78    1.93
   3  -6   2   54.77    1.87
  -3  -6  -2   53.80    1.84
  -3  -6  -2   52.53    2.04
  -3   6   2   52.97    2.02
  -3  -6  -2   52.38    1.88
  -3  -6  -2   56.11    1.97
   3  -6   2   53.12    2.04
  -3  -6   2   49.72    1.82
  -3  -6   2   50.94    1.89
  -3  -6   2   51.74    1.93
   3  -6  -2   53.68    2.04
  -3  -6   2   51.39    2.07
  -3   6  -2   51.27    1.96
  -3   6  -2   49.18    1.92
  -3   6  -2   50.84    1.90
  -3  -6   2   49.88    1.80
  -3   6  -2   49.32    1.93
  -3  -6   2   50.96    1.81
  -3  -6   2   50.01    1.89
  -3  -6   2   49.52    1.86
  -3   6  -2   50.10    1.82
   3   6   2   51.76    1.93
  -3   6  -2   52.25    1.97
  -3   6  -2   51.86    2.07
  -3  -6   2   49.90    1.96
  -3   6  -2   48.66    1.82
  -3   6  -2   50.11    2.08
   3  -6  -2   52.32    1.88
  -4  -6  -2   18.66    0.84
  -4   6   2   19.71    0.90
  -4   6   2   19.81    0.90
  -4   6   2   21.61    0.90
  -4   6   2   19.87    0.85
  -4  -6  -2   18.40    0.81
  -4   6   2   20.15    0.87
  -4  -6  -2   19.40    0.85
  -4   6   2   19.79    0.94
  -4  -6  -2   18.51    0.88
  -4  -6  -2   20.10    0.87
  -4  -6   2   21.19    0.84
  -4  -6   2   20.57    0.88
  -4  -6   2   18.95    0.93
  -4  -6   2   21.33    0.82
   4  -6  -2   20.45    0.87
  -4   6  -2   20.47    0.96
  -4  -6   2   22.26    0.88
  -4   6  -2   22.27    0.99
  -4  -6   2   20.21    0.90
  -4   6  -2   19.80    0.83
  -4   6  -2   21.53    0.95
  -4   6  -2   19.95    0.88
  -4   6  -2   21.02    0.88
   0  -7   2    7.12    0.35
   0  -7   2    6.96    0.41
   0   7  -2    6.30    0.38
   0  -7  -2    7.42    0.41
   0  -7  -2    6.50    0.38
   0   7   2    6.77    0.40
   0   7  -2    7.37    0.44
   0  -7  -2    6.66    0.35
  -1  -7  -2   24.30    0.93
  -1  -7  -2   23.75    0.91
  -1   7   2   22.10    0.94
   1  -7   2   23.90    0.93
   1   7  -2   21.95    0.95
   1   7  -2   23.27    1.04
  -1  -7  -2   23.02    0.92
  -1   7   2   22.26    0.95
   1  -7  -2   23.31    0.93
  -1   7  -2   24.83    0.96
  -1  -7   2   23.81    0.90
  -1  -7   2   24.24    0.93
  -1  -7   2   25.18    0.92
  -1   7  -2   24.53    0.93
   1  -7  -2   23.82    0.90
   1   7   2   21.62    0.98
  -1   7  -2   22.19    1.02
   2   7  -2   12.64    0.72
  -2  -7  -2   11.73    0.65
   2  -7   2   12.58    0.73
  -2   7   2   12.88    0.68
  -2  -7  -2   11.37    0.67
  -2  -7  -2   13.31    0.68
   2  -7   2   11.56    0.62
  -2   7   2   12.57    0.72
   2   7  -2   12.75    0.73
  -2  -7   2   14.20    0.68
   2  -7  -2   14.06    0.75
  -2   7  -2   14.35    0.75
  -2   7  -2   14.32    0.74
  -2   7  -2   13.88    0.81
   2  -7  -2   13.72    0.67
  -2  -7   2   13.33    0.67
   2   7   2   14.40    0.73
  -2  -7   2   13.51    0.65
  -3   7   2   31.30    1.24
   3  -7   2   31.39    1.39
  -3  -7  -2   32.09    1.28
  -3   7   2   32.73    1.41
  -3  -7  -2   31.74    1.21
  -3  -7  -2   31.59    1.33
  -3   7   2   32.84    1.31
  -3   7   2   32.49    1.32
  -3   7   2   30.97    1.27
   3  -7   2   30.89    1.24
  -3  -7  -2   31.41    1.27
  -3   7   2   31.07    1.26
  -3   7   2   31.82    1.36
  -3  -7  -2   33.11    1.32
  -3   7   2   30.96    1.35
   3   7  -2   33.86    1.41
  -3  -7  -2   30.38    1.18
  -3  -7  -2   31.79    1.25
   3   7   2   30.84    1.34
  -3  -7   2   29.63    1.19
  -3   7  -2   29.96    1.34
  -3   7  -2   31.62    1.26
  -3   7  -2   30.97    1.47
   3  -7  -2   29.05    1.36
  -3  -7   2   30.91    1.25
   3  -7  -2   31.08    1.26
  -3  -7   2   28.94    1.34
  -3  -7   2   31.61    1.29
  -3  -7   2   31.16    1.30
  -3   7  -2   28.89    1.21
  -3   7  -2   29.87    1.36
  -3  -7   2   29.56    1.24
  -3   7  -2   29.86    1.24
  -3  -7   2   31.01    1.18
  -3   7  -2   30.30    1.29
  -3   7  -2   29.44    1.39
  -3   7  -2   30.60    1.32
  -3  -7   2   30.01    1.17
  -4   7   2    5.95    0.42
  -4  -7  -2    6.29    0.40
  -4   7   2    5.66    0.42
  -4   7   2    5.75    0.39
  -4  -7  -2    5.22    0.38
  -4   7   2    5.42    0.47
  -4  -7  -2    6.04    0.37
  -4   7   2    5.74    0.45
  -4  -7  -2    5.12    0.40
   4  -7   2    5.84    0.36
  -4   7   2    5.78    0.39
  -4  -7  -2    5.68    0.39
  -4  -7   2    6.23    0.34
  -4  -7   2    6.51    0.37
   4  -7  -2    5.92    0.39
  -4   7  -2    6.09    0.42
  -4   7  -2    5.68    0.49
  -4  -7   2    5.25    0.43
  -4   7  -2    6.10    0.50
  -4   7  -2    5.90    0.40
  -4  -7   2    6.06    0.38
  -4  -7   2    5.74    0.42
  -4  -7   2    5.85    0.40
  -4  -7   2    6.52    0.38
  -4   7  -2    6.47    0.47
  -4   7  -2    5.34    0.36
   0   8   2    4.88    0.36
   0   8  -2    5.18    0.40
   0  -8  -2    5.28    0.35
   0  -8  -2    5.85    0.40
   0  -8   2    5.86    0.40
   0   8  -2    5.06    0.35
   0  -8   2    5.31    0.32
   0  -8  -2    5.66    0.34
  -1   8   2   35.98    1.40
  -1  -8  -2   35.67    1.36
   1  -8   2   39.06    1.39
  -1  -8  -2   36.85    1.37
   1  -8   2   37.01    1.36
   1   8  -2   36.60    1.47
  -1   8   2   37.13    1.39
  -1  -8  -2   37.79    1.36
   1   8   2   37.26    1.41
  -1  -8   2   38.19    1.39
  -1  -8   2   37.40    1.35
  -1   8  -2   37.83    1.39
  -1   8  -2   37.37    1.35
   1  -8  -2   37.23    1.35
   1  -8  -2   36.65    1.35
  -1   8  -2   38.19    1.51
  -1  -8   2   37.72    1.35
  -2  -8  -2   68.19    2.56
   2  -8   2   78.37    2.62
  -2   8   2   74.72    2.62
   2   8  -2   71.16    2.69
   2  -8   2   68.06    2.47
  -2  -8  -2   70.77    2.52
  -2  -8  -2   75.99    2.57
   2  -8  -2   72.16    2.52
   2  -8  -2   77.29    2.60
  -2   8  -2   79.17    2.61
  -2  -8   2   77.99    2.55
  -2  -8   2   77.37    2.52
  -2   8  -2   74.91    2.73
  -2  -8   2   73.02    2.54
   2   8   2   73.10    2.65
  -2   8  -2   76.62    2.62
  -3  -8  -2    1.77    0.31
   3   8  -2    1.76    0.38
  -3   8   2    2.26    0.34
  -3   8   2    2.53    0.38
  -3  -8  -2    1.75    0.27
  -3  -8  -2    2.11    0.27
   3  -8   2    2.04    0.31
  -3   8   2    1.95    0.35
   3  -8   2    1.94    0.36
  -3  -8  -2    2.20    0.32
  -3   8   2    1.75    0.35
  -3  -8  -2    1.97    0.31
  -3  -8  -2    1.95    0.32
  -3   8   2    2.03    0.30
  -3  -8  -2    1.93    0.28
  -3   8   2    1.91    0.37
  -3   8   2    2.00    0.31
  -3  -8  -2    1.58    0.32
   3   8   2    2.67    0.44
   3  -8  -2    2.42    0.34
  -3  -8   2    2.30    0.39
  -3  -8   2    2.87    0.29
  -3   8  -2    2.95    0.49
  -3   8  -2    2.17    0.40
  -3   8  -2    2.32    0.36
  -3   8  -2    2.48    0.38
  -3  -8   2    2.70    0.34
  -3   8  -2    2.47    0.33
  -3  -8   2    2.73    0.33
  -3  -8   2    2.46    0.34
  -3  -8   2    3.85    0.41
  -3  -8   2    2.47    0.29
  -3  -8   2    2.35    0.32
  -3   8  -2    2.59    0.42
  -3   8  -2    2.46    0.33
  -3  -8   2    2.44    0.29
   3  -8  -2    2.93    0.42
  -3   8  -2    2.73    0.44
  -3   8  -2    2.53    0.33
  -4  -8  -2    4.97    0.28
  -4   8   2    5.39    0.33
  -4   8   2    4.72    0.35
  -4  -8  -2    5.04    0.33
  -4   8   2    5.15    0.36
  -4  -8  -2    4.77    0.35
   4  -8   2    5.23    0.30
  -4  -8  -2    4.80    0.32
  -4  -8  -2    5.05    0.30
  -4  -8  -2    5.56    0.33
  -4   8   2    4.66    0.38
  -4   8   2    4.64    0.40
  -4   8   2    5.18    0.33
  -4  -8   2    4.02    0.28
  -4   8  -2    3.92    0.37
   4  -8  -2    4.06    0.30
  -4  -8   2    3.63    0.31
  -4   8  -2    4.03    0.40
  -4   8  -2    4.21    0.33
  -4  -8   2    4.51    0.29
  -4  -8   2    4.36    0.29
  -4  -8   2    3.87    0.33
  -4  -8   2    3.82    0.35
   4  -8  -2    4.02    0.30
  -4   8  -2    3.89    0.41
  -4   8  -2    3.68    0.30
  -4  -8   2    4.19    0.27
   0  -9  -2   52.10    1.83
   0  -9   2   51.77    1.89
   0   9   2   55.18    1.87
   0   9   2   53.78    1.86
   0  -9  -2   54.74    1.89
   0  -9  -2   50.88    1.79
   0   9  -2   57.14    1.93
  -1   9   2   21.05    0.94
  -1  -9  -2   20.07    0.90
   1   9  -2   22.09    0.99
  -1  -9  -2   21.49    0.89
   1  -9   2   21.18    0.91
  -1  -9  -2   20.69    0.88
   1  -9   2   20.65    0.84
  -1  -9  -2   21.51    0.90
   1  -9  -2   19.18    0.87
   1  -9  -2   19.44    0.85
  -1  -9   2   19.28    0.83
  -1   9  -2   20.20    0.90
  -1  -9   2   19.74    0.87
  -1  -9   2   20.02    0.86
   1   9   2   21.28    0.91
  -1   9  -2   20.51    1.01
  -1  -9   2   19.76    0.90
   2   9  -2   12.06    0.81
  -2   9   2   12.07    0.72
  -2  -9  -2   11.66    0.57
  -2   9   2   11.18    0.65
   2  -9   2   11.62    0.69
  -2  -9  -2   11.04    0.56
  -2  -9  -2   11.94    0.66
  -2   9   2   11.06    0.77
  -2  -9  -2   11.39    0.56
  -2   9   2   12.31    0.67
  -2   9   2   11.96    0.64
   2  -9   2   11.81    0.61
  -2  -9  -2   11.16    0.68
   2  -9   2   10.88    0.60
  -2  -9  -2    9.55    0.61
  -2  -9  -2   12.85    0.68
  -2  -9  -2   11.34    0.54
  -2  -9  -2   11.79    0.60
  -2   9  -2   10.38    0.78
  -2  -9   2    9.90    0.68
  -2  -9   2    9.87    0.55
   2  -9  -2    9.00    0.58
  -2  -9   2    9.90    0.55
  -2  -9   2   10.50    0.61
  -2  -9   2   10.76    0.55
  -2   9  -2   10.27    0.63
   2  -9  -2   10.62    0.67
   2  -9  -2   10.83    0.63
  -2   9  -2   10.50    0.64
   2   9   2    9.80    0.70
  -2   9  -2   11.18    0.79
  -2  -9   2   10.48    0.60
  -2   9  -2    9.31    0.72
  -2  -9   2   10.59    0.55
  -2  -9   2   10.98    0.64
  -2   9  -2    9.59    0.65
  -2   9  -2    9.74    0.59
  -2  -9   2   11.40    0.56
  -3  -9  -2   11.13    0.57
   3  -9   2   10.80    0.69
  -3   9   2   10.94    0.63
  -3   9   2   10.48    0.57
   3   9  -2   10.28    0.76
  -3   9   2   10.00    0.74
  -3  -9  -2    9.93    0.62
   3  -9   2   10.72    0.58
  -3  -9  -2   11.44    0.61
  -3  -9  -2   11.11    0.53
  -3   9   2   10.07    0.69
  -3   9   2   10.18    0.61
  -3  -9  -2   11.56    0.62
  -3   9   2   11.25    0.66
  -3  -9  -2    9.47    0.62
  -3  -9  -2   10.84    0.56
   3  -9   2   11.44    0.67
  -3  -9  -2    9.66    0.66
  -3  -9   2    9.85    0.60
  -3  -9   2   10.47    0.69
  -3  -9   2   10.20    0.55
   3   9   2    9.38    0.74
  -3   9  -2    9.50    0.75
  -3  -9   2   11.23    0.55
   3  -9  -2   10.81    0.62
  -3  -9   2    9.82    0.57
  -3   9  -2    8.74    0.71
   3  -9  -2   10.28    0.61
  -3   9  -2   10.42    0.64
   3  -9  -2    9.63    0.67
  -3   9  -2    9.20    0.65
  -3   9  -2   10.00    0.58
  -3  -9   2    9.77    0.61
  -3   9  -2   10.12    0.69
  -3  -9   2   10.34    0.54
  -3   9  -2   10.02    0.61
  -3   9  -2    9.56    0.76
  -3  -9   2   10.05    0.51
  -3  -9   2   10.27    0.62
  -3   9  -2    9.42    0.57
  -4   9   2    3.31    0.28
  -4  -9  -2    2.92    0.22
   4  -9   2    3.03    0.19
  -4  -9  -2    3.13    0.22
  -4  -9  -2    2.96    0.22
  -4   9   2    3.36    0.23
  -4   9   2    2.70    0.27
  -4  -9  -2    3.35    0.23
  -4  -9  -2    3.17    0.20
  -4  -9   2    2.67    0.25
  -4  -9   2    2.63    0.22
  -4   9  -2    2.51    0.25
  -4   9  -2    2.73    0.28
   4  -9  -2    2.53    0.20
  -4  -9   2    2.58    0.20
  -4  -9   2    2.22    0.19
  -4   9  -2    2.78    0.28
  -4   9  -2    3.00    0.28
  -4   9  -2    2.66    0.22
  -4  -9   2    2.63    0.21
   0  10   2   50.39    1.79
   0 -10   2   49.26    1.70
   0  10  -2   52.38    1.86
   0 -10   2   47.52    1.83
   0 -10  -2   48.97    1.83
   0  10   2   52.08    1.80
   0 -10  -2   50.81    1.73
   1 -10   2   22.93    0.94
  -1 -10  -2   23.10    1.00
   1  10  -2   23.29    1.07
  -1 -10  -2   22.41    1.01
  -1 -10  -2   22.59    1.01
  -1  10   2   23.30    1.06
  -1  10  -2   27.68    1.18
   1  10   2   25.81    1.05
  -1 -10   2   25.12    0.98
  -1 -10   2   24.65    1.02
   1 -10  -2   23.07    1.02
  -1 -10   2   24.98    1.01
   1 -10  -2   25.95    1.00
  -2 -10  -2   30.01    1.13
  -2  10   2   32.16    1.29
  -2  10   2   31.82    1.27
  -2 -10  -2   31.56    1.17
  -2  10   2   28.39    1.36
  -2 -10  -2   28.01    1.23
  -2 -10  -2   31.22    1.30
  -2 -10  -2   32.30    1.20
  -2  10   2   31.18    1.35
   2 -10   2   29.89    1.30
   2  10  -2   32.34    1.41
  -2 -10  -2   30.51    1.17
  -2 -10  -2   30.45    1.17
  -2 -10  -2   31.19    1.25
  -2 -10  -2   30.40    1.30
   2 -10   2   29.87    1.19
   2 -10   2   30.19    1.19
  -2  10  -2   31.42    1.28
   2 -10  -2   30.23    1.29
   2  10   2   32.10    1.34
  -2 -10   2   29.83    1.26
  -2  10  -2   31.31    1.25
  -2  10  -2   32.68    1.46
  -2  10  -2   28.53    1.25
  -2 -10   2   32.51    1.24
  -2  10  -2   31.47    1.39
  -2  10  -2   30.66    1.41
  -2 -10   2   30.09    1.15
  -2 -10   2   31.25    1.17
  -2 -10   2   29.77    1.12
   2 -10  -2   32.86    1.26
  -2 -10   2   31.61    1.25
  -2 -10   2   30.86    1.17
  -2 -10   2   29.37    1.32
  -2 -10   2   31.27    1.15
   2 -10  -2   29.36    1.21
  -3  10   2   42.87    1.66
  -3 -10  -2   43.51    1.51
  -3 -10  -2   40.63    1.53
  -3 -10  -2   41.88    1.58
  -3  10   2   41.81    1.53
  -3 -10  -2   43.52    1.46
  -3 -10  -2   40.44    1.41
  -3  10   2   44.07    1.57
  -3 -10  -2   39.31    1.55
  -3 -10  -2   42.49    1.44
  -3 -10  -2   41.77    1.48
   3 -10   2   41.17    1.45
  -3 -10   2   40.48    1.50
   3 -10  -2   39.13    1.49
  -3 -10   2   39.89    1.40
  -3  10  -2   40.48    1.53
  -3  10  -2   40.00    1.66
  -3  10  -2   39.40    1.47
  -3 -10   2   38.44    1.53
  -3 -10   2   39.18    1.51
  -3 -10   2   39.35    1.42
  -3 -10   2   40.16    1.58
  -3  10  -2   40.26    1.52
  -3 -10   2   38.85    1.43
   3 -10  -2   41.12    1.49
  -3  10  -2   38.69    1.61
  -3 -10   2   41.41    1.44
   4 -10   2    7.44    0.34
  -4 -10  -2    7.23    0.31
  -4  10   2    8.26    0.37
  -4 -10  -2    7.42    0.32
  -4  10  -2    7.88    0.37
  -4 -10   2    6.91    0.31
  -4  10  -2    7.30    0.35
  -4 -10   2    7.29    0.31
   0 -11   2    9.96    0.52
   0 -11  -2    9.91    0.53
   0  11  -2    9.57    0.62
   0  11   2    9.58    0.57
   0  11   2   10.07    0.60
   1  11  -2   13.12    0.73
  -1 -11  -2   12.46    0.64
  -1  11   2   12.12    0.70
  -1 -11  -2   12.33    0.66
  -1 -11  -2   12.14    0.65
  -1  11   2   12.04    0.69
   1 -11   2   11.98    0.65
   1 -11   2   11.59    0.58
  -1 -11  -2   12.46    0.59
  -1  11   2   12.25    0.70
  -1 -11  -2   12.04    0.59
   1 -11   2   11.84    0.57
  -1 -11  -2   12.27    0.62
  -1 -11  -2   11.87    0.59
  -1 -11  -2   11.88    0.60
  -1 -11  -2   11.85    0.57
  -1 -11  -2   12.16    0.57
  -1  11  -2   11.94    0.70
   1 -11  -2   11.67    0.59
   1  11   2   11.96    0.66
  -1 -11   2   11.30    0.60
   1  11   2   12.05    0.66
   1 -11  -2   12.87    0.63
  -1 -11   2   11.41    0.57
  -1  11  -2   12.94    0.77
  -1 -11   2   11.55    0.66
  -1 -11   2   11.13    0.58
   1 -11  -2   11.34    0.63
  -1 -11   2   11.93    0.58
  -1  11  -2   10.58    0.64
  -2  11   2   11.13    0.68
  -2  11   2   11.56    0.72
  -2 -11  -2   11.62    0.67
  -2 -11  -2   10.92    0.63
  -2  11   2   10.30    0.69
   2 -11   2   10.30    0.56
  -2 -11  -2   10.89    0.62
  -2 -11  -2   11.07    0.57
  -2 -11  -2   10.58    0.55
  -2 -11  -2   10.27    0.57
  -2 -11  -2   11.39    0.66
  -2  11   2   10.65    0.64
  -2 -11  -2   10.64    0.58
   2 -11   2   10.94    0.57
   2  11  -2   10.92    0.71
  -2 -11  -2   10.94    0.57
  -2 -11   2   11.81    0.57
  -2 -11   2   12.39    0.71
  -2 -11   2   12.02    0.62
  -2  11  -2   12.54    0.76
  -2 -11   2   11.03    0.64
   2 -11  -2   11.19    0.59
  -2  11  -2   11.92    0.72
  -2 -11   2   11.98    0.63
  -2 -11   2   11.00    0.54
  -2  11  -2   12.28    0.80
  -2  11  -2   10.76    0.66
  -2  11  -2   11.44    0.67
  -2 -11   2   11.45    0.55
  -2 -11   2   11.66    0.58
   2 -11  -2   11.93    0.63
  -2 -11   2   11.42    0.57
  -3  11   2   19.94    0.89
  -3 -11  -2   18.22    0.74
  -3 -11  -2   20.22    0.80
   3 -11   2   19.05    0.76
  -3 -11  -2   19.52    0.86
  -3 -11  -2   19.22    0.77
  -3 -11  -2   20.06    0.83
  -3  11   2   19.80    0.85
  -3  11   2   19.05    0.85
  -3 -11  -2   19.00    0.77
  -3 -11  -2   20.08    0.81
  -3  11  -2   18.95    0.87
  -3 -11   2   19.60    0.87
  -3  11  -2   20.58    0.85
  -3  11  -2   21.39    0.94
  -3 -11   2   18.40    0.76
  -3  11  -2   18.43    0.83
  -3 -11   2   18.94    0.75
  -3 -11   2   19.01    0.82
  -3 -11   2   18.81    0.77
   3 -11  -2   19.25    0.80
  -3 -11   2   19.09    0.81
  -3 -11   2   17.83    0.74
   3 -11  -2   19.60    0.79
   0 -12  -2    3.28    0.32
   0 -12  -2    3.26    0.32
   0 -12   2    3.17    0.30
   0 -12  -2    3.41    0.33
   0  12  -2    3.33    0.41
   0 -12  -2    2.65    0.32
   0  12   2    3.09    0.38
   0 -12   2    3.21    0.32
   0  12  -2    2.63    0.34
   0 -12   2    3.24    0.31
   0 -12  -2    3.29    0.32
   0  12  -2    3.39    0.40
   0  12   2    3.15    0.38
   0 -12   2    3.06    0.35
  -1  12   2   24.43    1.06
  -1 -12  -2   23.60    0.99
  -1 -12  -2   23.45    0.97
  -1 -12  -2   24.26    0.95
  -1 -12  -2   23.61    1.03
   1  12  -2   24.54    1.07
   1  12  -2   23.77    1.08
   1 -12   2   23.19    1.00
  -1 -12  -2   23.00    0.93
  -1  12   2   22.02    1.06
   1 -12   2   22.69    0.92
  -1  12   2   23.27    1.07
  -1 -12  -2   23.89    1.00
  -1 -12  -2   24.12    0.95
   1 -12   2   22.73    0.94
   1 -12  -2   24.43    0.99
  -1 -12   2   23.94    0.93
  -1 -12   2   23.45    0.96
  -1  12  -2   24.10    1.08
  -1 -12   2   24.33    1.04
  -1 -12   2   24.75    0.99
   1 -12  -2   24.00    0.95
   1  12   2   22.73    1.03
   1 -12  -2   23.09    0.98
  -1 -12   2   24.23    0.95
  -1  12  -2   23.37    1.04
  -1  12  -2   23.74    1.13
  -2 -12  -2   38.38    1.38
  -2 -12  -2   39.56    1.38
   2 -12   2   36.82    1.37
  -2 -12  -2   36.95    1.49
  -2 -12  -2   38.92    1.39
  -2 -12  -2   37.68    1.44
   2 -12   2   38.22    1.47
  -2 -12  -2   38.97    1.48
  -2 -12  -2   39.52    1.39
  -2  12   2   40.53    1.54
  -2 -12  -2   39.31    1.44
  -2 -12  -2   38.19    1.40
   2  12  -2   38.11    1.54
   2  12  -2   36.05    1.41
  -2  12  -2   39.93    1.51
   2 -12  -2   40.03    1.46
  -2 -12   2   39.51    1.38
  -2 -12   2   39.98    1.46
  -2 -12   2   39.56    1.39
   2 -12  -2   39.75    1.44
  -2 -12   2   37.98    1.47
  -2  12  -2   40.62    1.52
   2 -12  -2   40.63    1.42
  -2 -12   2   40.48    1.43
  -2 -12   2   39.07    1.38
  -2 -12   2   40.88    1.52
  -2 -12   2   40.75    1.38
  -2  12  -2   37.92    1.61
  -2 -12   2   38.29    1.35
  -3 -12  -2    3.70    0.29
  -3 -12  -2    3.26    0.25
  -3 -12  -2    3.76    0.28
  -3 -12  -2    3.30    0.25
  -3 -12  -2    3.45    0.24
  -3 -12  -2    3.33    0.26
   3 -12   2    3.37    0.23
  -3  12   2    3.32    0.31
   3 -12   2    3.74    0.30
  -3 -12  -2    3.77    0.27
  -3  12   2    3.63    0.32
   3 -12  -2    3.70    0.28
  -3  12  -2    3.28    0.31
  -3 -12   2    3.80    0.25
  -3 -12   2    3.63    0.25
  -3 -12   2    4.15    0.28
   3 -12  -2    3.81    0.26
  -3 -12   2    3.85    0.25
  -3 -12   2    3.96    0.28
  -3 -12   2    4.19    0.31
   3 -12  -2    3.78    0.26
  -3 -12   2    3.86    0.26
  -3  12  -2    3.91    0.31
   0 -13  -2   10.33    0.54
   0 -13  -2   10.13    0.57
   0 -13  -2   10.07    0.52
   0 -13  -2   10.34    0.53
   0  13   2   10.24    0.66
   0 -13   2   10.70    0.54
   0  13  -2   10.54    0.65
   0 -13  -2   11.19    0.59
   0 -13   2   10.70    0.56
   0  13  -2   10.72    0.68
   0 -13   2   11.09    0.60
   0  13  -2   10.33    0.60
  -1 -13  -2    3.95    0.32
  -1 -13  -2    4.16    0.36
   1  13  -2    4.46    0.42
  -1 -13  -2    3.50    0.33
   1  13  -2    3.82    0.39
  -1  13   2    3.75    0.42
   1  13  -2    4.55    0.43
  -1  13   2    4.55    0.44
   1 -13   2    4.70    0.32
  -1 -13  -2    4.27    0.36
  -1 -13  -2    4.23    0.32
   1 -13   2    4.51    0.38
  -1 -13  -2    4.12    0.33
   1 -13   2    4.25    0.32
  -1 -13   2    3.41    0.32
  -1 -13   2    3.60    0.32
  -1 -13   2    3.67    0.36
   1 -13  -2    3.55    0.32
  -1 -13   2    3.38    0.31
   1 -13  -2    3.40    0.32
  -1  13  -2    3.46    0.42
   1 -13  -2    3.19    0.32
  -1 -13   2    3.31    0.33
   1  13   2    3.54    0.40
  -1  13  -2    3.08    0.37
   1  13   2    3.27    0.39
  -1  13  -2    4.11    0.48
  -2 -13  -2   17.85    0.76
   2  13  -2   17.07    0.76
   2 -13   2   17.32    0.78
  -2  13   2   17.41    0.84
  -2 -13  -2   16.78    0.72
  -2 -13  -2   17.76    0.72
  -2 -13  -2   17.83    0.77
  -2 -13  -2   18.14    0.73
  -2 -13  -2   16.71    0.80
  -2 -13  -2   17.40    0.71
  -2 -13  -2   16.91    0.78
  -2 -13  -2   16.95    0.70
   2 -13   2   16.88    0.70
  -2  13  -2   18.61    0.83
  -2  13  -2   18.44    0.84
   2 -13  -2   17.90    0.76
  -2 -13   2   18.79    0.76
  -2 -13   2   18.72    0.82
  -2 -13   2   18.39    0.78
  -2 -13   2   18.49    0.73
   2 -13  -2   17.95    0.73
   2 -13  -2   17.35    0.75
  -2 -13   2   18.33    0.72
  -2 -13   2   17.71    0.71
  -3  13   2    2.96    0.23
  -3 -13  -2    2.70    0.20
   3 -13   2    2.73    0.17
  -3 -13  -2    2.52    0.18
  -3 -13  -2    2.76    0.20
   3 -13   2    3.04    0.22
   3  13  -2    2.61    0.20
  -3 -13  -2    2.58    0.19
  -3 -13   2    2.86    0.21
  -3 -13   2    2.78    0.18
  -3 -13   2    2.82    0.20
  -3  13  -2    3.02    0.24
  -3 -13   2    2.69    0.17
   3 -13  -2    2.75    0.18
  -3 -13   2    2.66    0.19
   3 -13  -2    3.02    0.20
  -3 -13   2    2.56    0.19
   0  14  -2   13.74    0.78
   0 -14   2   14.43    0.67
   0 -14  -2   16.04    0.67
   0  14  -2   15.43    0.78
   0  14  -2   14.49    0.72
   0  14   2   15.17    0.79
   0 -14   2   15.64    0.73
   0 -14  -2   14.76    0.69
   0 -14   2   14.31    0.65
   0 -14  -2   15.54    0.71
   0  14   2   15.05    0.72
   0 -14  -2   15.05    0.64
   0 -14  -2   16.01    0.68
   1 -14   2   17.94    0.72
  -1 -14  -2   17.68    0.73
  -1 -14  -2   16.91    0.74
  -1 -14  -2   16.54    0.71
  -1  14   2   16.94    0.84
   1 -14   2   17.51    0.78
   1  14  -2   17.12    0.79
  -1 -14  -2   17.30    0.71
  -1 -14  -2   17.38    0.76
   1  14  -2   17.18    0.79
   1 -14   2   16.44    0.72
  -1  14   2   17.21    0.82
  -1 -14  -2   17.07    0.77
   1 -14  -2   18.12    0.76
  -1 -14   2   17.93    0.71
   1 -14  -2   17.34    0.73
   1  14   2   17.70    0.82
   1 -14  -2   17.09    0.75
  -1 -14   2   17.93    0.80
  -1  14  -2   18.06    0.87
  -1 -14   2   17.86    0.76
  -1 -14   2   18.53    0.75
  -1  14  -2   17.40    0.79
  -2 -14  -2   13.00    0.55
   2  14  -2   13.73    0.60
   2 -14   2   12.94    0.53
  -2 -14  -2   13.17    0.55
  -2 -14  -2   12.96    0.57
  -2 -14  -2   12.71    0.55
  -2  14   2   14.02    0.65
  -2 -14  -2   12.81    0.59
   2 -14   2   13.89    0.60
  -2 -14  -2   13.91    0.58
  -2 -14  -2   12.97    0.54
  -2 -14  -2   12.81    0.53
  -2 -14   2   13.75    0.57
  -2 -14   2   13.00    0.55
  -2 -14   2   12.57    0.52
  -2  14  -2   13.59    0.64
  -2 -14   2   12.93    0.58
   2 -14  -2   13.26    0.56
  -2 -14   2   13.02    0.60
  -2 -14   2   13.44    0.62
  -2  14  -2   11.78    0.61
   2  14   2   13.67    0.60
   2 -14  -2   12.12    0.56
   2 -14  -2   13.33    0.57
   0 -15   2    6.51    0.41
   0 -15  -2    6.05    0.38
   0 -15   2    6.11    0.36
   0  15  -2    6.71    0.42
   0 -15  -2    6.09    0.37
   0  15   2    5.70    0.45
   0 -15  -2    6.41    0.39
   0  15  -2    6.02    0.46
   0  15   2    5.82    0.39
   0 -15   2    6.35    0.37
   1  15  -2    3.42    0.33
  -1 -15  -2    4.01    0.31
   1 -15   2    3.90    0.31
  -1 -15  -2    3.83    0.26
   1 -15   2    3.82    0.26
  -1 -15  -2    4.18    0.27
  -1 -15  -2    4.41    0.29
  -1 -15  -2    4.14    0.30
   1  15  -2    3.68    0.28
  -1 -15  -2    4.04    0.29
  -1  15   2    4.02    0.33
  -1  15   2    3.83    0.38
  -1  15  -2    3.63    0.37
   1 -15  -2    4.04    0.28
   1 -15  -2    3.80    0.29
  -1  15  -2    3.82    0.31
   1  15   2    3.99    0.33
   1 -15  -2    4.14    0.30
  -1 -15   2    4.01    0.32
  -1 -15   2    3.99    0.28
  -1 -15   2    3.82    0.28
  -1 -15   2    3.76    0.26
   1  15   2    3.99    0.33
  -2  15   2    1.20    0.17
  -2 -15  -2    0.85    0.17
   2  15  -2    0.88    0.14
  -2 -15  -2    0.97    0.13
   2 -15   2    0.96    0.12
   2 -15   2    1.18    0.16
  -2 -15  -2    0.88    0.13
  -2 -15  -2    0.96    0.14
   2  15  -2    1.20    0.16
  -2  15  -2    0.95    0.16
   2  15   2    1.13    0.16
   2 -15  -2    1.13    0.13
   2 -15  -2    0.96    0.13
  -2 -15   2    0.89    0.13
  -2 -15   2    1.31    0.16
  -2 -15   2    1.02    0.13
  -2  15  -2    1.02    0.16
   0 -16   2    1.66    0.20
   0  16  -2    1.60    0.23
   0  16  -2    1.86    0.22
   0 -16  -2    1.84    0.20
   0  16   2    1.43    0.19
   0 -16  -2    2.10    0.20
   0 -16   2    1.82    0.18
   0 -16  -2    1.53    0.18
   0  16   2    1.45    0.23
   1 -16   2   22.94    0.83
   1 -16   2   22.30    0.78
  -1 -16  -2   23.81    0.82
  -1  16   2   22.16    0.82
  -1 -16  -2   21.99    0.82
  -1  16   2   23.60    0.89
   1  16  -2   23.45    0.85
  -1 -16   2   21.91    0.79
   1 -16  -2   22.54    0.80
  -1  16  -2   21.77    0.88
   1  16   2   21.55    0.83
   1 -16  -2   20.82    0.79
  -1 -16   2   23.19    0.83
   1  16   2   22.71    0.84
   0  17   2   12.13    0.52
   0  17  -2   12.46    0.52
   0 -17   2   12.48    0.46
   0 -17  -2   12.54    0.47
   0 -17   2   12.95    0.49
  -1 -17  -2    0.72    0.09
   1  17  -2    0.63    0.13
  -1  17  -2    0.56    0.16
   0   0   3    0.12    0.07
   0   0  -3    0.04    0.05
  -1   0   3    1.91    0.14
  -1   0  -3    1.91    0.14
  -1   0  -3    1.97    0.15
  -2   0   3    0.52    0.18
  -2   0  -3    0.34    0.15
  -2   0  -3    0.52    0.16
  -2   0  -3    0.48    0.15
   2   0  -3    0.60    0.15
  -2   0   3    0.54    0.14
  -2   0   3    0.65    0.17
  -3   0   3  121.73    3.93
  -3   0  -3  119.99    4.04
  -3   0  -3  124.29    3.88
  -3   0   3  124.70    4.08
  -3   0  -3  123.97    4.03
  -3   0   3  123.65    3.88
  -3   0   3  126.11    4.05
   3   0   3  115.59    3.99
   4   0  -3    0.57    0.21
  -4   0   3    0.31    0.16
  -4   0  -3    0.75    0.22
  -4   0   3    0.59    0.19
  -4   0  -3    0.28    0.18
  -4   0   3    0.31    0.14
  -4   0  -3    0.40    0.18
  -4   0   3    0.35    0.18
  -4   0  -3    0.36    0.20
  -4   0  -3    0.43    0.16
  -4   0  -3    0.50    0.16
  -4   0   3    0.54    0.20
  -4   0  -3    0.42    0.14
  -4   0   3    0.41    0.16
  -4   0  -3    0.35    0.21
  -4   0   3    0.42    0.21
  -4   0   3    0.34    0.14
  -4   0   3    0.54    0.25
  -4   0   3    0.23    0.19
   0  -1   3   17.84    0.60
   0  -1  -3   17.90    0.58
   0  -1   3   18.12    0.59
   0  -1  -3   18.31    0.59
  -1   1   3   31.97    1.03
   1  -1   3   31.43    1.08
  -1  -1  -3   32.14    1.06
   1  -1   3   31.19    1.03
  -1  -1  -3   31.83    1.06
  -1  -1   3   36.18    1.07
  -1   1  -3   35.29    1.03
  -1  -1   3   34.65    1.00
  -2   1   3   68.27    2.18
  -2  -1  -3   64.08    2.12
  -2  -1  -3   66.18    2.06
  -2  -1  -3   63.57    2.09
  -2  -1  -3   66.69    2.16
  -2   1   3   66.66    2.20
  -2   1   3   67.52    2.12
   2   1  -3   63.74    2.11
  -2  -1  -3   66.86    2.18
  -2   1  -3   65.16    2.17
  -2  -1   3   63.71    2.19
  -2   1  -3   62.91    2.15
  -2   1  -3   66.67    2.19
  -2  -1   3   61.32    2.10
   2  -1  -3   67.44    2.17
  -2  -1   3   62.56    2.06
  -2  -1   3   67.42    2.18
   3  -1   3    6.63    0.53
  -3  -1  -3    6.65    0.54
  -3  -1  -3    6.80    0.45
  -3  -1  -3    7.27    0.54
  -3   1   3    7.32    0.56
  -3   1   3    7.58    0.46
  -3   1   3    6.74    0.47
  -3   1   3    7.25    0.58
  -3  -1  -3    6.96    0.44
  -3   1  -3    7.07    0.51
  -3  -1   3    7.23    0.46
  -3   1  -3    7.58    0.56
  -3  -1   3    7.20    0.58
   3  -1  -3    6.89    0.52
  -3  -1   3    7.31    0.48
  -3  -1   3    7.56    0.57
  -3   1  -3    6.88    0.43
  -3   1  -3    7.13    0.58
  -4   1   3    2.83    0.43
  -4  -1  -3    2.39    0.38
  -4  -1  -3    2.46    0.33
  -4  -1  -3    2.12    0.35
  -4   1   3    2.76    0.30
  -4  -1  -3    2.62    0.30
  -4   1   3    2.15    0.32
  -4   1   3    2.17    0.30
  -4  -1  -3    2.46    0.27
  -4   1   3    2.95    0.35
  -4  -1  -3    2.36    0.32
  -4   1   3    2.69    0.36
  -4   1   3    3.33    0.31
  -4  -1  -3    2.55    0.33
  -4   1   3    3.08    0.33
  -4   1   3    2.78    0.41
  -4   1   3    2.62    0.34
   4   1  -3    2.54    0.35
  -4  -1  -3    2.36    0.26
  -4  -1   3    2.57    0.38
  -4  -1   3    2.57    0.32
  -4  -1   3    2.36    0.32
  -4  -1   3    2.83    0.36
  -4   1  -3    2.33    0.26
  -4   1  -3    2.45    0.30
  -4   1  -3    2.70    0.35
  -4   1  -3    2.42    0.28
   4  -1  -3    2.35    0.34
  -4  -1   3    2.62    0.30
  -4   1  -3    2.10    0.35
  -4   1  -3    2.16    0.32
  -4  -1   3    2.27    0.25
  -4  -1   3    2.85    0.34
  -4  -1   3    2.83    0.37
  -4   1  -3    2.47    0.33
  -4   1  -3    2.46    0.40
  -4  -1   3    2.19    0.26
   0  -2  -3    2.87    0.18
   0  -2   3    3.06    0.17
   0  -2  -3    2.97    0.18
   0  -2   3    3.12    0.20
   1  -2   3   38.68    1.25
   1  -2   3   37.89    1.16
  -1  -2  -3   39.36    1.23
  -1   2   3   38.30    1.18
  -1  -2  -3   38.30    1.23
  -1  -2   3   39.43    1.24
  -1  -2   3   37.37    1.19
   1  -2  -3   37.63    1.16
  -2  -2  -3  161.44    5.08
  -2  -2  -3  162.79    5.16
  -2  -2  -3  164.52    5.16
  -2   2   3  166.01    5.19
  -2   2   3  161.11    5.16
  -2  -2  -3  165.36    5.11
  -2   2   3  157.68    5.11
  -2   2  -3  169.14    5.18
  -2  -2   3  171.00    5.09
  -2  -2   3  176.16    5.22
  -2  -2   3  173.11    5.13
   2  -2  -3  169.86    5.18
  -2  -2   3  174.34    5.20
  -2   2  -3  172.10    5.18
  -2   2  -3  170.59    5.21
  -3   2   3    0.25    0.15
  -3  -2  -3    0.45    0.17
  -3   2   3    0.36    0.16
   3  -2   3    0.25    0.20
  -3  -2  -3    0.43    0.20
  -3   2   3    0.29    0.19
  -3  -2  -3    0.44    0.16
  -3   2   3    0.26    0.22
  -3  -2  -3    0.33    0.19
  -3   2  -3    0.48    0.16
  -3   2  -3    0.71    0.23
  -3  -2   3    0.37    0.22
  -3   2  -3    0.15    0.17
   3  -2  -3    0.24    0.19
  -3  -2   3    0.43    0.21
  -3  -2   3    0.42    0.17
  -3  -2   3    0.39    0.16
  -3   2  -3    0.34    0.21
  -4  -2  -3   22.44    1.12
  -4   2   3   24.47    1.00
  -4  -2  -3   25.10    1.04
  -4   2   3   23.28    1.17
  -4  -2  -3   24.44    1.02
  -4   2   3   25.74    1.10
  -4   2   3   24.51    0.94
  -4  -2  -3   24.63    1.02
  -4   2   3   24.65    1.05
  -4  -2  -3   24.50    1.00
  -4   2   3   25.40    1.06
  -4   2   3   25.42    0.98
  -4  -2  -3   25.94    0.95
  -4  -2  -3   24.71    1.47
  -4   2   3   23.70    1.15
   4   2  -3   22.92    1.08
  -4  -2  -3   24.10    0.96
  -4   2   3   25.00    1.06
  -4  -2   3   25.09    1.07
  -4  -2   3   24.28    0.93
  -4  -2   3   25.94    1.08
  -4  -2   3   25.06    0.99
  -4   2  -3   24.45    0.95
  -4   2  -3   24.96    1.06
  -4  -2   3   25.45    0.97
  -4   2  -3   23.99    1.06
  -4   2  -3   22.78    1.17
  -4   2  -3   23.65    0.96
  -4  -2   3   24.74    1.07
  -4   2  -3   26.27    1.10
  -4  -2   3   24.03    1.05
  -4   2  -3   23.53    1.15
  -4  -2   3   24.24    1.02
  -4  -2   3   23.81    1.16
  -4   2  -3   24.41    1.03
   0  -3   3    0.29    0.11
   0  -3   3    0.46    0.09
   0  -3  -3    0.38    0.10
   0  -3  -3    0.53    0.10
  -1  -3  -3   65.34    2.10
   1  -3   3   68.93    2.13
  -1   3   3   66.25    2.03
  -1  -3  -3   67.86    2.11
   1  -3   3   63.34    2.01
  -1  -3   3   70.96    2.12
   1  -3  -3   70.40    2.06
  -1  -3   3   68.33    2.08
  -2   3   3   79.18    2.59
  -2  -3  -3   77.91    2.56
  -2  -3  -3   77.17    2.61
  -2   3   3   81.96    2.65
  -2  -3  -3   77.12    2.58
  -2   3   3   82.71    2.66
  -2  -3  -3   78.81    2.63
   2   3  -3   82.15    2.62
   2  -3  -3   82.18    2.67
  -2  -3   3   84.10    2.61
  -2   3  -3   79.44    2.68
  -2  -3   3   82.51    2.67
  -2   3  -3   81.97    2.66
  -2   3  -3   82.83    2.67
  -2  -3   3   82.31    2.68
  -2  -3   3   81.18    2.57
  -3   3   3    0.42    0.21
  -3  -3  -3    0.55    0.21
  -3   3   3    0.40    0.14
   3   3  -3    0.68    0.21
  -3  -3  -3    0.38    0.16
  -3   3   3    0.23    0.17
  -3  -3  -3    0.65    0.20
   3  -3   3    0.33    0.22
  -3  -3  -3    0.49    0.21
  -3   3   3    0.53    0.28
  -3   3   3    0.51    0.17
  -3   3   3    0.58    0.18
  -3   3   3    0.45    0.23
   3  -3  -3    0.62    0.24
  -3   3  -3    0.66    0.20
  -3  -3   3    1.14    0.29
  -3   3  -3    0.60    0.17
  -3  -3   3    1.48    0.29
  -3  -3   3    0.76    0.18
  -3   3  -3    0.43    0.21
  -3   3  -3    0.50    0.21
  -3   3  -3    0.87    0.27
  -3  -3   3    0.48    0.17
  -3   3  -3    0.47    0.23
  -3  -3   3    0.54    0.18
  -3  -3   3    0.88    0.23
  -3  -3   3    0.75    0.26
  -3   3  -3    0.73    0.24
  -3  -3   3    0.75    0.27
  -4   3   3    0.78    0.23
  -4   3   3    0.98    0.23
  -4  -3  -3    0.25    0.16
  -4   3   3    0.70    0.21
  -4   3   3    0.51    0.16
  -4   3   3    0.89    0.18
  -4  -3  -3    0.96    0.19
  -4  -3  -3    0.77    0.19
  -4  -3  -3    0.74    0.20
  -4  -3  -3    0.68    0.17
  -4   3   3    0.80    0.21
  -4   3   3    0.77    0.19
  -4  -3   3    0.84    0.19
  -4   3  -3    0.94    0.37
  -4   3  -3    0.79    0.23
  -4   3  -3    0.73    0.17
  -4  -3   3    1.18    0.23
  -4  -3   3    0.43    0.14
  -4  -3   3    0.87    0.19
  -4   3  -3    0.73    0.24
  -4  -3   3    0.63    0.28
  -4  -3   3    0.50    0.20
  -4   3  -3    0.79    0.35
  -4  -3   3    0.41    0.18
  -4   3  -3    0.96    0.26
  -4   3  -3    0.80    0.22
  -4  -3   3    0.54    0.21
  -4   3  -3    0.65    0.17
  -4  -3   3    0.74    0.22
  -4   3  -3    0.55    0.18
   0  -4   3   58.98    1.87
   0  -4  -3   62.56    1.91
   0  -4  -3   60.75    1.88
   0  -4   3   60.27    1.92
   1   4  -3   41.77    1.47
  -1  -4  -3   44.96    1.41
   1  -4   3   46.08    1.43
   1   4  -3   42.87    1.42
  -1  -4  -3   44.31    1.40
   1  -4  -3   40.92    1.43
   1  -4  -3   42.05    1.36
  -1   4  -3   41.57    1.43
  -1   4  -3   42.05    1.45
  -1  -4   3   42.47    1.47
  -1  -4   3   42.41    1.41
  -1   4  -3   39.61    1.44
  -2   4   3    5.74    0.40
  -2  -4  -3    5.97    0.39
  -2  -4  -3    5.64    0.37
  -2   4   3    5.33    0.40
  -2  -4  -3    5.11    0.40
  -2   4   3    5.69    0.37
  -2  -4  -3    5.50    0.36
   2   4  -3    5.00    0.37
  -2  -4   3    5.26    0.43
  -2   4  -3    5.56    0.43
  -2   4  -3    5.70    0.42
  -2  -4   3    5.51    0.36
  -2   4  -3    5.32    0.42
   2  -4  -3    5.99    0.44
  -2  -4   3    5.99    0.38
   3  -4   3  158.77    5.06
  -3   4   3  157.81    5.02
  -3  -4  -3  151.38    5.25
  -3   4   3  157.22    5.04
  -3   4   3  158.49    4.86
   3   4  -3  159.01    4.96
  -3  -4  -3  160.69    4.93
  -3  -4  -3  147.03    4.81
  -3  -4  -3  153.05    4.81
  -3  -4  -3  148.26    4.79
  -3   4   3  153.76    4.88
  -3   4   3  148.98    4.77
  -3  -4  -3  151.24    4.86
  -3   4   3  157.45    4.93
  -3   4   3  150.45    4.91
  -3  -4  -3  158.31    5.01
  -3   4   3  149.40    4.87
  -3  -4  -3  155.35    4.86
  -3  -4  -3  152.58    4.89
  -3   4   3  153.53    4.81
  -3   4   3  152.58    4.91
  -3   4   3  152.36    4.89
  -3   4  -3  162.08    5.07
  -3  -4   3  157.11    4.84
  -3  -4   3  167.50    5.10
  -3   4  -3  158.40    5.10
   3  -4  -3  160.62    5.04
  -3   4  -3  148.21    4.78
  -3  -4   3  163.16    4.94
  -3  -4   3  156.55    4.87
  -3  -4   3  148.73    4.88
   3   4   3  157.94    4.89
  -3  -4   3  154.28    4.79
  -3   4  -3  154.68    4.94
  -3   4  -3  153.58    4.89
  -3   4  -3  152.54    4.91
  -3  -4   3  153.38    4.80
  -3   4  -3  159.30    5.02
  -3   4  -3  153.91    4.81
  -3  -4   3  151.22    4.77
  -3  -4   3  153.29    4.92
  -3  -4   3  151.76    4.91
  -3   4  -3  151.39    4.90
  -4  -4  -3    2.16    0.28
  -4   4   3    2.14    0.26
  -4   4   3    1.80    0.26
  -4   4   3    2.31    0.32
  -4  -4  -3    2.19    0.26
  -4  -4  -3    1.57    0.23
  -4   4   3    2.22    0.31
  -4  -4  -3    1.90    0.26
  -4   4   3    1.66    0.29
  -4  -4  -3    1.97    0.29
  -4   4   3    2.29    0.32
  -4   4   3    1.97    0.24
  -4  -4  -3    1.91    0.28
  -4   4   3    2.00    0.29
  -4   4  -3    2.05    0.30
  -4   4  -3    2.15    0.29
  -4   4  -3    2.33    0.35
   4  -4  -3    2.14    0.28
  -4  -4   3    1.77    0.27
  -4   4  -3    1.77    0.31
  -4  -4   3    1.87    0.28
  -4  -4   3    2.16    0.32
  -4   4  -3    1.87    0.32
  -4   4  -3    1.82    0.24
  -4  -4   3    1.97    0.25
  -4  -4   3    1.83    0.25
  -4  -4   3    1.80    0.28
  -4  -4   3    1.94    0.31
  -4  -4   3    1.66    0.24
   0  -5   3    3.91    0.29
   0  -5   3    4.02    0.23
   0  -5  -3    4.21    0.28
   0  -5  -3    4.03    0.25
   0   5  -3    4.05    0.36
   1   5  -3   60.51    1.93
  -1  -5  -3   59.27    1.87
   1  -5   3   62.25    1.90
   1   5  -3   57.44    1.93
  -1   5   3   59.57    1.89
  -1  -5  -3   61.41    1.89
  -1   5  -3   56.73    1.93
  -1  -5   3   59.06    1.87
   1  -5  -3   54.79    1.90
  -1   5  -3   56.36    1.90
   1  -5  -3   57.29    1.84
  -1   5  -3   54.55    1.95
   1   5   3   53.22    1.85
  -1  -5   3   57.83    1.87
  -2  -5  -3   80.41    2.59
   2   5  -3   79.19    2.60
  -2   5   3   78.75    2.57
  -2   5   3   77.71    2.62
  -2   5   3   79.89    2.62
  -2  -5  -3   79.37    2.57
  -2  -5  -3   77.04    2.62
  -2  -5   3   79.77    2.69
   2  -5  -3   78.10    2.66
  -2   5  -3   78.72    2.64
  -2  -5   3   78.58    2.57
  -2  -5   3   77.92    2.57
  -2   5  -3   76.34    2.66
  -2   5  -3   78.34    2.67
  -3   5   3   17.56    0.86
   3   5  -3   18.58    0.91
  -3  -5  -3   18.11    0.81
  -3   5   3   18.17    0.95
  -3   5   3   17.21    0.88
  -3   5   3   17.53    0.85
  -3  -5  -3   16.95    0.85
  -3  -5  -3   17.79    0.84
  -3   5   3   18.92    0.88
   3  -5   3   18.00    0.96
  -3  -5  -3   17.41    0.83
  -3   5   3   18.19    0.82
  -3  -5  -3   17.98    0.80
  -3  -5  -3   17.18    0.77
  -3   5   3   18.84    0.80
  -3   5   3   17.56    0.86
  -3  -5  -3   17.48    0.80
  -3   5   3   18.42    0.95
  -3  -5  -3   18.74    0.95
  -3   5   3   18.90    0.96
  -3   5   3   17.56    0.76
  -3   5  -3   17.60    0.94
  -3  -5   3   17.10    0.85
  -3  -5   3   16.77    0.87
  -3  -5   3   18.31    0.87
  -3  -5   3   18.35    0.84
  -3   5  -3   16.64    0.76
  -3  -5   3   17.03    0.77
  -3   5  -3   16.88    0.78
  -3   5  -3   17.12    0.86
  -3   5  -3   17.13    0.88
  -3  -5   3   17.14    0.80
  -3   5  -3   17.22    0.88
   3  -5  -3   18.26    0.96
  -3  -5   3   16.94    0.77
  -3   5  -3   18.24    1.00
  -3  -5   3   16.80    0.75
  -3   5  -3   16.83    0.84
  -3   5  -3   18.79    1.00
  -3   5  -3   17.86    0.90
  -3  -5   3   18.52    0.99
  -4  -5  -3    5.99    0.42
  -4   5   3    5.73    0.34
  -4   5   3    6.29    0.45
  -4   5   3    5.62    0.39
  -4   5   3    5.81    0.46
  -4  -5  -3    6.06    0.42
  -4  -5  -3    6.20    0.40
  -4  -5  -3    5.99    0.38
  -4   5   3    6.02    0.43
  -4   5   3    5.79    0.46
  -4  -5  -3    5.94    0.39
  -4   5   3    6.67    0.47
  -4   5  -3    4.81    0.37
   4  -5  -3    5.84    0.41
  -4  -5   3    5.40    0.42
  -4   5  -3    5.69    0.48
  -4   5  -3    5.46    0.48
  -4  -5   3    5.58    0.38
  -4  -5   3    5.03    0.46
  -4  -5   3    4.85    0.36
   4  -5  -3    5.34    0.35
  -4  -5   3    5.16    0.41
  -4   5  -3    4.92    0.40
  -4  -5   3    5.32    0.39
  -4   5  -3    5.66    0.50
  -4   5  -3    5.44    0.43
  -4  -5   3    5.36    0.44
   0  -6  -3    0.43    0.11
   0   6  -3    0.55    0.16
   0   6  -3    0.54    0.18
   0  -6   3    0.71    0.12
   0  -6  -3    0.38    0.13
   0  -6   3    0.51    0.15
  -1  -6  -3   17.97    0.74
  -1  -6  -3   18.00    0.74
   1  -6   3   18.72    0.75
   1   6  -3   16.97    0.79
   1   6  -3   16.98    0.81
  -1  -6  -3   17.81    0.73
  -1   6   3   17.48    0.77
  -1   6   3   17.37    0.73
  -1  -6   3   18.56    0.71
   1  -6  -3   18.51    0.71
   1  -6  -3   18.29    0.75
  -1   6  -3   18.83    0.75
  -1   6  -3   16.98    0.83
  -1   6  -3   18.49    0.79
  -1  -6   3   18.67    0.74
  -1  -6   3   18.98    0.73
   1   6   3   17.23    0.77
  -2  -6  -3   77.12    2.63
   2   6  -3   83.37    2.70
  -2  -6  -3   79.77    2.66
  -2   6   3   80.59    2.70
  -2   6   3   80.36    2.63
  -2   6   3   78.85    2.61
  -2  -6  -3   79.77    2.72
  -2   6   3   79.24    2.67
   2   6  -3   78.07    2.68
  -2  -6  -3   79.35    2.65
   2  -6  -3   79.25    2.72
  -2   6  -3   79.13    2.74
   2  -6  -3   79.74    2.61
  -2  -6   3   77.61    2.64
  -2   6  -3   81.85    2.78
  -2  -6   3   81.28    2.79
  -2  -6   3   83.21    2.65
  -2  -6   3   77.97    2.60
   2   6   3   79.68    2.63
  -2   6  -3   83.64    2.72
  -3  -6  -3    0.60    0.20
  -3   6   3    0.69    0.20
   3  -6   3    0.58    0.17
  -3   6   3    0.34    0.19
  -3   6   3    0.61    0.24
  -3   6   3    0.30    0.20
  -3  -6  -3    0.47    0.18
   3  -6   3    0.40    0.24
   3   6  -3    0.83    0.25
  -3  -6  -3    0.33    0.17
   3   6  -3    0.77    0.25
  -3   6   3    0.37    0.21
  -3   6   3    0.60    0.25
  -3   6   3    0.46    0.18
  -3  -6  -3    0.39    0.18
  -3  -6  -3    0.77    0.23
  -3  -6  -3    0.73    0.20
  -3   6   3    0.49    0.23
  -3  -6  -3    0.43    0.19
  -3  -6  -3    0.44    0.23
  -3   6   3    0.59    0.22
  -3   6   3    0.45    0.17
  -3   6  -3    0.67    0.24
  -3   6  -3    0.78    0.25
   3   6   3    0.70    0.21
  -3   6  -3    0.53    0.26
  -3  -6   3    0.67    0.18
  -3  -6   3    0.50    0.23
  -3  -6   3    0.72    0.21
  -3  -6   3    0.69    0.19
  -3   6  -3    0.74    0.20
   3  -6  -3    0.58    0.25
  -3  -6   3    0.65    0.19
  -3  -6   3    0.24    0.16
  -3   6  -3    0.39    0.19
  -3   6  -3    0.51    0.20
  -3  -6   3    0.51    0.21
  -3   6  -3    0.85    0.25
  -3  -6   3    0.40    0.20
  -3   6  -3    0.88    0.28
  -3   6  -3    0.67    0.27
   3  -6  -3    0.31    0.17
  -3  -6   3    0.58    0.27
  -4  -6  -3   19.22    0.81
  -4   6   3   19.36    0.84
  -4   6   3   19.78    0.87
  -4   6   3   19.64    0.91
  -4  -6  -3   18.80    0.85
  -4  -6  -3   17.94    0.80
  -4   6   3   19.38    0.82
  -4  -6  -3   19.60    0.79
  -4  -6  -3   19.33    0.82
  -4   6   3   19.63    0.86
  -4   6   3   19.90    0.87
  -4   6  -3   18.56    0.84
  -4  -6   3   19.67    0.80
   4  -6  -3   19.07    0.84
  -4  -6   3   18.64    0.82
  -4   6  -3   19.52    0.84
  -4  -6   3   19.87    0.86
  -4   6  -3   19.58    0.94
  -4   6  -3   17.53    0.78
  -4  -6   3   17.84    0.90
  -4   6  -3   19.59    0.94
  -4   6  -3   19.63    0.92
  -4  -6   3   19.62    0.78
  -4  -6   3   20.01    0.78
  -4  -6   3   19.49    0.85
   0  -7  -3    2.68    0.28
   0  -7  -3    2.65    0.27
   0   7   3    2.35    0.24
   0  -7  -3    2.53    0.22
   0  -7   3    2.84    0.28
   0   7  -3    2.41    0.26
   0  -7   3    2.77    0.22
   0   7  -3    2.73    0.31
  -1  -7  -3   46.62    1.55
   1  -7   3   45.46    1.54
  -1   7   3   42.17    1.57
  -1   7   3   45.49    1.55
   1   7  -3   43.15    1.66
   1   7  -3   42.50    1.58
  -1  -7  -3   45.18    1.54
  -1  -7  -3   48.64    1.53
  -1   7  -3   44.72    1.53
   1   7   3   39.45    1.55
   1  -7  -3   43.57    1.53
  -1   7  -3   42.76    1.56
  -1   7  -3   37.89    1.62
  -1  -7   3   41.66    1.49
  -1  -7   3   42.36    1.52
   1  -7  -3   44.05    1.50
  -1  -7   3   44.51    1.52
  -2  -7  -3   63.86    2.36
   2   7  -3   71.66    2.46
  -2   7   3   69.93    2.33
  -2  -7  -3   71.08    2.37
   2  -7   3   66.42    2.33
   2   7  -3   66.38    2.41
  -2   7   3   68.78    2.40
  -2  -7  -3   69.17    2.34
   2  -7  -3   70.00    2.41
  -2   7  -3   70.69    2.41
   2  -7  -3   65.91    2.31
  -2  -7   3   67.12    2.29
  -2  -7   3   69.53    2.35
   2   7   3   69.21    2.38
  -2  -7   3   70.78    2.34
  -2   7  -3   67.81    2.51
  -2   7  -3   67.15    2.43
  -3  -7  -3    6.46    0.50
  -3  -7  -3    6.59    0.52
  -3  -7  -3    5.97    0.45
   3  -7   3    6.33    0.57
   3   7  -3    7.10    0.59
  -3   7   3    6.67    0.55
  -3   7   3    6.12    0.54
  -3  -7  -3    6.31    0.43
  -3   7   3    5.85    0.48
   3   7  -3    6.33    0.57
  -3   7   3    6.55    0.48
  -3   7   3    6.44    0.50
  -3  -7  -3    5.98    0.46
  -3   7   3    6.56    0.54
  -3   7   3    5.88    0.46
  -3  -7  -3    6.00    0.47
  -3  -7  -3    6.20    0.46
  -3   7   3    6.85    0.53
  -3   7  -3    5.53    0.58
   3  -7  -3    5.31    0.53
  -3  -7   3    5.73    0.47
  -3   7  -3    6.08    0.58
   3  -7  -3    5.32    0.41
  -3   7  -3    5.95    0.52
  -3   7  -3    6.35    0.48
  -3   7  -3    6.12    0.45
  -3   7  -3    5.74    0.47
  -3  -7   3    5.54    0.44
  -3  -7   3    5.68    0.47
  -3  -7   3    5.70    0.40
  -3  -7   3    5.93    0.46
  -3  -7   3    5.74    0.41
   3  -7  -3    5.56    0.46
   3   7   3    5.41    0.50
  -3  -7   3    5.53    0.54
  -3   7  -3    4.95    0.55
  -3   7  -3    5.15    0.51
  -3   7  -3    5.73    0.67
  -3  -7   3    6.35    0.43
  -4  -7  -3    1.53    0.24
  -4  -7  -3    1.36    0.21
  -4  -7  -3    0.80    0.19
  -4  -7  -3    1.11    0.19
  -4   7   3    1.48    0.23
  -4   7   3    0.84    0.21
  -4   7   3    1.64    0.27
  -4   7   3    1.21    0.26
  -4   7   3    1.38    0.24
  -4  -7  -3    1.41    0.20
   4  -7   3    1.06    0.18
  -4   7   3    1.25    0.20
  -4   7  -3    1.29    0.29
  -4  -7   3    1.61    0.23
  -4  -7   3    1.52    0.20
  -4   7  -3    1.48    0.21
   4  -7  -3    1.43    0.22
  -4  -7   3    1.38    0.18
  -4  -7   3    1.72    0.22
  -4   7  -3    1.42    0.21
  -4  -7   3    0.87    0.22
  -4   7  -3    1.38    0.23
  -4  -7   3    1.33    0.21
  -4   7  -3    1.12    0.26
  -4  -7   3    1.55    0.24
   0  -8  -3   96.04    3.01
   0  -8   3   90.90    2.90
   0   8   3   95.23    3.00
   0   8  -3   89.30    2.97
   0  -8   3   95.60    3.02
   0  -8  -3   92.68    2.97
   0  -8  -3   91.44    2.92
   0   8  -3   96.92    3.05
   0   8   3   88.08    2.95
  -1   8   3   34.48    1.32
   1  -8   3   35.39    1.30
  -1  -8  -3   34.94    1.26
   1   8  -3   34.69    1.38
  -1  -8  -3   34.90    1.28
  -1  -8  -3   34.26    1.28
  -1   8   3   35.20    1.29
   1   8  -3   32.64    1.28
   1   8   3   31.66    1.27
  -1  -8   3   33.79    1.28
   1  -8  -3   33.40    1.26
  -1   8  -3   31.96    1.39
  -1  -8   3   33.00    1.23
  -1   8  -3   31.80    1.24
  -1  -8   3   33.73    1.25
  -1   8  -3   33.48    1.30
   1  -8  -3   33.03    1.24
  -2  -8  -3    3.19    0.37
   2  -8   3    3.45    0.42
  -2  -8  -3    3.12    0.38
   2   8  -3    3.26    0.47
   2   8  -3    3.31    0.44
  -2   8   3    3.17    0.39
   2  -8   3    4.11    0.48
  -2  -8  -3    3.97    0.39
  -2   8  -3    2.94    0.38
   2  -8  -3    2.54    0.37
  -2   8  -3    2.85    0.46
  -2  -8   3    2.84    0.35
   2  -8  -3    2.65    0.34
   2   8   3    2.72    0.41
  -2  -8   3    2.61    0.32
  -2  -8   3    3.20    0.37
  -2   8  -3    2.84    0.39
   3  -8   3   66.37    2.53
  -3  -8  -3   68.06    2.29
  -3   8   3   69.13    2.55
  -3   8   3   68.60    2.39
  -3  -8  -3   69.72    2.47
  -3   8   3   71.37    2.54
  -3   8   3   68.23    2.45
  -3  -8  -3   69.08    2.39
   3   8  -3   68.36    2.64
  -3   8   3   68.46    2.41
  -3  -8  -3   69.80    2.33
  -3  -8  -3   65.06    2.41
  -3  -8  -3   59.85    2.45
  -3  -8  -3   69.39    2.35
  -3  -8  -3   67.95    2.41
  -3   8   3   64.31    2.50
   3  -8  -3   72.86    2.56
   3   8   3   69.17    2.67
  -3  -8   3   72.69    2.47
  -3  -8   3   73.26    2.35
   3  -8  -3   70.02    2.32
  -3  -8   3   74.35    2.44
  -3   8  -3   70.87    2.58
  -3   8  -3   74.28    2.42
  -3   8  -3   72.49    2.60
  -3  -8   3   70.93    2.28
  -3   8  -3   73.79    2.43
  -3  -8   3   74.44    2.34
  -3   8  -3   68.15    2.68
  -3  -8   3   60.76    2.49
  -3  -8   3   69.72    2.40
  -3   8  -3   69.63    2.38
  -3   8  -3   69.21    2.61
  -3   8  -3   73.36    2.46
  -3   8  -3   71.42    2.51
   3  -8  -3   73.62    2.46
  -3  -8   3   73.50    2.43
  -3  -8   3   75.29    2.34
  -4  -8  -3    1.25    0.18
  -4   8   3    1.00    0.22
  -4  -8  -3    1.23    0.18
  -4  -8  -3    1.69    0.20
  -4   8   3    1.35    0.22
  -4   8   3    1.32    0.19
  -4  -8  -3    1.50    0.21
  -4   8   3    1.38    0.19
  -4  -8  -3    1.16    0.16
   4  -8   3    1.24    0.15
  -4  -8  -3    1.18    0.20
  -4  -8   3    1.53    0.17
   4  -8  -3    1.67    0.21
   4  -8  -3    1.57    0.20
  -4   8  -3    1.89    0.30
  -4   8  -3    1.41    0.25
  -4  -8   3    1.52    0.20
  -4  -8   3    1.75    0.20
  -4  -8   3    1.68    0.20
  -4   8  -3    1.41    0.25
  -4   8  -3    1.46    0.22
  -4  -8   3    1.65    0.20
  -4  -8   3    1.38    0.24
  -4  -8   3    1.69    0.22
  -4   8  -3    1.60    0.21
   0  -9  -3    0.43    0.15
   0   9  -3    0.28    0.15
   0  -9  -3    0.31    0.12
   0   9  -3    0.25    0.16
   0   9   3    0.26    0.16
   0  -9  -3    0.07    0.13
   0   9   3    0.59    0.17
   0  -9   3    0.09    0.12
   0  -9  -3    0.37    0.13
  -1  -9  -3   25.33    1.09
  -1   9   3   26.60    1.12
  -1   9   3   25.76    1.11
  -1  -9  -3   28.16    1.11
  -1  -9  -3   25.24    1.11
   1  -9   3   24.77    1.01
  -1  -9  -3   26.45    1.09
   1   9  -3   28.42    1.20
   1  -9   3   25.03    1.11
   1  -9  -3   28.03    1.10
  -1  -9   3   28.48    1.10
  -1  -9   3   28.18    1.08
   1  -9  -3   28.91    1.10
   1   9   3   28.89    1.11
  -1  -9   3   27.34    1.13
  -1   9  -3   31.94    1.30
  -1   9  -3   29.50    1.16
  -1  -9   3   28.36    1.05
   2  -9   3   34.17    1.30
  -2   9   3   36.49    1.44
   2  -9   3   36.56    1.44
  -2  -9  -3   37.09    1.27
  -2   9   3   35.08    1.35
  -2   9   3   33.47    1.35
  -2  -9  -3   36.08    1.28
  -2  -9  -3   35.91    1.34
  -2  -9  -3   38.31    1.42
  -2   9   3   32.75    1.49
  -2  -9  -3   31.04    1.33
  -2  -9  -3   34.17    1.42
  -2  -9  -3   33.69    1.30
  -2  -9  -3   35.89    1.24
  -2  -9  -3   36.76    1.28
  -2   9   3   36.59    1.38
   2   9  -3   36.77    1.58
  -2  -9   3   27.20    1.37
   2  -9  -3   33.62    1.40
  -2   9  -3   30.98    1.53
  -2  -9   3   36.19    1.33
  -2   9  -3   33.63    1.34
  -2  -9   3   34.28    1.26
  -2   9  -3   34.35    1.37
  -2  -9   3   33.60    1.25
  -2   9  -3   31.30    1.52
  -2   9  -3   31.96    1.29
  -2  -9   3   33.91    1.24
   2  -9  -3   34.30    1.36
   2  -9  -3   32.49    1.25
  -2   9  -3   33.21    1.42
  -2  -9   3   34.04    1.24
  -2  -9   3   33.34    1.33
   2   9   3   33.15    1.44
  -2  -9   3   34.37    1.31
  -2   9  -3   33.11    1.35
   2  -9  -3   32.90    1.33
  -2   9  -3   30.96    1.47
  -2  -9   3   34.53    1.36
  -3   9   3    2.41    0.33
  -3  -9  -3    2.10    0.27
  -3  -9  -3    2.50    0.31
  -3   9   3    2.34    0.29
  -3  -9  -3    2.38    0.34
  -3  -9  -3    1.79    0.33
  -3  -9  -3    2.24    0.32
   3  -9   3    2.54    0.37
  -3   9   3    1.64    0.35
  -3  -9  -3    2.21    0.26
   3  -9   3    2.15    0.27
  -3   9   3    1.94    0.30
  -3  -9  -3    1.82    0.30
  -3  -9  -3    2.27    0.29
   3   9  -3    2.47    0.43
  -3   9   3    2.18    0.34
  -3   9   3    2.24    0.36
  -3   9  -3    1.61    0.37
  -3  -9   3    1.73    0.35
  -3   9  -3    1.52    0.37
  -3  -9   3    1.80    0.26
   3  -9  -3    1.68    0.27
  -3   9  -3    1.90    0.29
  -3  -9   3    1.69    0.28
  -3  -9   3    1.93    0.29
  -3   9  -3    1.65    0.38
  -3  -9   3    1.36    0.21
   3  -9  -3    1.97    0.31
  -3   9  -3    1.98    0.29
  -3  -9   3    2.23    0.33
  -3  -9   3    1.97    0.26
  -3   9  -3    1.79    0.27
  -3  -9   3    1.99    0.26
  -3  -9   3    1.92    0.29
  -3   9  -3    1.58    0.33
  -3   9  -3    2.22    0.38
  -3   9  -3    1.83    0.31
   3  -9  -3    1.47    0.30
  -4  -9  -3   10.12    0.43
  -4  -9  -3   10.59    0.45
  -4  -9  -3   10.57    0.44
  -4  -9  -3   10.32    0.42
  -4   9   3   10.30    0.49
  -4   9   3   10.30    0.44
  -4   9   3    9.95    0.49
  -4   9  -3   10.66    0.51
  -4  -9   3   10.35    0.45
  -4   9  -3   10.64    0.52
  -4   9  -3    9.94    0.46
  -4   9  -3    9.82    0.49
  -4  -9   3   10.25    0.43
  -4  -9   3   10.64    0.42
  -4  -9   3   11.14    0.51
   4  -9  -3   10.80    0.45
  -4   9  -3   10.74    0.49
  -4  -9   3    9.66    0.42
   0  10  -3    0.27    0.18
   0 -10   3    0.15    0.14
   0 -10   3    0.13    0.11
   0 -10  -3    0.29    0.15
   0  10   3    0.17    0.14
   0 -10  -3    0.09    0.12
   0  10   3    0.09    0.13
   1  10  -3   61.49    2.15
  -1 -10  -3   57.56    2.05
   1 -10   3   56.60    1.96
  -1 -10  -3   59.88    2.05
  -1  10   3   57.75    2.09
  -1 -10  -3   58.91    2.07
  -1  10  -3   61.47    2.23
   1 -10  -3   60.38    2.03
  -1 -10   3   56.43    2.04
  -1 -10   3   60.39    2.00
   1  10   3   57.88    2.04
   1 -10  -3   55.86    2.05
  -2 -10  -3   53.08    1.93
   2  10  -3   55.21    2.16
  -2  10   3   53.91    2.07
   2 -10   3   54.53    2.06
  -2 -10  -3   56.67    1.92
  -2 -10  -3   54.07    1.97
  -2  10   3   56.06    2.02
  -2 -10  -3   57.47    2.08
  -2  10   3   55.02    2.03
   2 -10   3   54.29    1.92
  -2 -10  -3   55.65    1.88
  -2 -10  -3   53.57    1.99
  -2  10   3   55.18    2.13
  -2 -10  -3   57.15    1.92
  -2 -10  -3   56.48    2.06
  -2 -10  -3   55.62    1.91
  -2  10  -3   57.27    2.03
  -2  10  -3   55.09    2.23
  -2 -10   3   56.58    1.87
  -2 -10   3   54.49    1.96
  -2  10  -3   55.90    2.02
  -2 -10   3   59.49    1.99
  -2  10  -3   57.87    2.16
  -2 -10   3   54.45    2.09
  -2 -10   3   55.56    1.88
   2 -10  -3   54.67    1.97
  -2 -10   3   57.21    1.91
  -2 -10   3   56.54    1.90
  -2 -10   3   56.56    1.96
  -2  10  -3   59.59    2.20
   2 -10  -3   56.36    2.01
  -2  10  -3   56.57    2.09
  -2 -10   3   58.08    1.91
  -2 -10   3   58.03    2.03
   2 -10  -3   56.21    2.06
  -2  10  -3   53.89    1.98
  -3 -10  -3    5.73    0.41
   3 -10   3    5.43    0.36
  -3 -10  -3    5.00    0.44
  -3 -10  -3    4.92    0.37
  -3 -10  -3    4.63    0.35
  -3 -10  -3    4.98    0.37
  -3  10   3    5.61    0.50
  -3 -10  -3    5.28    0.42
  -3 -10  -3    5.23    0.42
  -3  10   3    5.31    0.49
  -3 -10  -3    4.98    0.34
  -3  10   3    5.15    0.46
  -3  10  -3    5.35    0.76
  -3 -10   3    4.80    0.36
  -3  10  -3    4.67    0.52
  -3 -10   3    4.76    0.39
  -3  10  -3    4.69    0.51
  -3 -10   3    4.49    0.37
  -3  10  -3    4.87    0.43
  -3 -10   3    4.44    0.34
  -3 -10   3    5.15    0.39
  -3 -10   3    4.95    0.46
  -3 -10   3    4.25    0.39
  -3  10  -3    4.52    0.44
  -3  10  -3    4.84    0.38
   3 -10  -3    5.19    0.40
  -3 -10   3    4.67    0.34
  -3 -10   3    4.73    0.33
   3 -10  -3    4.55    0.39
   4 -10   3   14.58    0.58
  -4 -10  -3   13.98    0.59
  -4  10   3   14.06    0.60
  -4 -10   3   14.03    0.52
  -4 -10   3   15.53    0.58
  -4  10  -3   14.73    0.60
   0 -11  -3   14.55    0.67
   0 -11  -3   12.99    0.63
   0  11   3   13.68    0.71
   0 -11   3   13.10    0.71
   0 -11  -3   13.90    0.72
   0 -11   3   13.34    0.63
   0  11   3   14.32    0.81
   0  11  -3   14.00    0.77
  -1  11   3   30.06    1.26
   1 -11   3   30.15    1.13
   1  11  -3   31.89    1.31
  -1 -11  -3   30.07    1.15
  -1 -11  -3   30.75    1.15
   1 -11   3   31.68    1.23
  -1 -11  -3   30.98    1.21
  -1 -11  -3   27.16    1.09
  -1 -11  -3   29.47    1.16
  -1 -11  -3   29.06    1.18
  -1  11   3   30.79    1.25
   1 -11   3   29.18    1.11
  -1 -11  -3   29.82    1.23
  -1  11   3   29.26    1.25
  -1 -11  -3   30.32    1.13
  -1 -11  -3   30.47    1.13
  -1 -11  -3   29.96    1.12
  -1 -11   3   30.46    1.24
  -1 -11   3   29.83    1.12
  -1  11  -3   33.87    1.39
  -1  11  -3   29.71    1.22
  -1 -11   3   30.76    1.13
  -1 -11   3   30.65    1.15
   1 -11  -3   29.19    1.17
   1 -11  -3   27.70    1.10
   1 -11  -3   30.56    1.19
  -1  11  -3   29.04    1.24
  -1  11  -3   31.03    1.27
  -1 -11   3   29.96    1.16
   1 -11  -3   30.04    1.15
  -2 -11  -3   54.04    1.81
  -2  11   3   54.09    1.98
   2 -11   3   52.39    1.92
  -2 -11  -3   52.87    1.93
  -2  11   3   53.18    1.94
   2  11  -3   52.61    1.84
  -2 -11  -3   53.31    1.79
  -2 -11  -3   54.10    1.84
  -2 -11  -3   53.24    1.88
  -2 -11  -3   53.25    1.81
  -2 -11  -3   54.28    1.82
  -2 -11  -3   52.27    1.94
   2  11  -3   53.61    2.01
   2 -11   3   53.30    1.80
  -2 -11  -3   53.47    1.87
  -2  11   3   51.65    1.88
  -2 -11   3   51.00    1.78
  -2 -11   3   50.24    1.77
  -2 -11   3   52.43    1.91
   2 -11  -3   52.86    1.87
  -2  11  -3   53.10    1.93
  -2  11  -3   51.37    1.97
  -2  11  -3   52.41    2.10
  -2 -11   3   51.91    1.86
  -2 -11   3   53.84    1.80
  -2 -11   3   52.01    1.77
   2 -11  -3   51.12    1.83
  -2  11  -3   50.67    1.91
  -2 -11   3   51.19    1.95
  -2  11  -3   52.42    2.01
   2 -11  -3   50.54    1.87
  -2 -11   3   52.77    1.80
  -2 -11   3   52.18    1.84
  -3 -11  -3    0.16    0.13
  -3 -11  -3    0.11    0.13
  -3 -11  -3   -0.05    0.11
   3 -11   3    0.03    0.12
  -3 -11  -3    0.04    0.11
  -3  11   3   -0.05    0.14
   3 -11   3    0.07    0.09
  -3 -11  -3    0.09    0.12
  -3  11   3    0.11    0.14
  -3 -11  -3   -0.05    0.11
  -3 -11  -3   -0.05    0.09
  -3  11   3    0.03    0.15
  -3 -11   3    0.05    0.10
  -3 -11   3    0.32    0.13
   3 -11  -3    0.00    0.11
  -3 -11   3    0.19    0.11
   3 -11  -3    0.10    0.12
  -3  11  -3    0.11    0.16
  -3 -11   3    0.15    0.12
  -3 -11   3    0.13    0.12
  -3  11  -3    0.02    0.16
  -3  11  -3   -0.06    0.13
  -3 -11   3    0.30    0.12
   3 -11  -3    0.03    0.11
  -3 -11   3    0.15    0.15
  -3  11  -3    0.20    0.16
   0 -12   3   56.76    1.89
   0 -12  -3   52.59    1.91
   0  12   3   56.53    2.04
   0 -12  -3   57.75    1.95
   0  12  -3   56.36    2.02
   0 -12  -3   54.79    1.88
   0  12  -3   56.75    1.96
   0 -12   3   56.40    1.91
   0  12  -3   56.45    2.08
   0 -12  -3   55.82    1.90
   0  12   3   55.71    1.99
   0 -12   3   55.06    1.96
   0 -12  -3   54.15    1.87
  -1 -12  -3    6.38    0.43
   1  12  -3    6.86    0.47
  -1 -12  -3    7.00    0.43
   1 -12   3    6.79    0.46
  -1 -12  -3    7.13    0.42
  -1  12   3    7.04    0.53
  -1  12   3    6.88    0.53
  -1 -12  -3    6.86    0.45
  -1 -12  -3    6.79    0.48
  -1 -12  -3    6.64    0.40
   1 -12   3    6.32    0.40
  -1 -12  -3    6.12    0.41
   1 -12   3    6.28    0.39
   1  12  -3    6.62    0.51
  -1 -12  -3    7.16    0.45
  -1 -12  -3    6.47    0.45
  -1 -12   3    5.40    0.41
   1  12   3    5.47    0.46
   1  12   3    5.79    0.48
   1 -12  -3    5.67    0.38
   1 -12  -3    4.93    0.38
  -1  12  -3    5.61    0.54
  -1  12  -3    6.02    0.52
  -1 -12   3    5.40    0.45
  -1 -12   3    5.59    0.39
  -1  12  -3    5.55    0.50
   1 -12  -3    5.72    0.42
   1 -12  -3    4.90    0.40
  -1 -12   3    5.39    0.40
  -1 -12   3    5.29    0.37
  -2  12   3    1.08    0.26
  -2 -12  -3    1.41    0.24
   2  12  -3    0.96    0.22
  -2 -12  -3    1.38    0.24
  -2 -12  -3    1.34    0.24
  -2 -12  -3    1.10    0.19
  -2 -12  -3    1.56    0.27
  -2 -12  -3    1.25    0.20
   2 -12   3    1.57    0.26
  -2 -12  -3    1.25    0.21
   2 -12   3    1.50    0.20
  -2 -12  -3    1.48    0.22
  -2 -12  -3    1.32    0.23
   2  12  -3    1.46    0.29
  -2 -12   3    0.84    0.23
  -2 -12   3    0.88    0.18
  -2  12  -3    1.22    0.31
  -2  12  -3    1.05    0.25
  -2  12  -3    1.04    0.26
  -2 -12   3    1.17    0.19
   2 -12  -3    1.37    0.23
   2 -12  -3    0.82    0.20
  -2 -12   3    1.11    0.20
   2 -12  -3    1.05    0.20
  -2 -12   3    0.80    0.19
  -2 -12   3    0.97    0.19
  -2  12  -3    1.15    0.26
  -2 -12   3    1.15    0.21
   3  12  -3   47.01    1.54
  -3 -12  -3   47.90    1.55
   3 -12   3   46.24    1.49
  -3  12   3   46.33    1.59
  -3 -12  -3   46.96    1.52
  -3 -12  -3   46.68    1.59
   3 -12   3   48.72    1.60
  -3  12   3   47.04    1.58
  -3 -12  -3   48.53    1.56
  -3 -12  -3   47.35    1.53
  -3 -12  -3   47.15    1.53
  -3 -12   3   44.85    1.51
  -3 -12   3   45.35    1.51
  -3 -12   3   47.42    1.60
   3 -12  -3   46.26    1.55
  -3 -12   3   43.69    1.55
   3 -12  -3   48.17    1.54
  -3  12  -3   45.28    1.59
  -3 -12   3   46.76    1.53
  -3 -12   3   47.45    1.52
  -3  12  -3   45.30    1.58
   3 -12  -3   45.19    1.54
  -3  12  -3   44.94    1.57
  -3 -12   3   47.10    1.55
   0 -13   3   -0.05    0.09
   0 -13   3    0.06    0.11
   0  13  -3   -0.07    0.16
   0 -13   3    0.08    0.14
   0  13   3   -0.06    0.18
   0 -13  -3    0.01    0.11
   0  13  -3    0.02    0.17
   0 -13  -3    0.17    0.14
   0  13  -3    0.04    0.16
   0 -13  -3   -0.02    0.10
   0 -13  -3    0.03    0.12
   0 -13  -3    0.05    0.11
   1  13  -3   19.52    0.87
  -1 -13  -3   19.50    0.80
   1 -13   3   18.79    0.77
  -1 -13  -3   20.29    0.86
  -1 -13  -3   17.90    0.82
   1  13  -3   19.45    0.94
  -1  13   3   17.93    0.91
  -1 -13  -3   19.48    0.79
   1 -13   3   18.96    0.85
  -1  13   3   20.37    0.92
  -1 -13  -3   19.62    0.82
  -1 -13  -3   19.35    0.80
  -1 -13   3   18.95    0.78
   1  13   3   18.12    0.88
  -1  13  -3   19.61    0.98
  -1  13  -3   18.69    0.93
   1 -13  -3   18.89    0.83
  -1 -13   3   18.30    0.79
  -1 -13   3   18.33    0.86
   1  13   3   18.04    0.87
   1 -13  -3   18.85    0.80
   1 -13  -3   18.98    0.82
  -1 -13   3   18.23    0.81
  -1  13  -3   19.85    0.88
  -2  13   3    9.10    0.56
  -2 -13  -3   10.33    0.48
  -2 -13  -3    8.86    0.53
  -2 -13  -3    9.92    0.49
   2 -13   3    9.44    0.52
  -2 -13  -3    9.39    0.47
   2 -13   3    9.31    0.44
  -2 -13  -3    9.18    0.51
  -2 -13  -3    9.34    0.46
  -2 -13  -3    9.17    0.49
   2  13  -3    9.31    0.51
  -2 -13  -3    9.89    0.47
   2  13   3    8.40    0.54
   2 -13  -3    9.28    0.47
  -2 -13   3    9.18    0.47
  -2 -13   3    9.04    0.49
  -2 -13   3    8.67    0.52
  -2 -13   3    8.63    0.44
   2 -13  -3    8.57    0.47
  -2  13  -3    8.67    0.54
   2 -13  -3    8.85    0.48
  -2 -13   3    8.89    0.47
  -2  13  -3    8.97    0.55
  -2 -13   3    8.66    0.44
  -3 -13  -3    4.13    0.24
  -3  13   3    3.73    0.26
  -3 -13  -3    3.71    0.23
   3  13  -3    4.46    0.25
  -3 -13  -3    4.30    0.23
  -3 -13  -3    4.29    0.24
   3 -13   3    4.30    0.26
  -3 -13  -3    4.11    0.23
  -3 -13   3    3.78    0.23
   3 -13  -3    4.05    0.23
  -3 -13   3    3.48    0.20
  -3  13  -3    3.69    0.26
  -3 -13   3    4.05    0.21
   3 -13  -3    4.32    0.23
  -3 -13   3    4.31    0.26
  -3 -13   3    3.96    0.23
   0 -14  -3    2.59    0.30
   0  14   3    2.39    0.30
   0  14  -3    2.80    0.37
   0  14  -3    2.45    0.36
   0 -14   3    2.49    0.26
   0 -14  -3    2.52    0.27
   0 -14   3    2.45    0.30
   0 -14  -3    3.12    0.32
   0 -14  -3    2.49    0.26
   0  14  -3    2.52    0.31
   0 -14  -3    2.54    0.27
   0 -14   3    2.73    0.27
   0  14   3    2.58    0.35
   1 -14   3   40.05    1.38
  -1 -14  -3   42.88    1.71
  -1  14   3   39.95    1.52
  -1 -14  -3   41.01    1.42
  -1 -14  -3   40.57    1.40
   1 -14   3   41.24    1.47
  -1 -14  -3   40.84    1.46
  -1 -14  -3   39.79    1.37
   1  14  -3   40.72    1.47
  -1 -14  -3   40.69    1.40
  -1  14   3   38.04    1.49
   1  14   3   38.41    1.48
  -1  14  -3   39.82    1.54
   1 -14  -3   41.11    1.41
   1 -14  -3   38.78    1.43
  -1 -14   3   39.38    1.40
  -1 -14   3   41.08    1.44
  -1  14  -3   40.19    1.46
  -1 -14   3   39.24    1.38
   1 -14  -3   39.09    1.42
  -1 -14   3   39.92    1.47
  -2 -14  -3   29.06    1.02
  -2 -14  -3   29.62    1.00
  -2  14   3   29.36    1.12
   2  14  -3   29.60    1.06
  -2 -14  -3   29.81    1.02
   2 -14   3   30.09    1.07
   2 -14   3   29.81    1.00
  -2 -14  -3   28.71    1.07
  -2 -14  -3   29.14    1.02
  -2 -14  -3   30.64    1.05
  -2 -14  -3   29.35    1.01
  -2 -14   3   28.01    1.04
  -2 -14   3   28.04    1.03
   2 -14  -3   28.96    1.03
  -2  14  -3   28.39    1.10
   2  14   3   30.09    1.07
   2 -14  -3   28.92    1.03
  -2 -14   3   29.74    1.02
  -2 -14   3   28.36    1.08
  -2 -14   3   27.97    0.99
   2 -14  -3   27.69    1.04
  -2  14  -3   28.42    1.10
   0 -15   3    9.60    0.46
   0 -15  -3    9.95    0.50
   0  15  -3    9.21    0.56
   0  15  -3    9.10    0.52
   0 -15  -3    9.16    0.44
   0 -15  -3    9.99    0.48
   0 -15   3    9.62    0.52
   0  15   3   11.06    0.60
   0  15   3    9.13    0.50
  -1 -15  -3   10.72    0.47
  -1 -15  -3   10.79    0.50
  -1  15   3   10.66    0.60
  -1 -15  -3   10.99    0.54
  -1  15   3   10.43    0.55
  -1 -15  -3   10.61    0.48
   1  15  -3   11.56    0.56
  -1 -15  -3   10.79    0.51
   1 -15   3   11.03    0.48
   1  15  -3   10.91    0.50
   1 -15   3   12.29    0.56
   1 -15  -3   10.66    0.50
  -1  15  -3   11.10    0.61
   1 -15  -3   11.17    0.53
  -1 -15   3   10.90    0.50
   1  15   3   11.54    0.56
  -1  15  -3   11.11    0.53
  -1 -15   3   11.02    0.55
  -1 -15   3   11.38    0.48
   1  15   3   10.95    0.56
   1 -15  -3   11.53    0.51
  -1 -15   3   11.17    0.50
   2  15  -3   10.36    0.44
  -2  15   3    9.49    0.46
  -2 -15  -3    9.81    0.41
   2 -15   3    9.64    0.39
   2 -15   3   10.07    0.44
  -2 -15  -3   10.58    0.41
  -2 -15  -3    9.86    0.42
   2  15  -3   10.31    0.43
  -2  15  -3    8.59    0.44
   2 -15  -3    9.79    0.41
   2  15   3    9.38    0.43
  -2 -15   3    9.49    0.44
  -2  15  -3    9.26    0.44
  -2 -15   3    9.58    0.41
   0 -16   3   32.61    1.14
   0  16   3   31.88    1.11
   0  16   3   31.87    1.19
   0  16  -3   31.52    1.13
   0 -16  -3   31.92    1.10
   0 -16  -3   31.65    1.12
   0 -16   3   32.76    1.09
   0  16  -3   32.24    1.18
  -1 -16  -3    2.70    0.19
   1 -16   3    2.63    0.18
   1  16  -3    3.01    0.25
  -1 -16  -3    2.83    0.21
  -1 -16  -3    2.90    0.22
  -1  16   3    2.96    0.27
   1 -16   3    2.67    0.22
  -1  16   3    2.85    0.23
  -1 -16   3    2.75    0.22
   1  16   3    2.95    0.26
  -1  16  -3    2.95    0.28
   1  16   3    2.71    0.25
  -1 -16   3    2.75    0.19
   1 -16  -3    2.83    0.20
   0  17   3   -0.05    0.08
   0  17  -3    0.03    0.08
   0 -17   3    0.05    0.07
   0 -17  -3    0.01    0.05
   0   0   4   95.62    2.96
   0   0  -4  101.94    2.95
  -1   0  -4  123.38    3.69
  -1   0   4  122.18    3.68
  -2   0   4  171.51    5.33
  -2   0   4  182.38    5.38
  -2   0   4  170.35    5.29
  -2   0  -4  170.69    5.32
  -2   0  -4  178.81    5.36
   2   0  -4  164.90    5.30
  -2   0  -4  175.11    5.31
  -3   0  -4    3.23    0.30
  -3   0  -4    2.81    0.39
  -3   0   4    3.63    0.32
  -3   0   4    3.01    0.42
  -3   0  -4    2.97    0.38
  -3   0   4    3.53    0.34
  -3   0   4    3.37    0.42
  -3   0  -4    3.32    0.49
   4   0  -4   15.39    0.81
  -4   0  -4   15.60    0.76
  -4   0  -4   14.63    0.83
  -4   0  -4   14.74    0.86
  -4   0  -4   15.76    0.79
  -4   0   4   16.45    0.78
  -4   0   4   15.26    0.78
  -4   0  -4   15.26    0.70
  -4   0   4   16.44    0.75
  -4   0  -4   14.58    0.67
  -4   0   4   15.37    0.87
  -4   0  -4   16.71    0.79
  -4   0   4   15.71    0.75
  -4   0   4   16.23    0.69
  -4   0   4   16.64    0.72
  -4   0   4   16.35    0.79
  -4   0   4   16.28    0.82
   0  -1  -4    4.20    0.21
   0  -1   4    4.45    0.23
   0   1   4    4.28    0.23
   0  -1   4    4.28    0.22
  -1   1   4   26.20    0.86
  -1  -1  -4   27.03    0.89
  -1  -1  -4   26.48    0.88
   1  -1   4   26.12    0.91
   1  -1   4   25.92    0.85
  -1  -1   4   27.82    0.89
  -1  -1   4   26.54    0.82
  -2  -1  -4   68.68    2.26
  -2   1   4   71.34    2.34
  -2   1   4   69.72    2.26
  -2  -1  -4   69.75    2.23
  -2  -1  -4   69.49    2.30
  -2   1   4   70.59    2.31
  -2  -1  -4   69.81    2.20
  -2  -1  -4   70.87    2.30
   2   1  -4   66.62    2.25
  -2   1  -4   70.00    2.33
  -2   1  -4   70.90    2.31
  -2   1  -4   70.78    2.31
  -2  -1   4   69.14    2.21
  -2  -1   4   72.04    2.32
  -2  -1   4   67.64    2.25
   2  -1  -4   71.20    2.31
  -2  -1   4   71.35    2.35
  -3   1   4   39.77    1.46
  -3  -1  -4   39.34    1.57
  -3  -1  -4   38.69    1.46
  -3   1   4   39.23    1.51
  -3   1   4   40.09    1.60
  -3  -1  -4   39.57    1.44
  -3  -1  -4   38.55    1.58
  -3   1   4   40.69    1.64
  -3  -1   4   41.83    1.49
  -3  -1   4   42.55    1.64
  -3   1  -4   37.91    1.42
  -3  -1   4   40.18    1.51
  -3   1  -4   40.59    1.62
  -3   1  -4   41.01    1.59
  -3  -1   4   41.31    1.65
   3  -1  -4   39.75    1.55
  -3   1  -4   39.36    1.55
  -4   1   4    6.73    0.42
  -4  -1  -4    6.44    0.40
   4   1  -4    6.54    0.50
  -4  -1  -4    6.57    0.47
  -4  -1  -4    5.88    0.51
  -4   1   4    6.01    0.45
  -4  -1  -4    6.21    0.58
  -4   1   4    6.77    0.47
  -4  -1  -4    6.76    0.42
  -4   1   4    5.58    0.51
  -4  -1  -4    6.56    0.47
  -4   1   4    6.33    0.39
  -4  -1  -4    6.56    0.46
  -4   1   4    6.86    0.51
  -4   1   4    6.08    0.43
  -4   1   4    5.79    0.56
  -4   1   4    7.05    0.49
  -4   1   4    6.56    0.47
  -4   1  -4    6.42    0.56
  -4   1  -4    6.81    0.49
  -4  -1   4    5.89    0.37
  -4   1  -4    6.05    0.52
  -4   1  -4    5.77    0.42
  -4  -1   4    6.49    0.41
  -4  -1   4    6.36    0.50
  -4   1  -4    6.27    0.48
  -4  -1   4    6.64    0.44
  -4   1  -4    6.37    0.39
  -4   1  -4    6.00    0.46
  -4  -1   4    6.42    0.44
  -4  -1   4    6.03    0.46
  -4  -1   4    6.42    0.42
  -4   1  -4    6.48    0.50
  -4  -1   4    5.80    0.47
  -4  -1   4    6.46    0.47
  -4  -1   4    6.08    0.54
   4  -1  -4    5.67    0.48
   0  -2   4    0.37    0.10
   0  -2   4    0.63    0.10
   0  -2  -4    0.50    0.09
   0  -2  -4    0.49    0.10
   1  -2   4  166.20    4.96
  -1   2   4  166.58    4.97
  -1  -2  -4  170.53    5.02
   1  -2   4  168.59    5.04
  -1  -2  -4  169.99    5.02
  -1  -2   4  165.26    4.97
   1  -2  -4  168.97    4.94
  -1  -2   4  163.03    5.02
  -2  -2  -4   58.19    2.00
  -2   2   4   59.55    2.03
  -2  -2  -4   59.80    2.00
  -2   2   4   60.31    2.01
  -2   2   4   59.83    1.97
  -2  -2  -4   59.10    1.95
  -2  -2  -4   62.50    1.94
  -2   2  -4   58.29    2.01
  -2  -2   4   59.99    2.06
   2  -2  -4   58.45    2.02
  -2   2  -4   59.57    2.05
  -2  -2   4   59.68    2.03
  -2   2  -4   60.44    2.03
  -2  -2   4   59.82    1.93
  -2  -2   4   60.09    1.98
  -3  -2  -4   88.19    3.00
  -3   2   4   92.96    2.99
   3   2  -4   95.93    3.10
  -3   2   4   94.66    3.18
  -3  -2  -4   89.04    3.10
  -3   2   4   92.34    3.13
  -3   2   4   89.54    3.03
  -3  -2  -4   90.08    2.97
  -3  -2  -4   91.44    3.11
   3  -2  -4   90.72    3.11
  -3  -2   4   93.63    2.99
  -3   2  -4   90.08    3.11
  -3   2  -4   89.07    2.94
  -3  -2   4   96.30    3.06
  -3   2  -4   89.96    3.17
  -3  -2   4   92.55    3.19
  -3   2  -4   90.41    3.13
  -3  -2   4   91.27    3.15
  -4   2   4    4.57    0.48
  -4   2   4    4.58    0.34
  -4   2   4    4.97    0.45
  -4   2   4    4.48    0.40
   4   2  -4    4.66    0.44
  -4  -2  -4    4.73    0.40
  -4   2   4    5.02    0.42
  -4   2   4    5.22    0.37
  -4   2   4    5.23    0.42
  -4   2   4    5.16    0.43
  -4  -2  -4    4.96    0.35
  -4  -2  -4    4.87    0.40
  -4   2   4    4.02    0.49
  -4  -2  -4    5.32    0.36
  -4  -2  -4    4.51    0.36
  -4   2   4    5.00    0.39
  -4  -2   4    5.07    0.40
  -4   2  -4    5.42    0.47
  -4   2  -4    5.10    0.44
  -4   2  -4    5.52    0.54
  -4  -2   4    5.27    0.37
  -4   2  -4    5.24    0.40
  -4   2  -4    5.27    0.35
   4  -2  -4    4.44    0.43
  -4  -2   4    4.33    0.47
  -4  -2   4    5.28    0.44
  -4  -2   4    5.11    0.42
  -4   2  -4    5.59    0.44
  -4  -2   4    5.21    0.37
  -4   2  -4    4.71    0.50
  -4  -2   4    5.44    0.35
  -4  -2   4    5.53    0.45
  -4  -2   4    5.40    0.45
   0  -3   4   24.67    0.86
   0  -3  -4   25.61    0.84
   0  -3   4   24.22    0.83
   0  -3  -4   25.86    0.84
   1  -3   4   22.45    0.73
  -1  -3  -4   23.10    0.82
   1  -3   4   23.65    0.85
  -1  -3  -4   22.82    0.82
  -1   3   4   22.28    0.75
  -1  -3   4   24.35    0.83
  -1  -3   4   23.45    0.79
   1  -3  -4   23.59    0.76
  -2   3   4   69.62    2.32
  -2  -3  -4   70.72    2.30
  -2   3   4   66.44    2.34
  -2  -3  -4   69.70    2.31
   2   3  -4   69.20    2.34
  -2  -3  -4   68.45    2.33
  -2  -3  -4   69.01    2.35
  -2   3   4   69.42    2.38
  -2  -3   4   73.70    2.33
   2  -3  -4   71.34    2.39
  -2   3  -4   72.62    2.41
  -2   3  -4   72.28    2.39
  -2   3  -4   73.79    2.39
  -2  -3   4   73.21    2.30
  -2  -3   4   73.71    2.43
  -2  -3   4   77.22    2.42
  -3   3   4   26.67    1.02
  -3   3   4   28.38    1.09
  -3   3   4   27.46    1.23
  -3  -3  -4   26.36    1.16
  -3   3   4   27.45    1.14
  -3   3   4   26.63    1.04
  -3   3   4   27.52    1.12
  -3  -3  -4   26.95    1.11
   3   3  -4   29.25    1.19
  -3  -3  -4   28.31    1.13
  -3   3   4   27.00    1.13
  -3   3   4   26.41    1.10
  -3  -3  -4   26.70    1.06
  -3   3   4   27.45    1.15
  -3   3   4   26.22    1.48
  -3   3   4   28.57    1.21
  -3  -3  -4   28.10    1.20
  -3   3  -4   25.10    1.10
  -3  -3   4   26.06    1.22
  -3   3  -4   26.65    1.13
  -3  -3   4   26.17    1.17
  -3  -3   4   25.42    1.12
  -3   3  -4   25.51    1.14
  -3  -3   4   25.17    1.01
  -3   3  -4   23.90    1.08
  -3  -3   4   26.03    1.12
   3  -3  -4   27.32    1.21
  -3  -3   4   26.49    1.03
  -3   3  -4   27.02    1.20
  -3   3  -4   25.23    1.12
  -3   3  -4   27.34    1.22
  -3   3  -4   25.87    1.16
  -3  -3   4   25.95    1.07
  -3  -3   4   25.84    1.12
  -3  -3   4   25.80    1.04
  -3   3  -4   27.22    1.25
  -4   3   4    1.58    0.22
  -4  -3  -4    1.24    0.23
  -4  -3  -4    1.51    0.25
  -4   3   4    1.65    0.25
  -4  -3  -4    1.23    0.20
  -4   3   4    1.44    0.22
  -4   3   4    1.61    0.29
  -4   3   4    1.83    0.29
  -4   3   4    1.51    0.28
  -4  -3  -4    1.72    0.23
  -4  -3  -4    1.68    0.24
  -4   3   4    1.62    0.27
  -4  -3   4    1.46    0.28
  -4   3  -4    1.71    0.30
  -4   3  -4    1.82    0.28
  -4   3  -4    1.52    0.24
  -4  -3   4    1.73    0.26
  -4  -3   4    1.33    0.25
  -4  -3   4    1.44    0.27
  -4   3  -4    1.54    0.22
  -4  -3   4    1.52    0.22
  -4  -3   4    1.80    0.25
  -4  -3   4    1.81    0.25
  -4   3  -4    1.47    0.27
  -4   3  -4    1.51    0.30
  -4  -3   4    1.66    0.30
   0  -4   4    0.39    0.13
   0  -4  -4    0.45    0.10
   0  -4  -4    0.29    0.11
   0  -4   4    0.24    0.09
  -1  -4  -4   58.02    1.80
   1   4  -4   55.55    1.83
  -1  -4  -4   57.56    1.80
   1   4  -4   55.80    1.82
   1  -4   4   58.07    1.83
   1  -4  -4   56.69    1.75
  -1   4  -4   54.59    1.82
  -1  -4   4   55.21    1.77
  -1   4  -4   55.51    1.86
  -1  -4   4   53.93    1.87
   1  -4  -4   54.84    1.83
  -1  -4   4   55.67    1.80
  -1   4  -4   54.31    1.84
  -2  -4  -4  140.53    4.31
  -2   4   4  140.35    4.37
  -2  -4  -4  137.16    4.35
   2   4  -4  138.11    4.34
  -2   4   4  140.52    4.36
  -2  -4  -4  137.23    4.32
  -2   4   4  137.93    4.32
  -2  -4   4  137.82    4.41
  -2  -4   4  136.62    4.31
   2  -4  -4  141.81    4.40
  -2   4  -4  139.31    4.39
  -2   4  -4  134.84    4.39
  -2  -4   4  142.05    4.32
  -2   4  -4  137.78    4.42
  -3   4   4    2.12    0.29
  -3   4   4    1.60    0.24
  -3  -4  -4    1.41    0.22
  -3   4   4    1.96    0.27
   3   4  -4    1.28    0.28
  -3   4   4    1.66    0.28
  -3  -4  -4    1.63    0.28
  -3   4   4    1.22    0.28
  -3  -4  -4    1.62    0.25
  -3   4   4    1.35    0.27
   3  -4   4    1.45    0.33
  -3   4   4    2.05    0.31
  -3  -4  -4    1.81    0.27
  -3  -4  -4    1.43    0.26
  -3   4   4    1.75    0.35
  -3  -4  -4    1.66    0.26
  -3  -4  -4    1.72    0.31
  -3   4   4    1.53    0.29
  -3   4   4    1.41    0.25
  -3   4   4    1.37    0.30
  -3  -4   4    1.55    0.29
  -3   4  -4    1.49    0.33
  -3  -4   4    1.63    0.28
  -3  -4   4    1.45    0.24
  -3   4  -4    1.72    0.23
  -3  -4   4    1.84    0.30
  -3   4  -4    1.68    0.34
  -3  -4   4    1.72    0.25
  -3   4  -4    1.94    0.34
  -3  -4   4    1.86    0.26
  -3   4  -4    1.78    0.31
  -3  -4   4    1.79    0.27
  -3   4  -4    1.48    0.30
  -3   4  -4    1.39    0.27
   3  -4  -4    1.59    0.33
  -3  -4   4    1.86    0.36
  -3   4  -4    1.25    0.29
  -3   4  -4    1.42    0.28
  -3  -4   4    1.61    0.24
  -3  -4   4    1.34    0.28
  -4   4   4   15.12    0.72
  -4   4   4   14.60    0.74
  -4   4   4   14.75    0.73
  -4  -4  -4   14.42    0.69
  -4   4   4   14.70    0.69
  -4   4   4   14.67    0.67
  -4   4   4   14.04    0.74
  -4  -4  -4   13.96    0.64
  -4  -4  -4   15.01    0.69
  -4  -4  -4   12.87    0.69
  -4   4   4   14.57    0.63
  -4  -4  -4   14.47    0.65
  -4   4   4   15.13    0.74
  -4  -4   4   14.45    0.64
  -4  -4   4   15.13    0.68
  -4  -4   4   14.04    0.70
  -4   4  -4   15.18    0.77
  -4   4  -4   13.79    0.64
  -4  -4   4   14.03    0.73
  -4   4  -4   15.66    0.80
  -4  -4   4   13.02    0.73
  -4  -4   4   14.52    0.76
  -4  -4   4   14.72    0.71
  -4   4  -4   14.39    0.71
  -4   4  -4   14.73    0.72
   4  -4  -4   14.64    0.70
  -4   4  -4   14.32    0.78
  -4  -4   4   14.36    0.66
   0  -5  -4    8.18    0.37
   0  -5   4    8.49    0.43
   0  -5   4    8.34    0.37
   0  -5  -4    8.40    0.41
   0   5  -4    8.67    0.47
   1   5  -4   22.71    0.90
  -1  -5  -4   21.20    0.85
  -1  -5  -4   21.52    0.84
  -1  -5  -4   23.61    0.85
  -1   5   4   22.75    0.84
   1   5  -4   22.69    0.91
   1  -5   4   23.41    0.87
   1  -5  -4   22.28    0.80
  -1   5  -4   22.04    0.91
  -1   5  -4   23.32    0.87
   1  -5  -4   22.24    0.87
  -1  -5   4   22.50    0.83
  -1   5  -4   21.45    0.91
  -1  -5   4   23.00    0.85
   2   5  -4   43.31    1.59
  -2  -5  -4   45.21    1.56
  -2   5   4   44.37    1.59
  -2  -5  -4   45.00    1.61
  -2   5   4   45.10    1.60
  -2  -5  -4   45.18    1.57
  -2   5   4   44.63    1.57
  -2  -5   4   43.43    1.55
  -2   5  -4   43.14    1.65
  -2  -5   4   42.43    1.55
  -2   5  -4   41.67    1.61
  -2   5  -4   41.51    1.65
  -2  -5   4   45.36    1.68
   2  -5  -4   42.99    1.62
  -3  -5  -4   18.44    0.86
  -3  -5  -4   20.22    0.91
  -3   5   4   19.88    0.95
  -3  -5  -4   18.49    0.91
  -3   5   4   19.26    0.90
  -3   5   4   19.17    0.88
  -3   5   4   18.83    0.91
   3  -5   4   20.27    1.05
  -3  -5  -4   18.12    0.84
  -3   5   4   19.42    0.85
  -3  -5  -4   18.36    0.85
  -3  -5  -4   18.28    0.97
  -3   5   4   19.03    0.82
  -3   5   4   17.48    0.90
  -3  -5  -4   18.54    0.89
  -3   5   4   19.36    0.90
  -3   5   4   18.22    0.99
  -3  -5  -4   18.02    0.83
   3   5  -4   19.66    0.98
  -3   5   4   20.16    0.94
  -3   5   4   19.06    0.98
  -3  -5   4   20.05    0.95
  -3   5  -4   20.22    0.97
  -3   5  -4   21.28    1.08
  -3   5  -4   20.84    1.02
  -3   5  -4   19.52    0.93
  -3  -5   4   21.77    0.95
  -3   5  -4   18.98    0.83
  -3  -5   4   19.18    0.90
  -3  -5   4   20.69    0.96
  -3  -5   4   20.96    0.88
  -3  -5   4   20.53    0.90
  -3   5  -4   22.47    0.94
  -3   5  -4   21.11    1.10
  -3   5  -4   20.86    0.96
  -3  -5   4   20.29    0.83
  -3  -5   4   19.94    0.83
  -3  -5   4   20.13    0.84
   3  -5  -4   21.26    1.04
  -3   5  -4   21.87    1.00
  -3  -5   4   21.76    1.09
  -4   5   4    7.69    0.45
  -4   5   4    7.37    0.49
  -4  -5  -4    7.02    0.45
  -4   5   4    7.36    0.47
  -4   5   4    7.42    0.48
  -4  -5  -4    7.14    0.42
  -4   5   4    7.29    0.50
  -4  -5  -4    6.86    0.42
  -4   5   4    7.24    0.39
  -4  -5  -4    7.21    0.44
  -4  -5  -4    7.04    0.41
  -4   5   4    7.27    0.50
  -4   5  -4    7.16    0.47
  -4   5  -4    7.13    0.54
  -4  -5   4    6.86    0.41
  -4  -5   4    6.30    0.56
  -4  -5   4    7.07    0.47
  -4  -5   4    6.66    0.46
  -4   5  -4    7.16    0.48
  -4   5  -4    7.69    0.56
   4  -5  -4    7.56    0.47
  -4  -5   4    6.84    0.43
   4  -5  -4    6.83    0.41
  -4  -5   4    6.99    0.51
  -4   5  -4    6.83    0.42
  -4   5  -4    6.95    0.54
  -4  -5   4    7.07    0.52
  -4  -5   4    7.36    0.43
   0  -6  -4    6.55    0.34
   0  -6  -4    7.19    0.39
   0  -6   4    7.03    0.34
   0   6  -4    5.22    0.40
   0   6  -4    7.02    0.41
   0  -6   4    7.34    0.40
  -1   6   4   64.24    2.07
  -1  -6  -4   66.34    2.08
   1   6  -4   64.20    2.18
   1   6  -4   63.41    2.19
  -1   6   4   65.83    2.15
   1  -6   4   68.50    2.11
  -1  -6  -4   66.61    2.09
  -1  -6  -4   65.20    2.09
  -1   6  -4   63.23    2.09
  -1   6  -4   56.00    2.17
   1  -6  -4   62.34    2.09
  -1  -6   4   60.98    2.03
   1   6   4   55.11    2.08
  -1  -6   4   61.92    2.07
  -1   6  -4   62.23    2.14
   1  -6  -4   64.21    2.04
  -1  -6   4   65.13    2.07
  -2   6   4   38.01    1.47
   2   6  -4   38.36    1.50
  -2  -6  -4   37.51    1.49
  -2  -6  -4   39.58    1.44
  -2  -6  -4   39.19    1.45
  -2  -6  -4   37.37    1.44
   2   6  -4   39.96    1.50
  -2   6   4   36.81    1.44
  -2   6   4   37.96    1.40
  -2   6   4   38.37    1.44
  -2   6  -4   40.97    1.59
   2  -6  -4   40.43    1.52
  -2  -6   4   40.55    1.58
  -2   6  -4   38.61    1.55
  -2  -6   4   38.87    1.43
   2   6   4   40.00    1.43
  -2   6  -4   40.08    1.51
   2  -6  -4   39.07    1.41
  -2  -6   4   37.92    1.39
  -2  -6   4   39.34    1.44
  -3   6   4   59.17    2.03
  -3  -6  -4   56.66    2.06
  -3   6   4   57.65    1.94
  -3   6   4   56.13    2.09
  -3   6   4   55.63    2.13
  -3   6   4   55.77    2.02
  -3  -6  -4   57.06    1.99
   3   6  -4   61.16    2.17
  -3  -6  -4   53.82    2.13
  -3   6   4   56.64    2.07
  -3  -6  -4   54.57    1.98
  -3  -6  -4   55.71    2.01
  -3   6   4   57.61    2.05
  -3   6   4   61.73    2.02
  -3  -6  -4   57.07    2.01
  -3  -6  -4   56.39    2.07
  -3   6   4   54.90    2.13
  -3   6   4   56.60    2.05
   3   6  -4   56.39    2.15
   3  -6   4   59.23    2.20
  -3  -6  -4   57.40    1.97
  -3  -6   4   58.78    2.03
  -3   6  -4   56.81    2.12
  -3  -6   4   57.87    1.95
  -3   6  -4   54.94    1.96
  -3   6  -4   57.82    2.17
  -3  -6   4   57.59    2.08
   3  -6  -4   60.11    2.19
  -3   6  -4   58.48    2.14
   3  -6  -4   59.90    2.05
  -3  -6   4   57.23    1.95
  -3   6  -4   55.57    2.05
  -3   6  -4   58.08    2.27
  -3  -6   4   57.26    1.96
  -3   6  -4   58.70    2.06
  -3  -6   4   57.17    2.13
   3   6   4   56.24    2.06
  -3  -6   4   57.03    1.99
  -3  -6   4   56.91    2.09
  -3   6  -4   56.67    2.01
  -3   6  -4   58.30    2.27
  -3   6  -4   55.98    2.12
  -4   6   4   15.15    0.71
  -4  -6  -4   14.46    0.66
  -4   6   4   16.09    0.73
  -4  -6  -4   14.92    0.68
  -4   6   4   15.92    0.70
  -4  -6  -4   15.36    0.67
  -4   6   4   15.35    0.77
  -4   6   4   14.96    0.74
  -4  -6  -4   16.34    0.67
  -4  -6  -4   14.82    0.70
  -4   6   4   15.77    0.73
  -4  -6   4   14.87    0.65
   4  -6  -4   14.97    0.63
  -4  -6   4   15.59    0.74
  -4  -6   4   14.64    0.67
  -4   6  -4   15.00    0.71
  -4   6  -4   14.01    0.69
  -4  -6   4   13.36    0.76
   4  -6  -4   15.41    0.72
  -4   6  -4   15.82    0.82
  -4  -6   4   15.21    0.62
  -4   6  -4   14.80    0.80
  -4  -6   4   14.37    0.70
  -4  -6   4   15.12    0.65
  -4   6  -4   15.26    0.79
  -4   6  -4   15.05    0.71
   0  -7  -4    0.05    0.11
   0   7   4    0.05    0.10
   0  -7   4    0.02    0.11
   0  -7  -4    0.09    0.09
   0   7  -4    0.13    0.14
   0  -7   4    0.12    0.09
   0   7  -4    0.07    0.13
   0  -7  -4    0.12    0.11
  -1   7   4   23.12    0.88
   1  -7   4   23.42    0.91
   1   7  -4   23.31    1.03
  -1  -7  -4   24.75    0.89
  -1  -7  -4   23.37    0.90
  -1  -7  -4   23.72    0.90
  -1   7   4   21.00    0.93
   1   7  -4   22.23    0.96
  -1  -7   4   20.94    0.87
   1  -7  -4   20.92    0.88
   1  -7  -4   20.66    0.84
  -1   7  -4   20.48    0.87
  -1   7  -4   17.19    0.95
  -1  -7   4   20.16    0.83
  -1   7  -4   20.44    0.92
  -1  -7   4   22.41    0.87
   1   7   4   18.33    0.87
  -2  -7  -4   22.22    1.05
  -2   7   4   24.53    1.04
  -2   7   4   22.59    1.05
  -2  -7  -4   23.84    1.03
   2   7  -4   26.26    1.16
  -2  -7  -4   23.42    1.04
   2   7  -4   22.77    1.11
  -2   7  -4   24.79    1.20
   2  -7  -4   25.46    1.03
  -2  -7   4   25.90    1.03
  -2   7  -4   25.34    1.14
   2   7   4   25.82    1.08
  -2   7  -4   26.38    1.11
  -2  -7   4   24.22    1.04
   2  -7  -4   25.55    1.11
  -2  -7   4   25.19    1.00
  -3  -7  -4   34.46    1.25
  -3  -7  -4   33.51    1.38
  -3  -7  -4   33.03    1.27
  -3  -7  -4   32.74    1.30
  -3   7   4   33.43    1.43
  -3   7   4   33.00    1.32
   3  -7   4   33.46    1.47
  -3   7   4   34.07    1.42
  -3  -7  -4   32.79    1.38
  -3   7   4   33.94    1.33
  -3   7   4   31.25    1.38
  -3  -7  -4   33.24    1.31
  -3  -7  -4   34.46    1.30
   3   7  -4   33.82    1.49
   3   7  -4   33.19    1.47
  -3  -7  -4   30.45    1.32
  -3  -7   4   33.76    1.37
  -3  -7   4   32.38    1.44
   3  -7  -4   35.35    1.48
  -3   7  -4   33.09    1.53
  -3   7  -4   33.95    1.43
  -3   7  -4   31.82    1.29
  -3   7  -4   32.97    1.32
  -3  -7   4   34.58    1.27
  -3  -7   4   35.74    1.35
  -3  -7   4   34.63    1.39
  -3  -7   4   35.34    1.26
  -3   7  -4   32.99    1.56
   3  -7  -4   33.55    1.27
  -3  -7   4   33.73    1.25
   3  -7  -4   34.75    1.36
  -3   7  -4   34.14    1.48
  -3  -7   4   33.64    1.30
  -3   7  -4   35.41    1.48
  -3   7  -4   34.14    1.35
  -4   7   4    1.30    0.24
  -4   7   4    1.38    0.26
  -4  -7  -4    1.21    0.20
  -4  -7  -4    1.59    0.20
  -4   7   4    1.30    0.20
  -4   7   4    1.19    0.24
  -4  -7  -4    1.14    0.20
  -4   7   4    1.77    0.23
  -4   7   4    1.51    0.24
  -4  -7  -4    1.18    0.21
  -4  -7  -4    1.39    0.19
  -4   7  -4    2.11    0.34
  -4   7  -4    1.45    0.23
  -4  -7   4    1.56    0.21
  -4   7  -4    1.80    0.31
  -4  -7   4    1.88    0.20
  -4   7  -4    1.67    0.23
  -4  -7   4    1.70    0.21
  -4  -7   4    2.33    0.26
  -4  -7   4    1.81    0.25
  -4  -7   4    1.28    0.25
  -4  -7   4    1.78    0.21
  -4   7  -4    1.85    0.31
   4  -7  -4    1.91    0.25
   0  -8   4    3.59    0.34
   0  -8  -4    3.43    0.31
   0   8   4    3.27    0.28
   0  -8  -4    3.23    0.28
   0   8  -4    3.37    0.31
   0   8   4    3.30    0.32
   0  -8   4    3.71    0.27
   0  -8  -4    3.68    0.27
   0   8  -4    3.61    0.36
   1   8  -4   76.86    2.61
   1  -8   4   79.45    2.60
  -1   8   4   80.91    2.66
  -1  -8  -4   82.63    2.60
  -1  -8  -4   77.92    2.56
  -1  -8  -4   76.94    2.58
   1   8  -4   81.96    2.71
  -1   8   4   77.07    2.57
  -1   8  -4   78.94    2.56
  -1  -8   4   74.53    2.57
  -1  -8   4   75.53    2.52
  -1   8  -4   76.69    2.74
   1   8   4   77.43    2.67
  -1   8  -4   76.03    2.62
   1  -8  -4   73.73    2.52
   1  -8  -4   76.44    2.56
  -1  -8   4   79.28    2.56
  -2   8   4  115.37    3.72
  -2   8   4  112.85    3.67
   2   8  -4  110.64    3.81
   2   8  -4  113.49    3.88
  -2  -8  -4  113.45    3.68
  -2  -8  -4   95.04    3.67
  -2  -8  -4  118.58    3.71
  -2  -8   4  121.34    3.68
   2  -8  -4  113.52    3.67
  -2   8  -4  118.11    3.80
  -2   8  -4  102.90    3.86
   2  -8  -4  117.44    3.74
  -2   8  -4  117.14    3.73
  -2  -8   4  111.75    3.67
  -2  -8   4  113.51    3.61
   2   8   4  104.72    3.80
  -3   8   4    1.21    0.28
  -3  -8  -4    0.61    0.23
   3   8  -4    0.80    0.31
  -3  -8  -4    0.72    0.19
  -3   8   4    0.46    0.22
  -3  -8  -4    0.67    0.22
  -3   8   4    0.68    0.22
   3  -8   4    0.90    0.21
  -3  -8  -4    0.16    0.19
  -3   8   4    0.49    0.26
  -3  -8  -4    0.96    0.19
   3  -8   4    0.71    0.24
  -3  -8  -4    0.63    0.20
  -3  -8  -4    0.65    0.19
  -3  -8  -4    0.61    0.20
  -3   8   4    0.56    0.19
   3  -8  -4    0.41    0.22
  -3   8  -4    0.53    0.25
  -3   8  -4    1.04    0.32
  -3  -8   4    0.37    0.22
  -3  -8   4    0.75    0.20
  -3   8  -4    0.44    0.22
  -3  -8   4    0.61    0.23
  -3  -8   4    0.68    0.19
  -3  -8   4    0.79    0.19
  -3  -8   4    0.38    0.17
  -3  -8   4    0.94    0.22
   3  -8  -4    0.57    0.21
  -3   8  -4    0.47    0.20
  -3   8  -4    0.73    0.21
  -3   8  -4    0.73    0.26
  -3   8  -4    0.43    0.18
  -3   8  -4    0.75    0.30
  -3  -8   4    0.54    0.20
  -3  -8   4    0.45    0.15
   3  -8  -4    0.55    0.18
  -4  -8  -4    8.72    0.44
  -4  -8  -4    7.70    0.48
  -4   8   4    9.11    0.52
  -4   8   4    8.56    0.44
  -4  -8  -4    8.47    0.43
  -4  -8  -4    9.32    0.43
  -4   8   4    8.96    0.45
  -4   8   4    9.34    0.49
  -4   8  -4   10.34    0.57
  -4   8  -4    9.05    0.54
  -4   8  -4    8.95    0.47
  -4  -8   4    9.95    0.43
  -4  -8   4    8.93    0.45
  -4  -8   4    8.99    0.45
   4  -8  -4    9.42    0.46
   4  -8  -4    8.81    0.46
  -4  -8   4    9.37    0.44
  -4   8  -4    9.57    0.54
  -4   8  -4    9.27    0.47
  -4  -8   4    8.20    0.50
  -4  -8   4    9.21    0.42
  -4  -8   4    9.36    0.40
   0  -9  -4   13.28    0.61
   0  -9  -4   13.51    0.65
   0   9  -4   13.73    0.71
   0   9   4   14.20    0.69
   0  -9  -4   12.74    0.61
   0  -9  -4   12.96    0.67
   0  -9   4   13.77    0.69
   0   9  -4   13.12    0.66
  -1  -9  -4   25.41    1.09
  -1  -9  -4   26.41    1.09
  -1  -9  -4   25.33    1.06
  -1   9   4   24.71    1.07
  -1   9   4   26.86    1.13
   1   9  -4   25.14    1.08
  -1  -9  -4   25.52    1.07
   1   9  -4   27.80    1.18
   1  -9   4   24.59    1.09
  -1  -9   4   26.90    1.07
  -1   9  -4   30.74    1.28
  -1   9  -4   27.00    1.13
   1  -9  -4   26.41    1.06
  -1  -9   4   26.78    1.10
  -1  -9   4   26.80    1.01
   1  -9  -4   27.92    1.07
  -2  -9  -4   14.55    0.67
  -2   9   4   14.52    0.74
  -2  -9  -4   14.67    0.77
  -2   9   4   13.60    0.75
  -2   9   4   13.14    0.86
   2   9  -4   13.87    0.90
  -2   9   4   15.17    0.79
   2  -9   4   13.16    0.67
  -2  -9  -4   14.84    0.68
  -2  -9  -4   12.61    0.77
  -2  -9  -4   13.91    0.67
  -2  -9  -4   14.17    0.71
  -2   9   4   13.81    0.75
  -2  -9  -4   12.63    0.71
   2  -9   4   14.22    0.79
  -2  -9  -4   13.27    0.63
  -2  -9   4   11.57    0.77
   2  -9  -4   14.21    0.75
  -2   9  -4   14.11    0.81
   2  -9  -4   13.92    0.67
   2  -9  -4   13.63    0.78
  -2   9  -4   15.19    0.80
  -2   9  -4   12.76    0.87
  -2   9  -4   13.78    0.92
  -2  -9   4   14.22    0.68
  -2   9  -4   13.90    0.74
  -2   9  -4   13.79    0.74
  -2   9  -4   13.27    0.88
  -2  -9   4   14.22    0.66
  -2  -9   4   15.04    0.75
   2  -9  -4   13.54    0.72
  -2  -9   4   15.12    0.71
  -2  -9   4   14.35    0.65
  -2  -9   4   14.85    0.74
  -2  -9   4   14.80    0.65
  -2   9  -4   14.21    0.75
  -2  -9   4   14.02    0.64
  -3  -9  -4   11.02    0.55
  -3  -9  -4    9.84    0.60
  -3   9   4   10.46    0.65
  -3   9   4   10.59    0.58
  -3  -9  -4   10.46    0.56
  -3   9   4    9.83    0.72
  -3  -9  -4   10.83    0.53
  -3   9   4    9.09    0.60
  -3  -9  -4   10.54    0.61
   3  -9   4   10.32    0.68
   3   9  -4    9.57    0.74
  -3  -9  -4   10.38    0.63
   3  -9   4   10.55    0.55
  -3  -9  -4    9.71    0.64
  -3   9   4   10.39    0.61
  -3  -9  -4   10.59    0.57
  -3   9  -4    8.67    0.71
  -3  -9   4   10.21    0.58
  -3   9  -4   10.11    0.70
  -3  -9   4    8.99    0.66
  -3   9  -4   10.02    0.76
  -3   9  -4   10.58    0.63
  -3  -9   4   11.21    0.59
  -3  -9   4   10.43    0.60
  -3   9  -4    8.36    0.74
  -3   9  -4   10.89    0.60
  -3   9  -4   10.74    0.61
  -3  -9   4   11.21    0.54
   3  -9  -4   10.84    0.62
  -3  -9   4    9.90    0.61
  -3  -9   4   10.63    0.51
   3  -9  -4   10.96    0.63
   3  -9  -4   10.27    0.54
  -3  -9   4   11.46    0.56
   3  -9  -4    9.92    0.67
  -3  -9   4   10.23    0.53
  -3   9  -4   10.71    0.71
  -4   9   4   10.55    0.48
  -4  -9  -4   10.87    0.44
  -4   9   4   10.54    0.44
   4   9  -4   10.72    0.44
  -4  -9  -4   11.46    0.48
  -4  -9  -4   11.40    0.45
  -4   9   4   10.69    0.50
  -4  -9  -4   12.10    0.44
  -4  -9   4   10.73    0.51
  -4  -9   4   10.22    0.42
  -4   9  -4   10.40    0.48
  -4  -9   4   10.79    0.43
  -4   9  -4   10.04    0.46
  -4   9  -4   11.29    0.53
  -4   9  -4   10.44    0.50
  -4  -9   4    9.22    0.49
  -4   9  -4   10.23    0.51
  -4  -9   4   10.32    0.43
   4  -9  -4   11.11    0.45
   0 -10  -4    4.56    0.34
   0 -10   4    4.37    0.32
   0 -10   4    4.24    0.40
   0 -10  -4    4.16    0.38
   0  10   4    4.80    0.40
   0  10  -4    4.91    0.44
  -1 -10  -4   23.76    1.04
  -1 -10  -4   24.35    1.04
  -1 -10  -4   24.68    1.06
   1  10  -4   25.52    1.14
  -1  10   4   24.84    1.07
  -1 -10   4   23.67    1.03
  -1  10  -4   25.98    1.11
  -1  10  -4   27.90    1.23
   1 -10  -4   25.00    1.03
  -1 -10   4   25.73    0.99
  -2 -10  -4   13.07    0.60
   2  10  -4   12.24    0.64
  -2  10   4   12.45    0.76
  -2 -10  -4   12.39    0.72
   2  10  -4   13.39    0.82
  -2 -10  -4   13.81    0.76
  -2 -10  -4   12.95    0.66
  -2 -10  -4   13.74    0.64
  -2  10   4   12.36    0.71
  -2 -10  -4   13.22    0.63
  -2 -10  -4   12.79    0.62
   2 -10   4   12.95    0.74
   2 -10   4   11.83    0.60
  -2 -10  -4   12.41    0.68
  -2  10   4   13.28    0.73
   2 -10  -4   13.00    0.74
   2 -10  -4   13.27    0.68
  -2  10  -4   12.40    0.70
  -2 -10   4   12.06    0.64
  -2  10  -4   13.13    0.82
   2 -10  -4   12.27    0.61
   2 -10  -4   12.65    0.69
  -2  10  -4   12.17    0.86
  -2  10  -4   11.47    0.74
  -2  10  -4   14.06    0.74
  -2 -10   4   12.44    0.62
  -2 -10   4   12.51    0.61
  -2  10  -4   12.89    0.82
  -2 -10   4   13.00    0.69
  -2 -10   4   12.76    0.60
  -2 -10   4   12.20    0.59
  -2  10  -4   12.44    0.69
  -2 -10   4   11.72    0.58
  -2 -10   4   11.69    0.67
  -2 -10   4   12.19    0.76
  -2 -10   4   12.64    0.64
   3 -10   4   34.14    1.23
  -3  10   4   35.66    1.43
  -3  10   4   32.75    1.33
  -3 -10  -4   31.53    1.34
  -3  10   4   34.26    1.36
  -3 -10  -4   36.03    1.27
  -3 -10  -4   33.73    1.37
  -3 -10  -4   35.35    1.28
  -3 -10  -4   34.83    1.32
  -3 -10  -4   34.68    1.24
  -3 -10  -4   35.18    1.33
  -3  10  -4   35.67    1.32
  -3  10  -4   35.32    1.47
  -3 -10   4   35.54    1.23
  -3  10  -4   34.83    1.33
  -3 -10   4   35.94    1.25
  -3 -10   4   36.06    1.43
  -3 -10   4   33.88    1.35
   3 -10  -4   36.83    1.35
   3 -10  -4   36.92    1.33
  -3 -10   4   34.70    1.24
  -3 -10   4   35.61    1.31
  -3  10  -4   33.69    1.40
  -3 -10   4   35.11    1.30
  -3 -10   4   36.62    1.26
  -3  10  -4   35.53    1.46
  -3  10  -4   35.89    1.35
  -3 -10   4   33.94    1.30
   0  11   4    3.64    0.36
   0 -11  -4    4.05    0.32
   0  11  -4    4.14    0.44
   0  11  -4    4.11    0.44
   0 -11  -4    4.15    0.46
   0 -11   4    3.86    0.31
   0 -11   4    3.91    0.36
   0 -11  -4    3.60    0.32
   0 -11  -4    3.28    0.33
   0 -11   4    3.30    0.42
   0  11  -4    3.44    0.38
  -1  11   4    6.30    0.48
  -1 -11  -4    5.71    0.42
   1 -11   4    5.76    0.45
   1  11  -4    5.64    0.42
  -1 -11  -4    5.10    0.37
  -1  11   4    5.60    0.49
  -1 -11  -4    5.31    0.37
  -1 -11  -4    5.71    0.38
  -1 -11  -4    5.07    0.39
  -1 -11  -4    6.05    0.46
   1 -11   4    5.55    0.36
  -1 -11  -4    4.83    0.39
  -1 -11  -4    5.79    0.39
   1  11  -4    6.89    0.52
  -1 -11  -4    5.03    0.38
  -1 -11   4    5.01    0.37
  -1  11  -4    5.03    0.49
   1 -11  -4    4.92    0.37
  -1 -11   4    5.53    0.38
  -1 -11   4    5.52    0.45
   1 -11  -4    5.37    0.38
  -1 -11   4    5.02    0.42
  -1  11  -4    5.39    0.53
   1 -11  -4    5.21    0.40
  -1 -11   4    5.07    0.38
  -1 -11   4    5.21    0.37
  -1  11  -4    4.92    0.50
  -1  11  -4    4.99    0.46
   1 -11  -4    5.19    0.50
  -2 -11  -4   17.08    0.76
  -2 -11  -4   16.84    0.81
  -2 -11  -4   17.36    0.87
  -2 -11  -4   17.75    0.77
   2 -11   4   16.36    0.84
  -2  11   4   16.09    0.86
  -2 -11  -4   17.93    0.87
   2 -11   4   16.24    0.73
  -2 -11  -4   16.52    0.75
  -2 -11  -4   16.92    0.74
   2  11  -4   16.38    0.91
  -2 -11  -4   17.23    0.78
  -2  11   4   16.89    0.86
  -2  11   4   16.36    0.83
   2  11  -4   16.49    0.78
  -2 -11   4   18.01    0.74
  -2 -11   4   17.65    0.76
   2 -11  -4   19.02    0.84
   2 -11  -4   18.31    0.80
  -2  11  -4   16.80    0.90
  -2  11  -4   18.23    0.87
  -2 -11   4   18.88    0.79
  -2 -11   4   17.27    0.89
  -2  11  -4   16.50    0.85
  -2 -11   4   16.63    0.82
  -2  11  -4   18.69    0.95
   2 -11  -4   16.61    0.73
  -2 -11   4   18.06    0.75
  -2  11  -4   17.17    1.00
  -2 -11   4   18.06    0.81
  -2 -11   4   17.49    0.73
  -2 -11   4   18.30    0.81
   2 -11  -4   17.03    0.81
  -3 -11  -4   18.77    0.74
  -3 -11  -4   17.12    0.70
  -3 -11  -4   18.45    0.75
   3 -11   4   18.57    0.86
  -3  11   4   17.86    0.80
  -3 -11  -4   17.60    0.79
  -3  11   4   17.28    0.79
  -3 -11  -4   18.96    0.76
  -3 -11  -4   17.94    0.72
  -3  11   4   17.43    0.79
   3  11  -4   16.53    0.72
   3 -11   4   17.84    0.79
  -3  11  -4   17.85    0.78
  -3  11  -4   18.31    0.85
  -3 -11   4   17.40    0.73
  -3  11  -4   18.49    0.84
   3 -11  -4   17.99    0.74
  -3  11  -4   18.09    0.78
  -3 -11   4   16.45    0.73
  -3 -11   4   18.21    0.72
  -3 -11   4   17.37    0.69
   3 -11  -4   17.06    0.75
  -3 -11   4   17.71    0.82
  -3 -11   4   17.28    0.70
  -3 -11   4   18.32    0.71
  -3 -11   4   18.59    0.77
   3 -11  -4   17.70    0.76
   0 -12  -4    7.12    0.45
   0 -12  -4    5.90    0.44
   0 -12   4    5.60    0.38
   0  12   4    6.11    0.52
   0  12  -4    6.42    0.51
   0  12   4    6.03    0.47
   0 -12  -4    6.30    0.40
   0 -12   4    6.54    0.40
   0  12   4    5.84    0.46
   0 -12  -4    6.14    0.40
   0 -12  -4    6.01    0.39
   0 -12   4    6.12    0.45
   0  12  -4    5.87    0.51
   0  12  -4    6.33    0.47
   1 -12   4   24.10    1.03
  -1  12   4   24.03    1.08
  -1 -12  -4   23.61    1.05
   1  12  -4   24.14    1.11
   1 -12   4   23.42    0.99
  -1 -12  -4   24.87    1.02
  -1 -12  -4   22.46    0.92
  -1  12   4   22.98    1.07
  -1 -12  -4   23.31    0.93
   1  12  -4   23.98    1.02
  -1 -12  -4   23.91    0.95
   1 -12   4   23.08    0.93
  -1 -12  -4   24.13    0.96
  -1 -12  -4   23.14    0.97
  -1 -12  -4   23.99    0.98
  -1 -12  -4   23.48    0.97
   1  12   4   25.60    1.10
  -1 -12   4   25.08    0.96
  -1 -12   4   23.81    0.96
   1 -12  -4   23.97    0.94
  -1 -12   4   26.03    1.08
  -1  12  -4   26.25    1.20
  -1 -12   4   24.72    0.98
  -1 -12   4   24.25    0.96
   1 -12  -4   26.32    0.98
   1 -12  -4   22.74    0.97
  -1  12  -4   24.05    1.04
  -1  12  -4   23.35    1.05
   1 -12  -4   24.42    1.01
   1  12   4   24.01    1.05
  -1  12  -4   25.15    1.11
  -2 -12  -4   46.62    1.59
  -2 -12  -4   45.14    1.56
  -2 -12  -4   45.95    1.54
   2  12  -4   45.86    1.57
  -2 -12  -4   42.85    1.52
  -2 -12  -4   44.40    1.51
   2  12  -4   45.17    1.71
  -2  12   4   45.10    1.67
  -2 -12  -4   45.59    1.63
   2 -12   4   46.36    1.63
  -2 -12  -4   46.61    1.55
   2 -12   4   43.09    1.49
  -2 -12  -4   44.16    1.65
   2 -12  -4   43.81    1.55
  -2 -12   4   42.33    1.56
   2 -12  -4   42.39    1.57
  -2  12  -4   44.04    1.66
  -2 -12   4   41.36    1.50
  -2 -12   4   42.54    1.64
  -2  12  -4   40.48    1.62
  -2 -12   4   43.10    1.52
  -2  12  -4   41.99    1.76
   2 -12  -4   41.71    1.55
  -2  12  -4   44.74    1.65
  -2 -12   4   41.35    1.53
  -2 -12   4   42.74    1.51
  -3  12   4    0.77    0.17
  -3 -12  -4    0.63    0.12
  -3  12   4    0.58    0.16
  -3 -12  -4    0.63    0.13
  -3 -12  -4    0.63    0.13
  -3 -12  -4    0.70    0.14
  -3 -12  -4    0.65    0.14
   3  12  -4    0.71    0.14
   3 -12   4    0.74    0.16
  -3 -12  -4    0.61    0.13
  -3  12  -4    0.75    0.17
  -3  12  -4    0.72    0.17
  -3  12  -4    0.58    0.15
   3 -12  -4    0.70    0.13
  -3 -12   4    0.69    0.13
  -3 -12   4    0.73    0.12
  -3 -12   4    0.80    0.17
  -3 -12   4    0.69    0.12
  -3 -12   4    0.72    0.13
   3 -12  -4    0.74    0.14
  -3 -12   4    0.76    0.13
  -3 -12   4    0.81    0.14
   3 -12  -4    0.76    0.13
   0  13  -4   43.48    1.60
   0 -13  -4   43.41    1.54
   0 -13   4   43.82    1.60
   0  13  -4   45.15    1.74
   0  13   4   42.12    1.65
   0 -13   4   44.35    1.51
   0 -13  -4   43.53    1.51
   0  13  -4   42.75    1.65
   0 -13  -4   44.25    1.59
   0 -13  -4   40.87    1.50
   1 -13   4   23.40    1.00
  -1 -13  -4   23.41    0.99
   1  13  -4   24.68    1.01
  -1 -13  -4   22.71    0.91
  -1  13   4   22.68    1.04
  -1 -13  -4   24.79    0.95
  -1 -13  -4   24.29    0.95
   1 -13   4   23.27    0.91
  -1 -13  -4   23.65    0.96
   1  13  -4   23.43    1.09
  -1  13   4   23.34    1.06
  -1 -13  -4   24.22    0.93
  -1 -13   4   24.73    0.97
   1  13   4   24.60    1.05
  -1  13  -4   23.92    1.08
  -1 -13   4   23.31    0.93
   1 -13  -4   24.69    0.96
   1 -13  -4   24.20    0.93
  -1  13  -4   25.04    1.15
  -1 -13   4   24.28    0.93
  -1  13  -4   23.96    1.01
   1 -13  -4   24.31    0.99
   1 -13  -4   23.65    0.98
  -1 -13   4   24.07    1.03
   1  13   4   23.67    1.05
   2 -13   4   10.41    0.55
  -2 -13  -4    9.99    0.50
   2  13  -4    9.78    0.53
   2 -13   4    9.80    0.46
  -2 -13  -4   10.40    0.49
  -2 -13  -4   10.07    0.51
   2 -13   4    9.22    0.50
  -2 -13  -4   10.59    0.55
  -2 -13  -4   10.20    0.51
  -2 -13  -4   10.39    0.50
  -2 -13  -4    9.49    0.56
  -2  13   4    9.93    0.59
  -2 -13  -4   10.55    0.50
   2  13   4   10.15    0.59
  -2 -13   4   10.32    0.48
  -2  13  -4   11.38    0.60
  -2 -13   4   10.35    0.52
  -2 -13   4   10.55    0.50
  -2 -13   4   11.12    0.59
  -2  13  -4   10.62    0.59
   2 -13  -4   11.24    0.52
  -2  13  -4   11.16    0.58
  -2 -13   4   10.57    0.51
   2 -13  -4    9.80    0.50
   2 -13  -4   11.22    0.54
   3 -13   4    2.83    0.21
  -3 -13  -4    2.88    0.18
  -3 -13  -4    2.50    0.19
  -3  13   4    2.77    0.21
  -3 -13  -4    2.89    0.19
  -3 -13  -4    2.74    0.19
  -3 -13  -4    2.69    0.18
   3  13  -4    2.43    0.19
  -3  13  -4    2.60    0.21
   3 -13  -4    2.90    0.19
  -3 -13   4    2.56    0.18
  -3 -13   4    2.86    0.21
  -3 -13   4    2.73    0.18
   0  14  -4   19.25    0.91
   0  14  -4   17.90    0.93
   0 -14   4   19.31    0.78
   0  14  -4   19.79    0.86
   0 -14  -4   19.33    0.78
   0 -14  -4   18.71    0.77
   0  14   4   19.24    0.92
   0  14   4   19.02    0.83
   0 -14  -4   19.98    0.85
   0 -14   4   20.20    0.87
   0 -14  -4   19.84    0.80
  -1  14   4    7.82    0.50
   1 -14   4    6.76    0.45
  -1 -14  -4    6.75    0.40
  -1 -14  -4    6.76    0.40
  -1 -14  -4    6.80    0.38
  -1  14   4    6.17    0.48
   1  14  -4    6.84    0.47
   1  14  -4    7.08    0.41
  -1 -14  -4    6.80    0.41
  -1 -14  -4    7.14    0.44
   1 -14   4    6.96    0.38
   1 -14  -4    7.03    0.38
   1 -14  -4    7.73    0.42
  -1 -14   4    6.95    0.41
   1  14   4    6.89    0.48
  -1  14  -4    7.37    0.53
   1 -14  -4    7.16    0.43
  -1  14  -4    6.33    0.44
  -1 -14   4    6.86    0.40
  -1 -14   4    7.80    0.47
   1  14   4    6.65    0.47
  -1 -14   4    7.04    0.39
  -2 -14  -4   19.82    0.77
  -2 -14  -4   21.29    0.78
  -2 -14  -4   19.97    0.81
   2  14  -4   21.17    0.81
  -2  14   4   20.40    0.86
   2  14  -4   21.06    0.80
  -2 -14  -4   20.04    0.76
  -2 -14  -4   20.10    0.76
   2 -14   4   20.07    0.80
  -2 -14  -4   20.25    0.75
   2 -14   4   21.96    0.83
  -2 -14  -4   20.29    0.78
  -2 -14   4   19.83    0.78
  -2 -14   4   20.81    0.78
  -2 -14   4   21.99    0.78
  -2  14  -4   20.61    0.85
   2 -14  -4   20.71    0.80
   2  14   4   21.07    0.81
   2 -14  -4   21.62    0.78
  -2 -14   4   20.51    0.83
  -2  14  -4   21.64    0.85
  -2 -14   4   20.25    0.82
   0  15   4    3.71    0.31
   0 -15   4    3.87    0.33
   0  15  -4    4.41    0.41
   0  15   4    3.27    0.36
   0 -15  -4    4.02    0.30
   0 -15  -4    3.99    0.29
   0  15  -4    3.78    0.35
   0 -15  -4    3.86    0.27
   0 -15   4    3.53    0.26
   1  15  -4    7.85    0.45
  -1 -15  -4    7.42    0.38
  -1 -15  -4    8.33    0.40
   1 -15   4    7.57    0.36
  -1 -15  -4    7.92    0.40
  -1 -15  -4    7.86    0.43
  -1  15   4    7.84    0.48
  -1  15   4    7.88    0.45
   1  15  -4    7.11    0.38
   1 -15   4    8.20    0.44
   1 -15  -4    7.08    0.39
  -1  15  -4    7.13    0.48
   1 -15  -4    6.75    0.40
   1  15   4    6.54    0.41
   1  15   4    7.09    0.45
  -1 -15   4    7.45    0.38
  -1 -15   4    7.41    0.43
   2 -15   4    2.81    0.22
  -2 -15  -4    2.83    0.19
  -2  15   4    2.36    0.23
  -2 -15  -4    2.99    0.20
  -2 -15  -4    2.70    0.19
   2  15  -4    3.03    0.22
   2  15  -4    2.71    0.21
  -2 -15  -4    2.60    0.17
   2  15   4    2.53    0.22
  -2  15  -4    2.16    0.21
   2 -15  -4    2.46    0.18
  -2 -15   4    2.70    0.18
  -2  15  -4    2.31    0.23
  -2 -15   4    2.20    0.20
   0 -16  -4    0.26    0.10
   0  16   4    0.19    0.11
   0 -16   4    0.26    0.08
   0  16  -4    0.24    0.13
   0 -16   4    0.23    0.11
   0 -16  -4    0.23    0.10
   0  16   4    0.53    0.16
   0  16  -4    0.35    0.14
  -1 -16  -4   11.86    0.48
   1  16  -4   11.77    0.53
  -1  16   4   12.04    0.52
  -1  16   4   12.00    0.56
   1 -16   4   12.14    0.53
  -1 -16  -4   11.61    0.51
  -1 -16  -4   12.14    0.50
  -1 -16   4   12.84    0.48
   1 -16  -4   13.29    0.51
  -1  16  -4   13.55    0.58
  -1 -16   4   13.75    0.55
   1  16   4   13.55    0.55
   1  16   4   13.17    0.54
   0  17  -4   14.55    0.62
   0 -17   4   15.11    0.57
   0 -17  -4   15.47    0.55
   0  17   4   15.38    0.60
   0   0   5    0.11    0.08
   0   0  -5    0.09    0.08
  -1   0   5  228.62    6.86
  -1   0  -5  229.09    6.85
  -1   0  -5  237.77    6.87
   1   0   5  233.91    6.90
  -1   0   5  224.94    6.78
   2   0  -5   65.93    2.20
  -2   0  -5   67.79    2.25
   2   0   5   65.76    2.17
  -2   0  -5   66.92    2.21
  -2   0   5   68.23    2.23
  -2   0   5   68.67    2.27
  -2   0   5   67.69    2.19
  -2   0  -5   66.23    2.22
  -3   0   5    7.64    0.50
  -3   0  -5    6.62    0.52
  -3   0   5    7.59    0.46
  -3   0  -5    7.11    0.55
  -3   0   5    7.10    0.55
  -3   0  -5    6.83    0.42
  -3   0   5    7.59    0.60
  -3   0  -5    6.72    0.52
  -4   0   5   16.84    0.73
  -4   0  -5   16.90    0.79
  -4   0  -5   18.05    0.81
  -4   0  -5   16.67    0.81
  -4   0   5   16.83    0.85
  -4   0   5   16.92    0.79
  -4   0   5   16.17    0.68
  -4   0   5   17.75    0.73
  -4   0   5   16.29    0.77
  -4   0   5   17.28    0.82
  -4   0  -5   16.06    1.12
  -4   0   5   15.54    0.88
  -4   0   5   16.66    0.82
   4   0  -5   16.39    0.84
  -4   0  -5   15.84    0.70
  -4   0   5   17.26    0.80
   0  -1   5   13.56    0.51
   0   1   5   13.20    0.50
   0  -1  -5   13.48    0.48
   0  -1   5   13.15    0.49
  -1  -1  -5   22.18    0.76
   1  -1   5   22.07    0.74
   1  -1   5   22.01    0.80
  -1  -1  -5   22.30    0.78
  -1   1   5   20.97    0.69
  -1   1   5   23.65    0.76
  -1  -1   5   22.29    0.71
  -1  -1   5   22.44    0.77
  -2  -1  -5   15.52    0.70
  -2  -1  -5   15.33    0.71
  -2  -1  -5   15.51    0.64
  -2   1   5   15.59    0.71
  -2   1   5   16.07    0.75
   2  -1   5   15.63    0.70
   2   1  -5   15.25    0.68
  -2  -1  -5   15.62    0.65
  -2  -1  -5   16.02    0.70
  -2   1   5   15.58    0.69
  -2  -1   5   18.33    0.76
   2  -1  -5   17.80    0.74
  -2  -1   5   17.13    0.69
  -2   1  -5   17.64    0.75
  -2   1  -5   17.34    0.74
  -2   1  -5   17.10    0.75
  -2  -1   5   17.73    0.66
  -2  -1   5   17.90    0.78
   2   1   5   17.14    0.69
  -3  -1  -5   31.31    1.32
  -3  -1  -5   29.82    1.31
   3   1  -5   31.35    1.30
  -3   1   5   30.47    1.25
  -3   1   5   31.31    1.33
  -3   1   5   31.72    1.21
  -3   1   5   31.86    1.38
  -3  -1  -5   30.34    1.18
  -3  -1   5   32.03    1.27
   3  -1  -5   31.26    1.30
  -3  -1   5   33.67    1.24
  -3   1  -5   31.82    1.32
  -3  -1   5   31.42    1.35
  -3  -1   5   31.73    1.39
  -3   1  -5   32.88    1.33
  -3   1  -5   32.19    1.37
  -4  -1  -5   14.78    0.74
  -4   1   5   15.91    0.67
  -4   1   5   15.55    0.72
  -4   1   5   15.76    0.76
  -4   1   5   15.52    0.69
  -4   1   5   16.38    0.76
  -4   1   5   15.68    0.80
  -4  -1  -5   15.15    0.66
  -4   1   5   14.42    0.87
  -4  -1  -5   16.06    0.75
  -4  -1  -5   15.60    0.73
   4   1  -5   14.72    0.80
  -4   1   5   15.57    0.78
  -4   1   5   16.02    0.76
  -4   1  -5   14.52    0.71
  -4  -1   5   15.95    0.80
  -4  -1   5   15.61    0.78
  -4  -1   5   14.67    0.76
  -4   1  -5   15.91    0.77
  -4   1  -5   14.29    0.76
  -4  -1   5   15.33    0.67
  -4  -1   5   14.28    0.74
  -4   1  -5   12.77    1.05
  -4  -1   5   15.71    0.69
  -4  -1   5   14.21    0.71
  -4   1  -5   15.37    0.66
  -4  -1   5   14.16    0.64
  -4   1  -5   15.19    0.75
  -4  -1   5   15.20    0.72
   4  -1  -5   13.89    0.78
  -4  -1   5   13.97    0.87
   0  -2   5  267.33    7.81
   0   2   5  257.60    7.79
   0  -2  -5  263.22    7.78
   0  -2  -5  262.06    7.78
   0  -2   5  263.90    7.78
  -1  -2  -5  201.08    5.90
  -1  -2  -5  193.21    5.90
   1  -2   5  205.44    5.94
  -1   2   5  192.15    5.86
   1  -2   5  196.00    5.85
   1  -2  -5  195.18    5.82
  -1  -2   5  195.61    5.90
  -1  -2   5  199.05    5.85
  -2  -2  -5   22.74    0.90
   2   2  -5   24.54    0.96
  -2  -2  -5   23.19    0.89
  -2  -2  -5   23.50    0.94
  -2  -2  -5   22.93    0.94
  -2   2   5   23.67    0.93
  -2   2   5   22.59    0.95
  -2   2   5   23.37    0.98
  -2  -2  -5   24.16    0.89
  -2  -2   5   26.45    1.01
  -2   2  -5   25.21    1.01
  -2  -2   5   25.88    1.03
  -2  -2   5   24.06    0.90
   2  -2  -5   24.83    0.99
  -2  -2   5   24.77    0.93
  -2   2  -5   25.47    0.98
  -2   2  -5   24.67    0.99
  -3  -2  -5    0.03    0.16
  -3   2   5    0.19    0.15
  -3   2   5    0.18    0.12
  -3   2   5    0.13    0.14
  -3   2   5    0.22    0.18
  -3  -2  -5    0.31    0.19
  -3   2   5    0.23    0.21
  -3   2   5    0.24    0.17
  -3  -2  -5    0.19    0.14
  -3   2   5    0.06    0.13
  -3   2   5    0.00    0.18
  -3  -2  -5    0.38    0.16
   3   2  -5    0.14    0.17
  -3   2  -5    1.40    0.31
  -3   2  -5    0.05    0.15
  -3  -2   5    0.09    0.18
  -3  -2   5    0.06    0.16
  -3  -2   5    0.03    0.14
  -3   2  -5    0.12    0.17
  -3  -2   5   -0.04    0.17
  -3   2  -5   -0.01    0.21
  -3  -2   5    0.19    0.14
   3  -2  -5    0.04    0.17
  -3   2  -5    0.10    0.18
  -3  -2   5    0.04    0.16
  -3  -2   5    0.25    0.18
  -3   2  -5    0.13    0.18
  -3  -2   5    0.14    0.21
  -3  -2   5    0.06    0.14
  -3  -2   5    0.12    0.12
  -4   2   5    8.99    0.55
  -4   2   5    8.94    0.54
  -4   2   5    8.61    0.53
  -4   2   5    9.02    0.49
  -4  -2  -5    8.53    0.51
  -4   2   5    8.73    0.58
  -4  -2  -5    8.27    0.51
  -4   2   5    8.11    0.46
  -4  -2  -5    8.52    0.48
  -4   2   5    9.33    0.57
  -4  -2  -5    8.98    0.46
  -4   2   5    9.07    0.51
  -4  -2   5    8.92    0.49
  -4  -2   5    8.42    0.54
  -4   2  -5    8.04    0.57
  -4  -2   5    8.09    0.50
  -4  -2   5    8.51    0.56
  -4   2  -5    8.19    0.45
  -4  -2   5    8.01    0.56
  -4  -2   5    9.17    0.49
  -4  -2   5    8.50    0.45
  -4   2  -5    9.36    0.53
  -4  -2   5    9.08    0.56
  -4   2  -5    8.96    0.56
  -4   2  -5    8.60    0.57
   0  -3  -5   37.41    1.21
   0  -3   5   37.44    1.24
   0  -3   5   37.12    1.20
   0  -3  -5   37.55    1.21
  -1  -3  -5    7.24    0.36
   1  -3   5    7.34    0.38
  -1   3   5    7.02    0.30
  -1  -3  -5    7.47    0.36
   1   3  -5    7.03    0.38
   1  -3   5    6.99    0.28
   1  -3  -5    6.53    0.28
  -1  -3   5    6.81    0.35
  -1  -3   5    6.77    0.32
  -1   3  -5    6.29    0.38
  -1   3  -5    6.09    0.35
  -1  -3   5    6.95    0.43
   1  -3  -5    6.25    0.37
  -2  -3  -5   14.22    0.61
  -2  -3  -5   13.87    0.64
   2   3  -5   14.41    0.66
  -2   3   5   14.16    0.67
  -2   3   5   14.23    0.64
  -2   3   5   13.49    0.64
  -2  -3  -5   13.90    0.61
  -2  -3   5   12.93    0.60
  -2  -3   5   13.25    0.69
  -2  -3   5   13.54    0.61
  -2   3  -5   11.87    0.64
  -2   3  -5   13.24    0.69
  -2   3  -5   13.27    0.68
   2  -3  -5   12.95    0.67
  -3  -3  -5   21.69    0.92
  -3   3   5   20.97    0.95
  -3  -3  -5   20.79    0.87
  -3   3   5   21.74    1.01
  -3   3   5   20.99    0.96
  -3   3   5   20.41    0.90
   3   3  -5   22.16    1.00
  -3  -3  -5   21.02    0.86
  -3   3   5   20.33    0.95
  -3   3   5   19.92    0.90
  -3   3   5   20.55    0.83
  -3   3   5   20.25    0.85
  -3  -3  -5   20.09    0.84
  -3  -3  -5   22.38    0.94
  -3   3   5   21.49    0.89
  -3  -3  -5   21.49    0.99
  -3   3   5   21.11    0.94
  -3   3   5   20.98    1.03
  -3  -3   5   19.71    0.85
  -3  -3   5   18.67    0.93
  -3  -3   5   19.10    0.93
  -3   3  -5   18.71    0.90
  -3  -3   5   19.72    0.88
  -3   3  -5   18.86    0.94
  -3   3  -5   18.53    0.90
  -3   3  -5   20.68    1.06
  -3   3  -5   19.80    1.00
  -3  -3   5   19.97    0.84
  -3  -3   5   22.06    1.06
  -3  -3   5   20.11    0.85
  -3  -3   5   19.51    0.84
  -3  -3   5   19.98    0.93
   3  -3  -5   20.05    1.00
  -3   3  -5   20.05    0.94
  -3   3  -5   19.54    1.00
  -3  -3   5   19.54    0.92
  -3   3  -5   17.94    0.88
  -4   3   5   11.16    0.63
  -4   3   5   11.26    0.61
  -4  -3  -5   10.42    0.56
  -4   3   5   10.93    0.64
  -4   3   5   10.88    0.55
  -4   3   5   11.03    0.60
  -4  -3  -5   10.10    0.56
  -4   3   5   10.26    0.64
  -4  -3  -5    9.95    0.54
  -4  -3  -5   10.79    0.52
  -4   3   5   11.40    0.53
  -4   3   5   10.92    0.58
  -4  -3   5   10.81    0.63
  -4  -3   5   10.73    0.53
  -4   3  -5   11.38    0.66
  -4  -3   5   10.70    0.58
  -4   3  -5   11.53    0.64
  -4  -3   5   10.49    0.64
  -4   3  -5    9.95    0.58
  -4  -3   5   11.41    0.56
  -4  -3   5   11.03    0.63
  -4   3  -5   11.46    0.59
  -4   3  -5   11.64    0.68
  -4  -3   5   10.05    0.60
  -4  -3   5   10.42    0.54
   0  -4  -5    5.26    0.27
   0  -4  -5    4.99    0.29
   0  -4   5    4.83    0.32
   0  -4   5    4.60    0.26
  -1   4   5  108.02    3.36
   1   4  -5  105.10    3.43
  -1  -4  -5  115.06    3.42
  -1  -4  -5  108.92    3.42
   1  -4   5  112.32    3.45
   1   4  -5  106.42    3.46
  -1   4  -5  110.73    3.43
  -1  -4   5  111.06    3.39
  -1   4  -5  111.68    3.50
  -1   4  -5  110.82    3.46
   1  -4  -5  111.92    3.35
  -1  -4   5  116.42    3.42
  -1  -4   5  109.48    3.49
   1  -4  -5  110.97    3.45
  -2  -4  -5   24.85    1.02
  -2  -4  -5   26.37    1.05
  -2  -4  -5   26.02    1.04
  -2   4   5   27.06    1.08
  -2  -4  -5   25.01    1.07
   2   4  -5   28.06    1.11
  -2   4   5   26.46    1.09
  -2   4   5   26.26    1.07
  -2   4  -5   28.83    1.14
   2  -4  -5   30.17    1.15
  -2  -4   5   29.17    1.06
  -2  -4   5   30.73    1.18
  -2   4  -5   28.66    1.14
  -2  -4   5   30.37    1.08
  -2   4  -5   30.26    1.19
  -3  -4  -5    5.80    0.41
  -3   4   5    6.11    0.51
  -3   4   5    7.06    0.49
  -3   4   5    6.70    0.45
  -3  -4  -5    6.44    0.43
  -3  -4  -5    6.33    0.43
  -3  -4  -5    6.11    0.46
  -3   4   5    6.51    0.47
  -3  -4  -5    6.64    0.47
  -3   4   5    6.00    0.40
   3   4  -5    7.02    0.55
  -3  -4  -5    6.09    0.43
  -3   4   5    5.84    0.55
  -3   4   5    6.61    0.54
  -3   4   5    5.73    0.44
  -3   4   5    6.10    0.42
  -3   4   5    6.04    0.49
  -3  -4  -5    6.56    0.52
  -3   4   5    6.24    0.48
  -3   4  -5    5.88    0.49
  -3  -4   5    6.78    0.49
  -3   4  -5    6.95    0.57
  -3   4  -5    6.24    0.47
  -3   4  -5    6.48    0.55
  -3  -4   5    6.36    0.51
  -3  -4   5    6.87    0.43
  -3  -4   5    6.26    0.57
  -3  -4   5    7.12    0.47
  -3  -4   5    6.69    0.49
  -3  -4   5    5.59    0.48
  -3   4  -5    6.76    0.60
  -3  -4   5    6.31    0.42
  -3  -4   5    5.84    0.41
  -3   4  -5    6.17    0.52
  -3   4  -5    6.38    0.52
  -3   4  -5    6.05    0.48
  -3  -4   5    5.84    0.40
   3  -4  -5    6.01    0.53
  -4  -4  -5   10.18    0.50
  -4   4   5   10.07    0.55
  -4   4   5   10.89    0.61
  -4   4   5   11.02    0.58
  -4  -4  -5    9.75    0.50
  -4   4   5   10.58    0.60
  -4  -4  -5   10.40    0.54
  -4   4   5    9.52    0.57
  -4   4   5   10.43    0.60
  -4  -4  -5    9.93    0.53
  -4   4   5   10.63    0.54
  -4   4   5    9.33    0.49
  -4   4  -5   10.62    0.63
  -4  -4   5    9.89    0.63
  -4  -4   5    9.96    0.59
  -4  -4   5   10.35    0.54
  -4  -4   5   10.73    0.53
   4  -4  -5   10.94    0.57
  -4   4  -5   11.11    0.66
  -4  -4   5   10.05    0.51
  -4   4  -5    9.67    0.56
  -4  -4   5   10.64    0.62
  -4  -4   5   10.49    0.59
  -4   4  -5   10.37    0.65
  -4   4  -5    9.99    0.57
  -4  -4   5    9.93    0.56
   0  -5  -5    8.20    0.38
   0  -5   5    8.73    0.44
   0   5  -5    8.24    0.47
   0  -5   5    8.44    0.38
   0   5  -5    7.86    0.46
   0  -5  -5    8.39    0.41
  -1  -5  -5   17.93    0.72
  -1  -5  -5   18.47    0.73
  -1   5   5   15.97    0.68
   1  -5   5   18.06    0.75
   1   5  -5   17.67    0.80
   1   5  -5   16.47    0.76
  -1  -5  -5   17.63    0.73
  -1   5   5   17.28    0.75
  -1   5  -5   18.44    0.74
  -1  -5   5   19.02    0.72
  -1   5  -5   19.01    0.82
   1  -5  -5   18.42    0.67
  -1   5  -5   18.52    0.81
  -1  -5   5   19.67    0.73
   1  -5  -5   18.81    0.76
   2   5  -5   27.23    1.07
  -2  -5  -5   25.67    1.02
  -2   5   5   26.15    1.06
  -2  -5  -5   25.36    1.01
  -2  -5  -5   24.60    1.04
  -2   5   5   26.62    1.02
  -2  -5  -5   26.13    1.03
  -2   5   5   26.54    1.06
   2   5  -5   25.95    1.08
  -2   5   5   26.97    1.06
  -2  -5   5   25.19    1.13
  -2   5  -5   25.43    1.11
  -2   5  -5   25.37    1.14
  -2  -5   5   24.55    1.02
   2  -5  -5   25.02    1.09
  -2  -5   5   26.37    1.02
  -2   5  -5   25.47    1.09
  -3   5   5   42.06    1.63
   3   5  -5   41.90    1.70
   3  -5   5   40.90    1.74
  -3  -5  -5   40.99    1.68
  -3   5   5   39.66    1.50
  -3  -5  -5   41.76    1.58
  -3  -5  -5   38.60    1.52
   3   5  -5   43.47    1.68
  -3   5   5   44.58    1.60
  -3  -5  -5   42.38    1.59
  -3   5   5   40.51    1.60
  -3  -5  -5   41.35    1.53
  -3   5   5   40.02    1.66
  -3   5   5   41.66    1.55
  -3  -5  -5   40.85    1.52
  -3   5   5   42.08    1.65
  -3   5   5   40.85    1.58
  -3  -5  -5   40.87    1.62
  -3   5   5   40.98    1.69
  -3   5   5   40.69    1.60
  -3   5   5   42.57    1.63
  -3  -5  -5   41.67    1.55
  -3   5  -5   43.20    1.73
  -3  -5   5   43.21    1.51
  -3  -5   5   46.68    1.66
  -3  -5   5   46.13    1.68
  -3   5  -5   45.72    1.70
   3  -5  -5   45.96    1.76
  -3  -5   5   45.10    1.53
  -3   5  -5   43.49    1.83
  -3  -5   5   45.06    1.54
  -3  -5   5   43.00    1.62
  -3  -5   5   44.55    1.59
  -3  -5   5   45.63    1.81
  -3   5  -5   44.15    1.67
  -3   5  -5   43.40    1.69
  -3   5  -5   41.13    1.62
  -3   5  -5   45.86    1.81
  -3   5  -5   44.47    1.59
  -3  -5   5   43.90    1.55
  -3   5  -5   45.24    1.64
  -3  -5   5   43.86    1.68
  -4   5   5    1.71    0.26
  -4  -5  -5    1.38    0.21
  -4  -5  -5    1.70    0.23
  -4  -5  -5    1.71    0.23
  -4  -5  -5    1.25    0.19
  -4   5   5    1.41    0.25
  -4   5   5    1.67    0.27
  -4   5   5    1.29    0.19
  -4   5   5    1.74    0.24
  -4   5   5    1.06    0.25
  -4   5   5    1.62    0.26
  -4  -5   5    1.43    0.21
  -4  -5   5    1.83    0.25
   4  -5  -5    1.50    0.24
  -4  -5   5    0.92    0.24
  -4   5  -5    1.43    0.29
   4  -5  -5    1.26    0.20
  -4  -5   5    1.35    0.23
  -4   5  -5    1.39    0.24
  -4   5  -5    1.88    0.32
  -4  -5   5    1.34    0.27
  -4  -5   5    1.62    0.23
  -4  -5   5    1.11    0.25
  -4  -5   5    1.54    0.22
  -4   5  -5    1.34    0.30
  -4   5  -5    1.45    0.25
   0  -6   5  205.89    6.05
   0  -6  -5  203.89    6.06
   0  -6  -5  189.67    6.09
   0   6  -5  201.08    6.15
   0  -6  -5  208.74    6.10
   0   6  -5  192.59    6.14
   0  -6   5  206.81    6.13
  -1  -6  -5  139.70    4.27
  -1   6   5  137.15    4.23
   1   6  -5  126.95    4.35
   1  -6   5  138.27    4.28
  -1  -6  -5  143.82    4.27
  -1  -6  -5  141.40    4.26
   1   6  -5  130.89    4.37
  -1   6   5  130.91    4.31
  -1   6  -5  136.81    4.35
  -1  -6   5  144.33    4.25
  -1  -6   5  144.22    4.25
   1  -6  -5  138.19    4.27
  -1   6  -5  142.92    4.27
  -1   6  -5  125.61    4.36
   1  -6  -5  138.07    4.20
  -1  -6   5  136.07    4.20
  -2   6   5   17.98    0.77
   2   6  -5   19.16    0.88
  -2   6   5   18.02    0.82
  -2   6   5   17.31    0.81
  -2  -6  -5   18.03    0.81
   2   6  -5   18.39    0.88
  -2  -6  -5   17.41    0.80
  -2  -6  -5   18.16    0.80
  -2  -6  -5   18.33    0.83
  -2   6  -5   16.69    0.84
  -2  -6   5   16.68    0.77
   2  -6  -5   16.65    0.85
   2  -6  -5   16.55    0.77
  -2  -6   5   16.92    0.79
  -2   6  -5   16.63    0.90
   2   6   5   15.98    0.76
  -2  -6   5   17.40    0.75
  -2   6  -5   17.62    0.91
  -3  -6  -5    5.17    0.39
  -3  -6  -5    5.03    0.40
  -3   6   5    5.29    0.53
  -3   6   5    5.25    0.50
  -3  -6  -5    5.57    0.42
  -3   6   5    5.48    0.45
  -3   6   5    5.85    0.48
  -3   6   5    5.50    0.39
   3   6  -5    5.63    0.51
   3  -6   5    5.07    0.53
  -3  -6  -5    5.56    0.44
  -3   6   5    4.91    0.44
  -3   6   5    5.16    0.42
  -3   6   5    4.43    0.46
  -3  -6  -5    5.72    0.46
  -3  -6  -5    5.45    0.44
  -3   6   5    5.11    0.43
  -3   6   5    5.79    0.47
   3   6  -5    5.48    0.53
   3  -6  -5    4.92    0.43
  -3  -6   5    5.05    0.41
  -3   6  -5    4.52    0.43
  -3   6  -5    4.77    0.52
  -3  -6   5    4.76    0.37
  -3   6  -5    4.72    0.61
  -3   6  -5    5.29    0.56
   3  -6  -5    4.91    0.39
  -3   6  -5    4.76    0.55
  -3  -6   5    5.10    0.39
  -3   6  -5    4.84    0.58
  -3  -6   5    5.39    0.40
  -3  -6   5    4.88    0.37
  -3   6  -5    4.35    0.46
  -3  -6   5    4.87    0.43
  -3  -6   5    5.56    0.51
  -3   6  -5    5.07    0.42
  -3  -6   5    5.61    0.50
  -3   6  -5    4.71    0.49
   3  -6  -5    5.21    0.56
  -4   6   5    9.56    0.54
  -4  -6  -5    9.81    0.50
  -4   6   5    9.25    0.52
  -4  -6  -5    9.65    0.51
  -4   6   5   10.00    0.58
  -4  -6  -5    8.71    0.48
  -4   6   5    9.30    0.57
  -4   6   5    9.51    0.53
  -4  -6  -5    9.75    0.47
  -4   6   5    9.41    0.53
  -4   6  -5   10.63    0.64
  -4  -6   5   10.81    0.51
  -4  -6   5   10.25    0.46
  -4   6  -5   10.18    0.55
  -4  -6   5    9.41    0.60
  -4  -6   5   10.62    0.49
   4  -6  -5   10.09    0.55
  -4   6  -5   10.27    0.65
  -4   6  -5    8.96    0.62
  -4  -6   5   10.29    0.53
   4  -6  -5    9.83    0.48
  -4  -6   5   10.20    0.58
  -4   6  -5   10.38    0.55
  -4  -6   5   10.31    0.49
   0  -7  -5   74.22    2.40
   0  -7   5   74.48    2.43
   0   7  -5   71.59    2.44
   0   7   5   75.36    2.43
   0   7  -5   73.14    2.43
   0  -7  -5   74.38    2.41
   0  -7   5   73.85    2.34
   0  -7  -5   72.29    2.35
   1  -7   5    2.24    0.27
  -1   7   5    2.42    0.33
  -1  -7  -5    2.25    0.26
  -1   7   5    2.06    0.27
  -1  -7  -5    2.06    0.26
   1   7  -5    2.17    0.36
  -1  -7  -5    1.84    0.24
   1   7  -5    2.26    0.33
   1  -7  -5    1.69    0.25
  -1   7  -5    1.49    0.31
  -1  -7   5    1.76    0.24
  -1   7  -5    1.74    0.25
  -1  -7   5    1.82    0.24
  -1  -7   5    2.06    0.23
   1  -7  -5    1.92    0.22
  -1   7  -5    1.41    0.27
   2   7  -5   31.17    1.35
  -2   7   5   30.51    1.24
  -2  -7  -5   29.28    1.20
  -2  -7  -5   29.57    1.23
   2   7  -5   30.88    1.34
  -2   7   5   29.62    1.22
  -2  -7  -5   30.95    1.24
   2  -7  -5   29.93    1.27
  -2  -7   5   29.09    1.15
  -2   7  -5   30.36    1.39
  -2   7  -5   29.74    1.33
  -2  -7   5   32.26    1.20
   2  -7  -5   30.32    1.20
  -2   7  -5   30.43    1.26
  -2  -7   5   28.54    1.20
  -3   7   5    8.63    0.55
  -3  -7  -5    8.86    0.58
  -3  -7  -5    9.06    0.59
  -3   7   5    9.43    0.63
   3  -7   5    9.64    0.68
  -3   7   5   10.28    0.58
  -3   7   5    9.56    0.64
  -3  -7  -5    8.02    0.56
   3   7  -5    9.49    0.71
   3   7  -5    9.30    0.71
  -3  -7  -5    9.03    0.49
  -3  -7  -5    9.53    0.55
  -3  -7  -5    9.97    0.54
  -3   7   5    9.66    0.64
  -3  -7  -5    9.56    0.55
  -3  -7   5    9.01    0.50
  -3   7  -5    8.28    0.54
   3  -7  -5    7.50    0.63
  -3   7  -5    8.92    0.74
  -3  -7   5    7.81    0.62
  -3  -7   5    8.10    0.56
  -3  -7   5    8.07    0.51
  -3   7  -5    8.17    0.55
  -3  -7   5    8.59    0.50
  -3   7  -5    7.89    0.65
   3  -7  -5    9.18    0.58
  -3   7  -5    8.26    0.64
  -3   7  -5    7.89    0.65
  -3   7  -5    8.64    0.72
  -3  -7   5    8.38    0.49
  -3  -7   5    9.02    0.62
  -3  -7   5    8.22    0.53
  -3   7  -5    8.60    0.59
   3  -7  -5    8.00    0.51
  -4  -7  -5   16.28    0.72
  -4   7   5   18.25    0.81
  -4  -7  -5   18.50    0.76
  -4   7   5   19.13    0.77
  -4   7   5   17.79    0.76
  -4   7   5   17.69    0.76
  -4  -7  -5   17.76    0.74
  -4   7   5   16.22    0.82
  -4  -7  -5   18.91    0.72
  -4  -7   5   20.05    0.73
  -4  -7   5   19.86    0.75
  -4  -7   5   16.38    0.82
  -4   7  -5   18.94    0.78
  -4   7  -5   18.17    0.90
   4  -7  -5   19.16    0.71
  -4   7  -5   18.98    0.79
   4  -7  -5   19.60    0.80
  -4   7  -5   19.74    0.89
  -4   7  -5   18.20    0.88
  -4  -7   5   19.98    0.73
  -4  -7   5   19.60    0.82
  -4  -7   5   19.84    0.71
  -4  -7   5   18.29    0.76
   0  -8  -5   13.22    0.58
   0  -8   5   12.82    0.65
   0   8   5   12.94    0.64
   0   8  -5   12.28    0.66
   0  -8  -5   12.56    0.62
   0  -8   5   12.63    0.56
   0   8  -5   12.10    0.63
   0  -8  -5   12.25    0.61
  -1  -8  -5   64.83    2.34
  -1  -8  -5   68.55    2.37
   1   8  -5   69.55    2.47
   1   8  -5   69.39    2.41
  -1   8   5   72.26    2.45
  -1  -8  -5   69.46    2.34
  -1  -8  -5   69.94    2.37
   1  -8   5   69.90    2.39
  -1  -8   5   68.41    2.36
  -1   8  -5   73.26    2.55
  -1   8  -5   71.96    2.34
   1  -8  -5   70.32    2.35
   1  -8  -5   71.15    2.36
  -1  -8   5   72.68    2.35
  -1   8  -5   72.19    2.45
   1  -8  -5   68.27    2.30
  -2  -8  -5   56.16    2.05
  -2  -8  -5   58.72    2.08
  -2   8   5   57.20    2.08
  -2  -8  -5   51.96    2.08
  -2   8   5   58.51    2.08
   2   8  -5   54.45    2.24
   2   8  -5   57.26    2.21
  -2   8  -5   60.85    2.21
  -2   8  -5   62.79    2.14
  -2  -8   5   61.05    2.05
  -2   8  -5   57.00    2.29
   2  -8  -5   59.56    2.07
   2  -8  -5   61.12    2.13
  -2  -8   5   61.84    2.01
  -2   8  -5   48.28    2.20
  -2  -8   5   57.01    2.06
  -3  -8  -5    3.91    0.35
  -3  -8  -5    3.82    0.44
  -3  -8  -5    3.62    0.36
   3  -8   5    3.18    0.42
  -3   8   5    4.36    0.44
  -3  -8  -5    3.28    0.39
  -3   8   5    3.34    0.46
   3   8  -5    2.94    0.48
  -3  -8  -5    3.25    0.36
   3   8  -5    3.19    0.50
  -3   8   5    2.78    0.40
  -3   8   5    3.48    0.38
  -3  -8  -5    3.61    0.37
  -3  -8  -5    2.98    0.38
  -3   8  -5    3.05    0.50
   3  -8  -5    3.70    0.41
  -3  -8   5    3.89    0.36
  -3   8  -5    3.44    0.49
  -3  -8   5    4.16    0.45
  -3   8  -5    4.28    0.51
  -3  -8   5    3.00    0.44
  -3   8  -5    3.89    0.39
  -3  -8   5    4.23    0.35
  -3   8  -5    4.04    0.41
   3  -8  -5    4.16    0.39
  -3   8  -5    3.75    0.54
  -3   8  -5    4.60    0.57
  -3  -8   5    4.24    0.31
  -3   8  -5    4.08    0.44
  -3  -8   5    4.56    0.37
  -3  -8   5    4.16    0.36
  -3  -8   5    4.18    0.40
  -3  -8   5    4.27    0.35
   3  -8  -5    3.63    0.45
  -4  -8  -5    3.19    0.22
  -4  -8  -5    2.98    0.23
  -4  -8  -5    3.22    0.24
   4   8  -5    2.87    0.22
  -4   8   5    3.10    0.25
  -4   8   5    2.54    0.23
  -4   8   5    3.51    0.30
  -4   8   5    3.06    0.29
   4  -8  -5    2.79    0.25
  -4  -8   5    2.64    0.22
  -4   8  -5    2.78    0.27
  -4   8  -5    3.00    0.34
  -4  -8   5    2.46    0.23
  -4  -8   5    3.09    0.26
  -4   8  -5    2.36    0.29
  -4  -8   5    2.69    0.21
  -4  -8   5    2.70    0.21
  -4  -8   5    2.48    0.21
   4  -8  -5    2.94    0.25
  -4   8  -5    2.87    0.25
  -4   8  -5    2.87    0.33
  -4  -8   5    2.52    0.29
   0  -9   5    5.61    0.44
   0   9  -5    5.55    0.46
   0  -9  -5    6.04    0.39
   0  -9  -5    5.52    0.41
   0   9  -5    6.04    0.44
   0   9   5    7.01    0.46
   0  -9  -5    6.37    0.39
  -1  -9  -5   19.38    0.88
  -1  -9  -5   19.35    0.92
  -1  -9  -5   19.68    0.89
   1  -9   5   19.11    0.92
  -1   9   5   21.07    0.96
   1   9  -5   20.22    0.94
   1   9  -5   20.91    1.00
  -1  -9  -5   20.63    0.92
  -1   9  -5   21.98    0.98
   1  -9  -5   21.48    0.89
  -1  -9   5   20.65    0.93
  -1  -9   5   20.86    0.83
  -1  -9   5   21.15    0.90
  -1   9  -5   22.23    1.08
  -2  -9  -5   14.79    0.77
  -2  -9  -5   15.31    0.85
  -2   9   5   17.66    0.85
  -2  -9  -5   16.57    0.71
  -2   9   5   14.46    0.90
  -2  -9  -5   16.43    0.74
   2   9  -5   16.13    0.89
  -2  -9  -5   15.73    0.78
  -2   9   5   17.45    0.84
  -2   9   5   17.37    0.82
  -2  -9  -5   17.42    0.74
  -2   9   5   16.01    0.83
   2   9  -5   16.41    0.99
   2  -9   5   17.36    0.88
  -2  -9  -5   17.33    0.76
  -2  -9  -5   18.43    0.88
  -2  -9   5   16.19    0.76
  -2  -9   5   15.51    0.70
  -2  -9   5   16.78    0.75
  -2  -9   5   14.07    0.86
  -2   9  -5   13.69    0.95
  -2  -9   5   16.57    0.84
  -2   9  -5   17.15    0.86
  -2   9  -5   16.33    0.82
  -2  -9   5   17.14    0.71
  -2   9  -5   16.08    0.80
  -2   9  -5   14.53    0.93
  -2  -9   5   16.85    0.73
   2  -9  -5   16.14    0.75
  -2  -9   5   16.42    0.80
   2  -9  -5   16.05    0.79
  -2  -9   5   16.56    0.72
   2  -9  -5   16.47    0.83
  -2   9  -5   16.26    0.83
   2  -9  -5   16.63    0.87
  -2   9  -5   15.75    0.96
  -2   9  -5   14.61    0.89
  -2   9  -5   15.87    0.89
  -3   9   5   22.75    0.97
  -3  -9  -5   22.36    1.01
  -3  -9  -5   23.36    0.98
  -3  -9  -5   21.14    0.98
  -3   9   5   24.45    1.03
  -3  -9  -5   23.89    0.87
   3   9  -5   22.16    1.15
  -3   9   5   23.36    1.00
  -3  -9  -5   23.01    0.95
  -3  -9  -5   23.55    0.93
  -3   9   5   22.57    0.92
  -3   9   5   20.89    1.07
   3  -9   5   22.35    1.06
  -3  -9  -5   23.66    0.91
   3  -9  -5   22.51    0.99
  -3   9  -5   17.68    1.11
  -3  -9   5   22.11    0.87
  -3  -9   5   21.30    0.97
  -3  -9   5   21.74    0.97
  -3   9  -5   21.83    0.95
  -3   9  -5   21.05    1.11
  -3   9  -5   21.94    0.95
   3  -9  -5   19.69    1.02
  -3  -9   5   21.66    0.92
  -3  -9   5   18.36    1.01
  -3   9  -5   19.89    1.10
  -3   9  -5   22.01    0.98
   3  -9  -5   22.30    0.89
  -3  -9   5   20.90    0.84
  -3  -9   5   22.41    0.89
  -3  -9   5   21.99    0.91
   3  -9  -5   22.46    0.97
  -3   9  -5   18.11    1.04
  -3   9  -5   19.81    1.05
  -3  -9   5   21.50    0.87
  -4  -9  -5    2.13    0.22
  -4  -9  -5    2.03    0.17
   4  -9   5    2.03    0.19
  -4  -9  -5    2.06    0.17
   4   9  -5    1.87    0.17
  -4   9   5    1.53    0.19
  -4   9   5    2.09    0.25
  -4  -9   5    2.22    0.17
  -4  -9   5    1.82    0.20
  -4   9  -5    1.97    0.22
  -4   9  -5    2.30    0.22
  -4   9  -5    2.41    0.25
  -4   9  -5    2.13    0.18
  -4  -9   5    2.04    0.16
  -4  -9   5    2.09    0.22
   4  -9  -5    2.23    0.18
  -4  -9   5    1.86    0.17
  -4  -9   5    1.99    0.16
  -4   9  -5    1.85    0.21
   0 -10  -5  116.53    3.86
   0  10   5  121.47    3.86
   0 -10  -5  119.92    3.77
   0 -10   5  118.84    3.95
   0  10  -5  117.14    3.84
   0  10  -5  119.93    3.91
  -1 -10  -5   68.86    2.32
  -1 -10  -5   64.07    2.32
  -1  10   5   69.79    2.38
  -1 -10  -5   69.22    2.36
   1  10  -5   71.45    2.44
  -1 -10   5   61.51    2.30
  -1 -10   5   68.35    2.25
  -1  10  -5   68.39    2.50
  -1  10  -5   68.74    2.40
   1 -10  -5   66.28    2.29
  -2 -10  -5   19.75    0.82
  -2 -10  -5   20.53    0.96
  -2 -10  -5   18.88    0.87
  -2 -10  -5   20.02    0.87
  -2  10   5   19.58    0.97
  -2  10   5   18.89    0.90
   2  10  -5   19.30    1.03
   2  10  -5   17.97    0.82
  -2  10   5   18.64    0.92
   2 -10   5   17.56    0.92
  -2 -10  -5   19.06    0.82
  -2 -10  -5   19.20    0.82
  -2 -10  -5   18.69    0.79
  -2 -10  -5   18.94    0.92
  -2 -10   5   18.76    0.80
  -2  10  -5   19.09    0.92
  -2 -10   5   19.18    0.78
  -2  10  -5   17.98    1.01
  -2 -10   5   18.06    0.88
  -2 -10   5   19.94    0.85
  -2 -10   5   19.03    0.79
  -2  10  -5   19.27    1.01
   2 -10  -5   19.32    0.90
  -2 -10   5   18.78    0.82
  -2  10  -5   17.99    0.96
  -2  10  -5   19.10    1.10
  -2 -10   5   18.39    0.96
  -2 -10   5   18.81    0.80
  -2  10  -5   19.18    0.90
   2 -10  -5   18.58    0.81
   2 -10  -5   16.93    0.91
   2 -10  -5   18.76    0.86
  -2  10  -5   18.27    0.87
  -2 -10   5   17.57    0.86
  -3  10   5    4.59    0.44
  -3  10   5    4.71    0.44
  -3 -10  -5    4.50    0.39
  -3 -10  -5    4.95    0.37
  -3 -10  -5    5.05    0.33
   3  10  -5    4.71    0.35
  -3 -10  -5    5.99    0.42
  -3 -10  -5    5.22    0.37
  -3  10   5    4.31    0.42
  -3 -10  -5    4.50    0.34
  -3 -10  -5    4.71    0.41
  -3  10  -5    4.76    0.50
  -3  10  -5    5.08    0.47
  -3 -10   5    4.50    0.38
  -3  10  -5    5.22    0.42
  -3  10  -5    5.24    0.38
   3 -10  -5    4.90    0.39
  -3 -10   5    4.54    0.37
  -3 -10   5    4.77    0.33
  -3 -10   5    4.99    0.35
   3 -10  -5    4.78    0.38
  -3  10  -5    4.36    0.40
  -3 -10   5    5.50    0.37
  -3 -10   5    4.77    0.32
  -3 -10   5    5.18    0.37
   3 -10  -5    5.00    0.33
  -3 -10   5    4.54    0.32
  -3 -10   5    5.11    0.46
  -3  10  -5    5.40    0.50
   0 -11  -5   33.05    1.21
   0  11  -5   33.57    1.33
   0  11   5   33.33    1.29
   0  11  -5   34.48    1.40
   0  11   5   33.52    1.33
   0 -11   5   31.06    1.19
   0 -11  -5   34.05    1.27
   0 -11   5   33.71    1.29
   0  11  -5   32.54    1.27
   0 -11  -5   31.95    1.21
   0 -11   5   32.04    1.25
   0 -11  -5   34.61    1.28
  -1 -11  -5    9.28    0.52
  -1  11   5    9.16    0.60
   1 -11   5    9.14    0.55
  -1 -11  -5    9.42    0.55
  -1 -11  -5    8.96    0.52
  -1 -11  -5    8.98    0.52
   1 -11   5    9.06    0.57
  -1 -11  -5    8.44    0.49
   1  11  -5    8.71    0.55
   1  11  -5    9.24    0.63
  -1 -11  -5    9.02    0.50
  -1 -11  -5    9.84    0.60
  -1  11   5    8.03    0.58
  -1 -11  -5    8.59    0.49
  -1 -11  -5    8.60    0.50
  -1  11   5    8.50    0.57
  -1  11  -5    9.81    0.70
  -1  11  -5    8.83    0.56
  -1 -11   5   10.46    0.61
  -1 -11   5    9.74    0.51
  -1 -11   5    9.98    0.52
   1 -11  -5    9.89    0.52
   1 -11  -5    9.98    0.53
  -1 -11   5    9.90    0.51
  -1  11  -5    9.74    0.63
  -1 -11   5    9.54    0.51
  -1 -11   5    9.85    0.57
  -1  11  -5   10.41    0.65
   1 -11  -5   10.40    0.56
  -2 -11  -5   11.87    0.59
  -2 -11  -5   11.93    0.68
  -2 -11  -5   11.60    0.58
  -2  11   5   10.74    0.67
  -2 -11  -5   11.53    0.56
  -2 -11  -5   11.82    0.59
   2 -11   5   11.12    0.65
  -2 -11  -5   11.78    0.62
  -2  11   5   11.14    0.66
  -2  11   5   11.65    0.67
   2  11  -5   11.85    0.60
  -2 -11  -5   11.34    0.61
   2  11  -5   11.46    0.73
  -2 -11  -5   11.13    0.66
  -2  11  -5   10.81    0.76
  -2  11  -5   10.96    0.71
  -2  11  -5   11.56    0.81
   2 -11  -5   11.05    0.61
   2 -11  -5   11.09    0.59
  -2 -11   5   11.42    0.57
  -2 -11   5   10.69    0.56
  -2 -11   5   11.52    0.60
  -2 -11   5   12.12    0.71
   2 -11  -5   10.65    0.55
  -2  11  -5   12.12    0.68
  -2 -11   5   10.94    0.62
  -2  11  -5   11.02    0.66
  -2 -11   5   11.50    0.58
  -2  11  -5   10.95    0.71
   2 -11  -5   11.34    0.63
  -3  11   5    5.96    0.40
  -3 -11  -5    5.32    0.34
  -3 -11  -5    5.47    0.35
  -3 -11  -5    5.58    0.36
  -3  11   5    4.78    0.39
  -3 -11  -5    5.36    0.32
   3 -11   5    5.92    0.40
  -3  11   5    5.79    0.42
  -3 -11  -5    5.42    0.39
  -3 -11  -5    5.81    0.37
   3  11  -5    5.48    0.35
  -3 -11   5    5.55    0.34
  -3  11  -5    6.04    0.45
  -3 -11   5    5.74    0.42
  -3 -11   5    5.42    0.35
  -3 -11   5    5.40    0.32
  -3 -11   5    5.11    0.32
  -3 -11   5    5.17    0.34
  -3  11  -5    6.04    0.41
   3 -11  -5    5.05    0.35
  -3 -11   5    5.26    0.36
  -3  11  -5    5.36    0.43
   3 -11  -5    5.61    0.37
   3 -11  -5    6.69    0.37
  -3  11  -5    5.26    0.39
  -3 -11   5    5.46    0.32
   0 -12  -5   15.03    0.67
   0  12  -5   13.37    0.75
   0 -12  -5   14.39    0.70
   0 -12   5   14.67    0.73
   0  12  -5   15.62    0.84
   0 -12  -5   14.16    0.65
   0  12   5   13.41    0.72
   0 -12   5   13.29    0.63
   0  12   5   13.71    0.78
   0 -12   5   12.98    0.68
   0  12  -5   15.51    0.75
   0  12   5   15.25    0.76
   0 -12  -5   13.96    0.65
  -1  12   5   42.81    1.58
  -1 -12  -5   39.95    1.45
   1 -12   5   40.71    1.52
   1  12  -5   42.25    1.63
  -1 -12  -5   41.93    1.47
  -1 -12  -5   40.72    1.47
  -1 -12  -5   42.07    1.44
  -1 -12  -5   41.07    1.44
  -1 -12  -5   41.35    1.57
   1  12  -5   40.11    1.50
  -1 -12  -5   40.61    1.42
   1 -12   5   39.70    1.40
  -1 -12  -5   41.29    1.51
   1 -12   5   40.03    1.48
  -1  12   5   39.08    1.56
  -1 -12  -5   40.33    1.42
  -1  12  -5   40.65    1.59
  -1 -12   5   39.43    1.54
  -1  12  -5   40.07    1.67
   1 -12  -5   38.77    1.44
  -1 -12   5   41.35    1.43
  -1 -12   5   41.03    1.46
   1 -12  -5   39.48    1.49
   1  12   5   40.06    1.58
  -1 -12   5   38.42    1.42
  -1  12  -5   38.83    1.51
   1 -12  -5   40.18    1.43
  -1 -12   5   39.51    1.48
  -1  12  -5   38.52    1.54
   2  12  -5   17.73    0.91
  -2 -12  -5   17.79    0.87
  -2 -12  -5   18.26    0.78
  -2 -12  -5   19.04    0.78
   2  12  -5   17.91    0.81
  -2 -12  -5   18.49    0.80
  -2  12   5   16.89    0.87
  -2 -12  -5   18.03    0.80
   2 -12   5   18.86    0.85
  -2 -12  -5   18.39    0.77
  -2 -12  -5   17.88    0.84
  -2 -12  -5   18.28    0.78
  -2  12  -5   19.69    0.88
   2 -12  -5   20.14    0.84
   2 -12  -5   17.91    0.75
   2 -12  -5   18.87    0.80
  -2 -12   5   18.56    0.80
  -2  12  -5   19.67    0.91
  -2 -12   5   18.85    0.81
  -2 -12   5   19.99    0.79
  -2  12  -5   19.11    1.00
  -2  12  -5   18.61    0.88
  -2 -12   5   19.27    0.78
  -2 -12   5   19.51    0.89
  -2 -12   5   18.51    0.76
   3  12  -5    1.89    0.20
  -3 -12  -5    2.31    0.21
  -3 -12  -5    2.27    0.22
  -3  12   5    2.21    0.24
  -3 -12  -5    2.13    0.20
  -3 -12  -5    2.03    0.20
  -3  12   5    1.87    0.22
  -3 -12  -5    2.03    0.20
   3 -12   5    2.43    0.23
  -3 -12  -5    1.86    0.21
  -3 -12   5    2.17    0.19
  -3  12  -5    2.22    0.24
   3 -12  -5    2.04    0.20
  -3  12  -5    2.21    0.26
  -3 -12   5    2.22    0.21
  -3 -12   5    2.24    0.18
  -3 -12   5    2.16    0.19
   3 -12  -5    2.15    0.20
  -3  12  -5    2.11    0.24
  -3 -12   5    2.31    0.25
  -3 -12   5    2.15    0.22
   0 -13  -5    0.02    0.12
   0 -13   5    0.07    0.10
   0 -13   5   -0.06    0.12
   0  13   5    0.20    0.16
   0  13  -5    0.20    0.19
   0 -13  -5    0.03    0.12
   0 -13  -5    0.04    0.12
   0  13   5    0.10    0.15
   0  13  -5    0.08    0.17
   0 -13  -5   -0.06    0.09
   0 -13   5    0.19    0.15
   0  13   5   -0.04    0.16
   0  13  -5    0.33    0.17
  -1 -13  -5    2.78    0.31
  -1  13   5    2.82    0.37
  -1 -13  -5    2.57    0.29
   1  13  -5    3.20    0.36
   1 -13   5    3.09    0.27
   1  13  -5    3.08    0.41
  -1 -13  -5    3.19    0.35
  -1 -13  -5    3.38    0.31
  -1 -13  -5    3.28    0.31
   1 -13   5    3.15    0.36
   1 -13   5    3.24    0.34
  -1  13   5    2.68    0.37
  -1 -13  -5    3.26    0.33
  -1 -13  -5    3.49    0.33
   1 -13  -5    4.27    0.31
   1 -13  -5    4.06    0.34
   1 -13  -5    4.03    0.32
  -1  13  -5    4.21    0.39
  -1  13  -5    4.19    0.45
  -1 -13   5    4.45    0.32
  -1  13  -5    4.06    0.45
   1  13   5    3.95    0.41
  -1 -13   5    3.92    0.31
   1  13   5    4.32    0.40
  -1 -13   5    3.86    0.37
  -1 -13   5    4.78    0.35
  -2 -13  -5    6.42    0.38
  -2 -13  -5    6.35    0.37
  -2 -13  -5    6.00    0.38
  -2 -13  -5    6.28    0.37
  -2 -13  -5    6.31    0.41
   2 -13   5    6.08    0.38
   2  13  -5    6.14    0.40
   2  13  -5    6.99    0.41
  -2  13   5    6.20    0.46
  -2 -13  -5    6.33    0.39
  -2 -13  -5    6.71    0.38
   2 -13   5    6.38    0.42
  -2 -13  -5    5.91    0.43
  -2 -13   5    6.62    0.44
  -2 -13   5    6.08    0.36
  -2 -13   5    6.26    0.38
   2  13   5    5.84    0.45
  -2 -13   5    6.14    0.35
  -2 -13   5    6.37    0.37
  -2  13  -5    6.29    0.45
   2 -13  -5    6.62    0.40
   2 -13  -5    6.69    0.38
  -2  13  -5    6.71    0.44
  -2  13  -5    6.65    0.45
   3  13  -5   19.94    0.71
  -3  13   5   19.72    0.72
  -3 -13  -5   19.44    0.70
  -3 -13  -5   19.89    0.70
   3 -13   5   20.82    0.73
  -3 -13  -5   19.55    0.70
  -3 -13  -5   19.91    0.69
  -3 -13  -5   19.60    0.69
  -3  13  -5   19.65    0.73
  -3 -13   5   21.44    0.75
  -3 -13   5   20.07    0.69
  -3 -13   5   20.16    0.69
   3 -13  -5   20.80    0.70
   0 -14  -5   11.84    0.56
   0 -14  -5   12.25    0.58
   0  14  -5   12.84    0.69
   0  14  -5   12.81    0.65
   0 -14  -5   12.20    0.56
   0  14  -5   12.02    0.72
   0 -14   5   12.42    0.64
   0 -14   5   11.92    0.55
   0 -14  -5   12.18    0.62
   0  14   5   12.92    0.71
   1 -14   5   51.52    1.75
  -1  14   5   51.11    1.79
   1  14  -5   50.43    1.69
  -1 -14  -5   52.05    1.69
  -1 -14  -5   51.84    1.69
  -1 -14  -5   50.49    1.74
  -1 -14  -5   52.71    1.71
   1 -14   5   51.15    1.65
  -1  14   5   50.28    1.80
   1  14  -5   53.63    1.76
  -1 -14  -5   50.30    1.65
   1 -14  -5   49.04    1.68
  -1  14  -5   46.70    1.71
  -1 -14   5   48.53    1.67
  -1 -14   5   47.77    1.65
  -1  14  -5   50.58    1.83
   1  14   5   48.12    1.77
   1 -14  -5   49.34    1.65
   1 -14  -5   49.26    1.72
   1  14   5   46.45    1.78
  -1 -14   5   47.34    1.75
   2  14  -5    8.05    0.41
  -2 -14  -5    7.85    0.38
   2  14  -5    8.12    0.42
  -2 -14  -5    7.61    0.39
  -2 -14  -5    8.58    0.40
  -2 -14  -5    8.21    0.39
  -2 -14  -5    7.74    0.37
  -2 -14  -5    7.64    0.37
   2 -14   5    8.05    0.42
  -2 -14  -5    7.81    0.42
  -2  14   5    8.02    0.47
  -2 -14   5    8.33    0.44
  -2  14  -5    7.40    0.45
  -2 -14   5    7.52    0.38
  -2  14  -5    7.81    0.44
   2 -14  -5    7.45    0.40
  -2 -14   5    7.44    0.38
   2 -14  -5    8.25    0.39
   0  15  -5   30.26    1.15
   0  15  -5   30.01    1.11
   0 -15   5   30.34    1.12
   0 -15   5   28.14    1.01
   0 -15  -5   29.83    1.06
   0  15   5   29.61    1.17
   0  15   5   27.95    1.06
   0 -15  -5   28.56    1.03
   0 -15  -5   27.75    1.07
   1 -15   5    9.89    0.49
  -1  15   5    9.60    0.52
  -1 -15  -5    9.51    0.44
  -1 -15  -5    9.06    0.43
  -1 -15  -5    9.03    0.47
   1  15  -5    9.05    0.43
  -1 -15  -5    9.30    0.44
   1  15  -5    9.13    0.49
  -1 -15  -5    9.25    0.40
  -1  15   5    9.98    0.51
  -1 -15   5    8.50    0.41
  -1 -15   5    9.04    0.48
   1  15   5    8.95    0.50
   1  15   5    8.98    0.47
   1 -15  -5    8.65    0.46
  -1  15  -5    8.48    0.52
   1 -15  -5    9.10    0.44
   1 -15  -5    8.94    0.46
  -2  15   5    8.49    0.41
   2  15  -5    8.55    0.38
   2 -15   5    8.67    0.39
   2  15  -5    8.83    0.38
  -2 -15  -5    8.47    0.35
  -2 -15  -5    8.46    0.36
  -2 -15  -5    8.04    0.34
  -2 -15  -5    7.76    0.33
  -2 -15  -5    8.24    0.36
  -2 -15   5    7.91    0.39
  -2  15  -5    7.80    0.39
  -2 -15   5    8.08    0.34
   2  15   5    8.48    0.39
  -2  15  -5    8.23    0.39
   2 -15  -5    8.55    0.36
   0 -16  -5    8.25    0.38
   0 -16   5    9.28    0.44
   0  16  -5    9.13    0.45
   0  16   5    9.53    0.49
   0 -16  -5    8.57    0.42
   0 -16  -5    9.08    0.40
   0  16  -5    9.01    0.46
   0  16   5    9.17    0.42
   0 -16   5    8.60    0.40
   1 -16   5   16.11    0.64
  -1  16   5   16.39    0.67
  -1  16   5   15.77    0.63
  -1 -16  -5   16.30    0.61
  -1 -16  -5   16.37    0.59
   1  16  -5   15.88    0.64
  -1 -16   5   16.30    0.64
   1  16   5   16.07    0.64
  -1 -16   5   15.61    0.57
   1  16   5   16.86    0.64
  -1  16  -5   16.96    0.69
   1 -16  -5   16.82    0.61
   0  17   5    1.37    0.16
   0 -17  -5    1.49    0.13
   0 -17   5    1.43    0.14
   0   0  -6  944.25   26.36
   0   0   6  822.97   26.19
  -1   0   6    3.75    0.24
  -1   0  -6    3.89    0.24
  -1   0   6    3.53    0.17
   1   0   6    3.61    0.28
  -1   0  -6    3.26    0.21
   1   0   6    3.80    0.24
  -2   0   6    7.21    0.45
  -2   0  -6    8.06    0.47
   2   0  -6    7.16    0.43
  -2   0  -6    6.60    0.44
  -2   0  -6    7.35    0.43
   2   0   6    7.42    0.41
  -2   0   6    8.02    0.49
  -2   0   6    7.95    0.42
  -3   0  -6   11.74    0.68
  -3   0   6   11.10    0.73
  -3   0   6   10.00    0.53
  -3   0  -6   10.35    0.65
  -3   0   6   10.48    0.65
  -3   0   6   11.15    0.79
  -3   0   6   11.73    0.64
  -3   0   6   11.54    0.71
  -3   0  -6   11.53    0.70
  -3   0   6   10.95    0.70
  -3   0   6   11.23    0.58
  -3   0   6    9.88    0.54
  -4   0   6    0.58    0.19
  -4   0   6    0.28    0.15
  -4   0  -6    0.26    0.19
  -4   0   6    0.18    0.14
  -4   0  -6    0.42    0.18
  -4   0   6    0.33    0.19
  -4   0   6    0.43    0.19
  -4   0   6    0.32    0.16
  -4   0   6    0.39    0.14
  -4   0   6    0.28    0.16
  -4   0  -6    0.21    0.16
  -4   0   6    0.24    0.12
   0  -1   6    0.50    0.12
   0  -1  -6    0.62    0.11
   0  -1   6    0.71    0.12
   0   1   6    0.68    0.12
  -1  -1  -6   20.37    0.72
  -1   1   6   19.56    0.63
   1  -1   6   21.17    0.76
  -1   1   6   20.61    0.70
   1  -1   6   20.73    0.69
  -1  -1  -6   21.31    0.70
  -1  -1   6   16.07    0.69
  -1  -1   6   16.29    0.63
   2   1  -6   31.53    1.15
  -2   1   6   32.61    1.16
   2  -1   6   31.49    1.14
  -2  -1  -6   31.08    1.16
  -2  -1  -6   32.16    1.18
  -2  -1  -6   31.97    1.16
  -2   1   6   31.89    1.18
  -2  -1  -6   30.95    1.09
  -2   1   6   33.50    1.23
  -2  -1   6   30.06    1.14
  -2   1  -6   31.71    1.21
  -2   1  -6   30.57    1.17
  -2  -1   6   31.85    1.20
   2  -1  -6   29.24    1.17
   2   1   6   31.62    1.15
  -2   1  -6   31.03    1.20
  -2  -1   6   30.55    1.23
  -3  -1  -6   41.31    1.57
  -3   1   6   38.99    1.51
  -3  -1  -6   40.48    1.57
  -3   1   6   40.48    1.72
  -3   1   6   41.68    1.53
  -3   1   6   39.38    1.53
  -3   1   6   40.03    1.45
   3   1  -6   42.59    1.58
  -3   1   6   40.08    1.41
  -3   1   6   42.00    1.60
  -3   1   6   42.41    1.66
  -3   1   6   39.32    1.41
  -3  -1   6   39.31    1.56
  -3  -1   6   38.92    1.51
  -3   1  -6   39.13    1.88
  -3   1  -6   39.98    1.66
  -3   1  -6   37.82    1.54
  -3   1  -6   39.14    1.61
  -3  -1   6   35.99    1.38
  -3   1  -6   32.04    1.78
  -3  -1   6   39.30    1.65
  -3  -1   6   40.82    1.52
  -3  -1   6   38.90    1.41
  -3  -1   6   38.12    1.53
   3  -1  -6   38.82    1.54
  -3   1  -6   39.39    1.57
  -3  -1   6   37.05    1.39
  -3  -1   6   38.56    1.44
  -3  -1   6   40.11    1.60
  -4   1   6   30.46    1.27
  -4  -1  -6   31.48    1.21
  -4  -1  -6   31.55    1.23
  -4   1   6   32.59    1.16
  -4   1   6   32.79    1.17
  -4  -1  -6   30.82    1.20
  -4   1   6   32.32    1.25
  -4   1   6   30.77    1.23
  -4   1   6   32.59    1.23
  -4   1   6   31.98    1.29
  -4   1   6   31.91    1.20
  -4  -1   6   31.05    1.20
  -4   1  -6   31.51    1.23
  -4  -1   6   30.55    1.23
  -4  -1   6   32.03    1.26
  -4  -1   6   30.04    1.12
  -4  -1   6   31.72    1.21
  -4  -1   6   29.81    1.26
  -4  -1   6   30.06    1.16
  -4   1  -6   31.67    1.20
  -4   1  -6   30.41    1.24
  -4   1  -6   32.68    1.28
  -4  -1   6   29.78    1.28
  -4  -1   6   30.31    1.14
   0  -2   6    7.85    0.35
   0  -2  -6    8.31    0.35
   0   2   6    7.74    0.36
   0  -2   6    7.68    0.38
   1   2  -6  222.98    6.96
   1  -2   6  230.68    6.89
   1  -2   6  239.66    6.98
  -1  -2  -6  235.96    6.95
  -1  -2  -6  236.21    6.93
  -1   2   6  227.69    6.91
  -1  -2   6  226.83    6.88
   1  -2  -6  228.12    6.98
  -1   2  -6  225.05    6.97
  -1  -2   6  239.70    6.95
   1  -2  -6  240.96    6.86
  -2  -2  -6    3.91    0.28
  -2   2   6    3.68    0.35
  -2   2   6    3.64    0.31
  -2   2   6    3.80    0.31
  -2  -2  -6    3.35    0.32
  -2  -2  -6    3.72    0.32
   2   2  -6    3.50    0.32
   2  -2   6    3.40    0.29
  -2  -2  -6    3.79    0.28
  -2  -2  -6    3.44    0.26
  -2  -2   6    3.73    0.39
  -2   2  -6    4.06    0.34
  -2  -2   6    4.13    0.30
  -2  -2   6    4.22    0.36
  -2   2  -6    3.72    0.36
   2  -2  -6    3.80    0.34
  -2   2  -6    3.82    0.36
  -2  -2   6    3.99    0.29
  -3   2   6    3.90    0.46
  -3   2   6    3.94    0.39
  -3   2   6    3.97    0.35
  -3  -2  -6    3.77    0.33
  -3   2   6    4.36    0.46
  -3   2   6    3.91    0.36
  -3  -2  -6    3.78    0.44
  -3   2   6    3.58    0.39
  -3  -2  -6    3.33    0.41
  -3   2   6    4.39    0.44
  -3   2   6    3.22    0.62
  -3   2   6    3.88    0.32
   3   2  -6    4.36    0.42
  -3   2   6    3.67    0.36
  -3   2   6    3.68    0.45
  -3   2   6    3.79    0.32
  -3  -2   6    3.91    0.43
  -3  -2   6    3.32    0.33
  -3  -2   6    3.77    0.35
  -3  -2   6    2.94    0.36
  -3   2  -6    2.62    0.36
  -3  -2   6    4.05    0.49
  -3   2  -6    4.25    0.41
  -3   2  -6    3.57    0.39
  -3  -2   6    3.09    0.38
  -3   2  -6    2.93    0.41
  -3   2  -6    2.96    0.40
  -3   2  -6    3.01    0.41
  -3  -2   6    3.40    0.41
  -3   2  -6    3.56    0.40
  -3  -2   6    3.75    0.34
  -3  -2   6    3.26    0.32
  -3   2  -6    2.82    0.38
   3  -2  -6    3.28    0.43
  -4   2   6   -0.07    0.14
  -4   2   6    0.06    0.12
  -4   2   6    0.13    0.12
  -4   2   6    0.19    0.15
  -4   2   6    0.08    0.15
  -4  -2  -6    0.01    0.13
  -4   2   6    0.04    0.12
  -4   2   6    0.09    0.18
  -4  -2  -6    0.24    0.14
  -4   2   6    0.02    0.14
  -4   2  -6    0.06    0.17
  -4   2  -6    0.17    0.16
  -4  -2   6    0.16    0.17
  -4   2  -6    0.12    0.16
  -4  -2   6    0.12    0.13
  -4  -2   6    0.19    0.13
  -4   2  -6    0.16    0.14
  -4  -2   6    0.17    0.12
  -4  -2   6    0.07    0.14
  -4  -2   6   -0.01    0.13
  -4  -2   6   -0.12    0.16
  -4  -2   6    0.22    0.13
   0  -3  -6    0.81    0.13
   0  -3   6    0.61    0.14
   0  -3  -6    0.93    0.13
   0  -3   6    0.85    0.13
  -1  -3  -6   10.43    0.44
   1   3  -6    9.74    0.48
   1  -3   6    9.79    0.37
   1  -3   6   10.15    0.48
  -1  -3  -6    9.86    0.46
  -1   3   6    9.58    0.40
  -1  -3   6    9.11    0.48
   1  -3  -6    9.28    0.47
  -1   3  -6    8.82    0.44
  -1   3  -6    9.43    0.47
  -1  -3   6    9.03    0.40
   1  -3  -6    9.28    0.37
  -1   3  -6    9.02    0.50
  -1  -3   6    9.66    0.44
  -2   3   6   35.01    1.33
  -2  -3  -6   34.52    1.31
   2  -3   6   34.14    1.31
  -2  -3  -6   36.35    1.29
  -2  -3  -6   34.06    1.28
  -2   3   6   36.75    1.34
  -2  -3  -6   34.72    1.29
   2   3  -6   35.61    1.34
  -2   3   6   37.36    1.37
  -2   3  -6   37.10    1.39
  -2  -3   6   39.45    1.41
  -2   3  -6   37.94    1.42
  -2  -3   6   37.45    1.31
   2  -3  -6   36.88    1.38
  -2  -3   6   38.19    1.31
  -2   3  -6   38.80    1.38
  -3  -3  -6   23.03    1.07
   3   3  -6   26.37    1.14
  -3   3   6   23.68    0.95
  -3   3   6   24.35    1.06
  -3   3   6   25.03    1.11
  -3   3   6   25.04    1.16
  -3   3   6   25.90    1.09
  -3   3   6   24.55    1.06
  -3  -3  -6   24.38    0.98
  -3   3   6   23.54    1.01
  -3   3   6   23.56    0.97
  -3   3   6   25.10    1.01
  -3   3   6   23.83    1.01
  -3  -3  -6   24.89    1.03
  -3   3   6   23.95    1.08
  -3  -3   6   23.26    0.96
  -3  -3   6   23.90    1.04
  -3   3  -6   22.98    1.02
  -3   3  -6   22.64    1.07
  -3  -3   6   23.63    0.94
  -3   3  -6   23.31    1.05
  -3  -3   6   23.27    1.07
  -3   3  -6   24.65    1.13
  -3   3  -6   22.52    1.03
  -3  -3   6   24.65    1.00
  -3  -3   6   24.68    1.17
  -3  -3   6   23.15    0.95
  -3   3  -6   24.06    1.15
  -3  -3   6   22.45    0.91
  -3   3  -6   25.57    1.21
  -3  -3   6   22.45    1.05
   3  -3  -6   23.91    1.12
  -3   3  -6   23.30    1.03
  -3  -3   6   26.14    1.08
  -4   3   6   30.14    1.21
  -4   3   6   28.35    1.17
  -4   3   6   30.85    1.24
  -4  -3  -6   28.84    1.10
  -4   3   6   26.92    1.22
  -4   3   6   30.45    1.20
  -4   3   6   28.76    1.23
  -4  -3  -6   30.02    1.16
  -4   3   6   30.21    1.13
  -4   3   6   29.99    1.15
  -4   3  -6   31.86    1.26
  -4  -3   6   32.67    1.16
  -4  -3   6   33.24    1.17
  -4  -3   6   32.30    1.14
  -4   3  -6   33.61    1.23
  -4  -3   6   32.18    1.20
  -4  -3   6   32.27    1.26
  -4  -3   6   32.49    1.29
  -4   3  -6   33.93    1.32
  -4  -3   6   31.78    1.27
  -4   3  -6   31.98    1.19
  -4   3  -6   33.53    1.30
  -4  -3   6   33.33    1.26
   0  -4   6  747.98   21.37
   0  -4   6  754.98   21.55
   0  -4  -6  746.17   21.67
   0  -4  -6  737.58   21.43
   0   4  -6  635.70   21.40
  -1  -4  -6    0.43    0.13
   1   4  -6    0.54    0.15
  -1  -4  -6    0.18    0.11
   1   4  -6    0.55    0.16
  -1   4   6    0.42    0.10
   1  -4   6    0.21    0.13
   1  -4  -6    0.46    0.09
   1  -4  -6    0.50    0.15
  -1  -4   6    0.54    0.14
  -1  -4   6    0.51    0.12
  -1   4  -6    0.42    0.15
  -1   4  -6    0.39    0.18
  -1   4  -6    0.41    0.14
  -2  -4  -6   16.86    0.72
   2   4  -6   17.04    0.78
  -2   4   6   16.66    0.74
  -2  -4  -6   14.73    0.69
  -2   4   6   16.80    0.77
  -2   4   6   16.52    0.74
  -2  -4  -6   16.63    0.72
   2  -4  -6   16.08    0.78
  -2  -4   6   15.65    0.72
  -2   4  -6   15.33    0.82
  -2  -4   6   16.17    0.81
  -2   4  -6   15.55    0.78
  -2  -4   6   16.77    0.72
  -2   4  -6   15.64    0.78
  -3  -4  -6   12.68    0.61
  -3   4   6   12.66    0.67
  -3  -4  -6   13.92    0.70
  -3  -4  -6   12.29    0.63
  -3   4   6   13.72    0.67
  -3  -4  -6   12.19    0.61
  -3   4   6   12.90    0.61
  -3   4   6   12.64    0.73
  -3   4   6   12.39    0.73
  -3   4   6   13.11    0.71
  -3   4   6   12.59    0.66
  -3   4   6   12.27    0.69
   3   4  -6   14.03    0.78
  -3   4   6   12.29    0.76
  -3   4   6   12.39    0.70
  -3   4   6   13.04    0.63
  -3  -4  -6   13.31    0.69
  -3  -4   6   12.02    0.69
  -3  -4   6   12.65    0.62
  -3   4  -6   11.68    0.69
  -3  -4   6   12.17    0.61
  -3   4  -6   12.16    0.72
   3  -4  -6   12.78    0.78
  -3   4  -6   11.88    0.70
  -3   4  -6   11.91    0.68
  -3   4  -6   12.59    0.74
  -3  -4   6   12.07    0.68
  -3  -4   6   12.00    0.61
  -3   4  -6   12.44    0.83
  -3   4  -6   12.73    0.77
  -3   4  -6   11.54    0.76
  -3  -4   6   12.27    0.71
  -3  -4   6   12.02    0.72
  -3  -4   6   12.59    0.79
  -3  -4   6   11.76    0.59
  -3  -4   6   11.98    0.64
  -4   4   6    0.63    0.18
  -4  -4  -6    0.83    0.15
  -4   4   6    0.77    0.21
  -4   4   6    0.82    0.18
  -4   4   6    0.90    0.22
  -4   4   6    1.07    0.25
  -4   4   6    0.69    0.19
  -4   4   6    0.90    0.20
  -4   4   6    0.99    0.18
  -4  -4   6    1.27    0.27
  -4  -4   6    1.07    0.19
  -4  -4   6    0.91    0.19
   4  -4  -6    1.01    0.21
  -4   4  -6    0.69    0.24
  -4   4  -6    1.04    0.22
  -4   4  -6    0.87    0.24
  -4  -4   6    0.78    0.20
  -4   4  -6    0.93    0.20
  -4   4  -6    0.89    0.26
  -4  -4   6    0.81    0.22
  -4  -4   6    0.82    0.17
  -4  -4   6    0.73    0.21
  -4  -4   6    0.74    0.17
   0   5  -6    5.80    0.38
   0  -5   6    5.74    0.31
   0  -5   6    5.64    0.36
   0  -5  -6    5.53    0.33
   0   5  -6    5.37    0.40
   0  -5  -6    5.46    0.32
   1  -5   6   34.44    1.22
   1   5  -6   30.82    1.23
  -1  -5  -6   31.93    1.17
  -1  -5  -6   32.15    1.18
   1   5  -6   32.75    1.27
  -1   5   6   32.76    1.21
  -1  -5  -6   33.62    1.17
  -1   5  -6   31.83    1.24
   1  -5  -6   32.68    1.20
   1  -5  -6   31.71    1.10
  -1  -5   6   34.91    1.18
  -1   5  -6   32.52    1.18
  -1   5  -6   32.76    1.28
  -1  -5   6   33.95    1.16
  -2  -5  -6    7.54    0.46
  -2   5   6    7.54    0.47
   2   5  -6    8.13    0.51
  -2   5   6    7.92    0.54
  -2  -5  -6    7.82    0.47
   2   5  -6    7.66    0.53
  -2   5   6    7.98    0.45
  -2   5   6    7.67    0.49
  -2  -5  -6    7.13    0.46
  -2  -5   6    7.50    0.57
   2  -5  -6    7.45    0.52
  -2  -5   6    8.20    0.46
  -2   5  -6    7.07    0.57
  -2  -5   6    7.75    0.47
  -2   5  -6    7.88    0.53
  -2   5  -6    7.77    0.54
  -3   5   6   12.34    0.60
  -3   5   6   13.51    0.67
  -3  -5  -6   11.81    0.60
  -3   5   6   12.53    0.63
  -3   5   6   12.48    0.68
  -3   5   6   11.75    0.74
  -3  -5  -6   12.05    0.63
  -3   5   6   11.00    0.65
  -3   5   6   13.05    0.74
  -3  -5  -6   12.27    0.65
   3   5  -6   12.85    0.73
  -3   5   6   12.04    0.72
  -3   5   6   12.85    0.70
   3   5  -6   12.53    0.77
  -3  -5  -6   12.16    0.64
  -3  -5  -6   12.76    0.63
  -3  -5  -6   12.65    0.69
  -3   5   6   12.92    0.72
  -3   5  -6   11.56    0.84
  -3  -5   6   12.53    0.64
  -3  -5   6   12.52    0.70
  -3  -5   6   11.21    0.67
  -3  -5   6   11.63    0.67
  -3   5  -6   11.54    0.74
  -3   5  -6   11.80    0.68
  -3   5  -6   11.62    0.76
   3  -5  -6   12.58    0.78
  -3  -5   6   11.93    0.60
  -3   5  -6   11.38    0.72
  -3   5  -6   11.70    0.71
  -3  -5   6   11.76    0.80
  -3   5  -6   11.69    0.78
  -3  -5   6   11.66    0.60
  -3  -5   6   11.86    0.59
  -3  -5   6   10.77    0.72
  -3  -5   6   12.00    0.61
  -3   5  -6   12.36    0.65
  -3   5  -6   11.77    0.69
  -4  -5  -6   20.30    0.79
  -4   5   6   19.73    0.88
  -4   5   6   19.41    0.88
  -4   5   6   20.19    0.84
  -4   5   6   20.07    0.85
  -4   5   6   20.29    0.87
  -4  -5  -6   20.26    0.78
  -4  -5  -6   19.02    0.83
  -4   5   6   20.56    0.91
  -4  -5   6   20.16    0.92
  -4   5  -6   21.47    0.99
  -4   5  -6   20.51    0.96
  -4   5  -6   21.16    0.96
  -4  -5   6   20.10    0.84
  -4  -5   6   20.83    0.81
  -4  -5   6   20.97    0.82
  -4   5  -6   20.03    0.87
  -4  -5   6   19.23    0.93
   4  -5  -6   19.21    0.80
   4  -5  -6   21.00    0.88
  -4  -5   6   21.42    0.81
  -4  -5   6   20.82    0.86
  -4   5  -6   19.75    0.85
   0   6  -6    0.53    0.17
   0  -6   6    0.51    0.16
   0   6  -6    0.80    0.20
   0   6   6    0.45    0.15
   0  -6  -6    0.81    0.15
   0  -6  -6    0.57    0.14
   0  -6  -6    0.66    0.15
   0  -6   6    0.51    0.12
  -1   6   6  167.99    5.26
   1  -6   6  176.15    5.23
  -1  -6  -6  171.48    5.18
   1   6  -6  161.32    5.31
  -1  -6  -6  168.48    5.20
  -1  -6  -6  172.47    5.19
   1   6  -6  157.00    5.30
  -1   6  -6  157.94    5.29
  -1  -6   6  174.03    5.15
  -1   6  -6  175.91    5.21
   1  -6  -6  171.77    5.22
  -1  -6   6  180.03    5.20
  -1  -6   6  164.50    5.17
  -1   6  -6  162.21    5.30
   1  -6  -6  169.06    5.12
  -2  -6  -6   13.35    0.68
  -2   6   6   13.38    0.71
  -2  -6  -6   13.61    0.67
   2   6  -6   15.03    0.77
  -2  -6  -6   14.18    0.70
  -2   6   6   13.53    0.68
   2   6  -6   15.46    0.81
  -2   6   6   15.22    0.68
  -2  -6  -6   13.85    0.69
  -2   6  -6   14.07    0.75
  -2   6  -6   13.49    0.82
  -2  -6   6   13.21    0.63
   2  -6  -6   12.97    0.73
  -2   6  -6   13.96    0.80
  -2  -6   6   13.20    0.65
   2  -6  -6   12.92    0.66
  -2  -6   6   13.58    0.69
  -3  -6  -6    0.47    0.16
   3  -6   6    0.21    0.22
  -3   6   6    0.31    0.19
  -3   6   6    0.49    0.20
  -3   6   6    0.94    0.24
  -3  -6  -6    0.48    0.19
  -3   6   6    0.95    0.22
  -3  -6  -6    0.49    0.20
  -3   6   6    0.77    0.24
   3   6  -6    0.43    0.23
  -3  -6  -6    0.36    0.20
  -3  -6  -6    0.31    0.19
  -3   6   6    0.45    0.20
  -3   6   6    0.41    0.23
  -3  -6  -6    0.75    0.20
  -3   6   6    0.45    0.16
  -3   6   6    0.46    0.20
   3   6  -6    0.68    0.26
  -3  -6   6    0.60    0.18
   3  -6  -6    0.77    0.23
  -3  -6   6    0.40    0.23
   3  -6  -6    0.39    0.18
  -3  -6   6    0.64    0.18
   3  -6  -6    0.52    0.25
  -3   6  -6    0.86    0.29
  -3   6  -6    0.68    0.22
  -3  -6   6    0.79    0.25
  -3   6  -6    0.76    0.25
  -3   6  -6    0.19    0.22
  -3  -6   6    0.42    0.17
  -3   6  -6    0.30    0.24
  -3  -6   6    0.84    0.23
  -3  -6   6    0.64    0.17
  -3   6  -6    0.55    0.25
  -3  -6   6    0.77    0.23
  -3  -6   6    0.86    0.21
  -3   6  -6    0.78    0.31
  -3   6  -6    0.51    0.20
  -3   6  -6    0.80    0.25
  -4   6   6    0.05    0.13
  -4   6   6    0.28    0.16
  -4   6   6    0.09    0.13
  -4  -6  -6    0.15    0.11
   4   6  -6    0.17    0.12
  -4  -6  -6    0.09    0.09
  -4   6   6    0.18    0.17
  -4  -6  -6    0.12    0.11
  -4   6   6    0.41    0.15
   4  -6  -6    0.37    0.16
  -4   6  -6    0.17    0.14
  -4  -6   6    0.25    0.12
   4  -6  -6    0.19    0.13
  -4   6  -6    0.26    0.20
  -4  -6   6    0.25    0.13
  -4  -6   6    0.18    0.12
  -4  -6   6    0.23    0.18
  -4   6  -6    0.24    0.19
  -4  -6   6    0.32    0.17
  -4   6  -6    0.25    0.21
  -4  -6   6    0.33    0.12
  -4  -6   6    0.10    0.11
  -4   6  -6    0.23    0.14
   0  -7  -6    3.08    0.29
   0  -7  -6    3.25    0.29
   0   7  -6    2.89    0.32
   0   7  -6    2.99    0.32
   0  -7  -6    3.05    0.25
   0   7   6    3.04    0.30
   0  -7   6    2.70    0.24
   0  -7   6    2.95    0.30
  -1  -7  -6    6.71    0.43
   1   7  -6    6.84    0.50
  -1   7   6    6.79    0.48
   1  -7   6    5.85    0.42
   1   7  -6    6.64    0.54
  -1  -7  -6    6.65    0.41
  -1  -7  -6    6.65    0.41
  -1   7  -6    5.62    0.47
   1  -7  -6    5.53    0.36
   1  -7  -6    6.13    0.43
  -1  -7   6    5.88    0.40
  -1  -7   6    5.92    0.39
  -1   7  -6    5.61    0.41
  -1   7  -6    6.02    0.51
   2   7  -6   20.58    1.06
  -2  -7  -6   19.21    0.91
   2   7  -6   20.74    1.06
  -2  -7  -6   20.08    0.92
  -2  -7  -6   20.52    0.97
  -2  -7  -6   18.88    0.90
  -2   7   6   19.49    0.96
   2  -7  -6   21.08    0.98
  -2   7  -6   20.90    1.08
  -2  -7   6   21.11    0.86
  -2  -7   6   19.91    0.92
  -2  -7   6   20.08    0.88
  -2   7  -6   21.53    0.98
   2  -7  -6   20.25    0.91
  -2   7  -6   21.46    1.07
  -3   7   6   39.45    1.56
  -3   7   6   41.02    1.58
  -3   7   6   38.41    1.49
   3   7  -6   39.35    1.71
   3  -7   6   40.19    1.66
   3   7  -6   39.44    1.71
  -3  -7  -6   38.43    1.54
  -3  -7  -6   35.73    1.49
  -3  -7  -6   39.58    1.45
  -3   7   6   38.44    1.58
  -3  -7  -6   38.84    1.45
  -3   7   6   40.10    1.51
  -3  -7  -6   40.08    1.53
  -3  -7  -6   40.50    1.50
  -3  -7  -6   39.51    1.40
  -3  -7   6   39.23    1.45
  -3  -7   6   40.59    1.48
  -3   7  -6   39.81    1.77
  -3  -7   6   38.36    1.60
  -3   7  -6   39.56    1.50
  -3   7  -6   38.15    1.66
   3  -7  -6   39.87    1.46
   3  -7  -6   42.70    1.57
  -3   7  -6   40.36    1.55
  -3  -7   6   39.90    1.42
  -3  -7   6   39.22    1.62
  -3  -7   6   40.16    1.54
  -3  -7   6   41.34    1.43
  -3  -7   6   41.51    1.44
  -3   7  -6   37.99    1.65
  -3   7  -6   39.25    1.52
  -3   7  -6   40.18    1.64
  -3   7  -6   38.95    1.74
   3  -7  -6   40.20    1.64
  -3   7  -6   39.79    1.64
  -4   7   6   20.24    0.80
   4   7  -6   19.70    0.75
  -4   7   6   20.29    0.85
  -4   7   6   18.07    0.84
  -4  -7  -6   21.11    0.77
  -4  -7  -6   19.96    0.81
  -4  -7  -6   18.67    0.75
  -4   7   6   19.19    0.79
  -4  -7  -6   20.13    0.73
   4  -7  -6   19.92    0.74
  -4  -7   6   19.59    0.87
  -4   7  -6   18.91    0.89
   4  -7  -6   19.60    0.82
  -4   7  -6   19.89    0.91
  -4  -7   6   20.24    0.85
  -4  -7   6   20.10    0.75
  -4  -7   6   20.20    0.75
  -4  -7   6   19.40    0.73
  -4  -7   6   19.60    0.78
  -4   7  -6   18.79    0.92
  -4   7  -6   21.68    0.83
  -4  -7   6   20.22    0.76
   4  -7  -6   20.07    0.80
  -4   7  -6   20.84    0.82
   0  -8  -6  262.68    8.20
   0   8  -6  265.05    8.26
   0  -8   6  270.73    8.12
   0  -8  -6  269.60    8.15
   0   8  -6  279.56    8.26
   0  -8  -6  266.59    8.20
   0   8   6  274.50    8.24
   0  -8   6  274.01    8.25
  -1  -8  -6    3.73    0.34
   1   8  -6    3.94    0.39
  -1  -8  -6    3.39    0.32
  -1  -8  -6    3.23    0.32
  -1   8   6    4.14    0.45
  -1  -8  -6    3.47    0.33
   1  -8   6    3.32    0.36
   1   8  -6    3.36    0.42
  -1  -8   6    2.86    0.30
   1  -8  -6    2.74    0.36
  -1   8  -6    2.66    0.31
  -1   8  -6    2.43    0.35
  -1  -8   6    2.21    0.29
   1  -8  -6    2.71    0.32
   1  -8  -6    2.52    0.31
  -1   8  -6    2.80    0.41
  -2  -8  -6    1.16    0.27
  -2  -8  -6    1.25    0.22
   2   8  -6    0.72    0.31
  -2  -8  -6    0.18    0.18
  -2   8   6    0.39    0.22
  -2   8   6    0.05    0.18
  -2  -8  -6    0.26    0.16
  -2  -8  -6    0.58    0.22
  -2  -8  -6    0.63    0.18
  -2   8   6    0.47    0.21
  -2  -8  -6    0.41    0.21
  -2   8   6    0.42    0.19
   2   8  -6    0.28    0.24
  -2  -8  -6    0.46    0.18
  -2  -8  -6    0.26    0.19
  -2  -8   6    0.33    0.22
  -2  -8   6    0.22    0.14
   2  -8  -6    0.52    0.22
  -2  -8   6    0.20    0.21
  -2  -8   6    0.23    0.14
  -2   8  -6    0.19    0.21
   2  -8  -6    0.00    0.16
  -2   8  -6    0.19    0.19
  -2   8  -6    0.29    0.25
  -2   8  -6    0.09    0.17
  -2   8  -6    0.16    0.26
   2  -8  -6    0.23    0.16
  -2  -8   6    0.36    0.16
  -2   8  -6    0.30    0.26
  -2  -8   6    0.31    0.15
  -2   8  -6    0.28    0.21
  -2   8  -6    0.22    0.42
  -2  -8   6    0.35    0.17
  -2  -8   6    0.08    0.14
   3   8  -6   11.67    0.85
  -3   8   6   12.82    0.66
  -3  -8  -6   12.99    0.61
  -3   8   6   13.27    0.71
  -3  -8  -6   13.65    0.73
  -3  -8  -6   13.66    0.65
  -3   8   6   11.95    0.78
  -3  -8  -6    9.50    0.65
   3   8  -6   12.51    0.84
  -3   8   6   13.82    0.77
  -3  -8  -6   13.17    0.73
  -3  -8  -6   13.85    0.66
   3   8  -6   12.45    0.61
  -3  -8  -6   13.89    0.68
   3  -8   6   12.76    0.79
  -3  -8   6   13.13    0.71
  -3  -8   6   13.21    0.59
  -3  -8   6   14.06    0.63
  -3  -8   6   11.30    0.75
  -3  -8   6   13.08    0.65
  -3   8  -6   13.44    0.71
  -3   8  -6   11.32    0.85
  -3  -8   6   13.84    0.78
  -3  -8   6   13.54    0.63
  -3  -8   6   13.63    0.63
   3  -8  -6   14.11    0.81
  -3   8  -6   11.85    0.83
  -3   8  -6   12.88    0.69
  -3   8  -6   13.26    0.82
   3  -8  -6   12.89    0.65
   3  -8  -6   13.60    0.73
  -3   8  -6   14.37    0.74
  -3   8  -6   12.78    0.85
  -3   8  -6   13.91    0.89
  -3  -8   6   13.24    0.66
   4   8  -6    0.34    0.11
  -4   8   6    0.25    0.14
  -4  -8  -6    0.33    0.09
  -4  -8  -6    0.34    0.11
  -4   8   6    0.30    0.11
  -4  -8  -6    0.38    0.11
  -4   8   6    0.44    0.14
   4  -8  -6    0.34    0.12
  -4   8  -6    0.28    0.14
  -4  -8   6    0.19    0.09
   4  -8  -6    0.23    0.09
  -4   8  -6    0.14    0.12
  -4  -8   6    0.23    0.09
  -4   8  -6    0.26    0.16
  -4  -8   6    0.12    0.12
  -4   8  -6    0.25    0.17
  -4  -8   6    0.25    0.12
   4  -8  -6    0.37    0.18
  -4   8  -6    0.21    0.11
  -4  -8   6    0.18    0.09
  -4  -8   6    0.28    0.09
   0  -9  -6    4.48    0.35
   0  -9  -6    4.41    0.38
   0   9   6    4.21    0.38
   0   9  -6    4.99    0.41
   0   9  -6    4.66    0.43
   0  -9   6    4.32    0.40
   0  -9  -6    4.73    0.33
  -1  -9  -6   31.04    1.22
  -1  -9  -6   28.92    1.18
  -1  -9  -6   32.10    1.20
   1   9  -6   33.11    1.32
  -1   9   6   31.84    1.28
  -1  -9  -6   30.17    1.22
   1  -9   6   29.45    1.24
   1   9  -6   31.08    1.26
  -1   9  -6   29.71    1.27
   1  -9  -6   28.83    1.16
  -1  -9   6   27.76    1.17
  -1  -9   6   25.98    1.17
  -1   9  -6   29.51    1.34
  -2   9   6    1.96    0.32
  -2   9   6    1.79    0.31
   2  -9   6    1.65    0.31
  -2  -9  -6    1.75    0.26
  -2  -9  -6    1.80    0.26
  -2  -9  -6    1.85    0.25
  -2  -9  -6    1.38    0.27
  -2  -9  -6    2.15    0.30
  -2   9   6    1.94    0.32
   2   9  -6    1.68    0.38
  -2  -9  -6    1.89    0.32
   2   9  -6    1.59    0.32
  -2  -9  -6    1.80    0.32
  -2  -9  -6    2.15    0.27
  -2   9   6    1.61    0.31
  -2   9  -6    1.68    0.30
   2  -9  -6    2.05    0.30
  -2   9  -6    1.80    0.31
  -2  -9   6    1.81    0.25
  -2   9  -6    2.49    0.47
  -2  -9   6    1.90    0.29
  -2  -9   6    2.36    0.36
  -2   9  -6    1.75    0.38
   2  -9  -6    1.38    0.26
  -2  -9   6    1.70    0.24
  -2   9  -6    1.48    0.29
  -2   9  -6    2.24    0.33
  -2  -9   6    1.70    0.26
  -2  -9   6    1.46    0.23
   2  -9  -6    1.75    0.31
  -2   9  -6    1.51    0.34
  -2  -9   6    2.13    0.28
   2  -9  -6    1.48    0.26
  -2  -9   6    1.62    0.33
  -2   9  -6    1.91    0.38
  -2   9  -6    1.98    0.42
  -3   9   6    3.59    0.46
  -3  -9  -6    3.04    0.37
   3   9  -6    3.15    0.31
  -3   9   6    4.21    0.40
   3   9  -6    3.32    0.47
  -3  -9  -6    3.64    0.36
  -3  -9  -6    4.13    0.39
  -3  -9  -6    4.02    0.34
  -3   9   6    3.59    0.33
  -3  -9  -6    3.54    0.30
  -3  -9  -6    3.49    0.34
  -3  -9  -6    3.62    0.40
   3  -9   6    3.43    0.43
  -3   9   6    4.33    0.45
  -3  -9   6    3.24    0.31
  -3  -9   6    3.79    0.29
  -3   9  -6    3.79    0.50
  -3   9  -6    3.33    0.47
   3  -9  -6    3.64    0.40
   3  -9  -6    3.74    0.35
  -3  -9   6    3.62    0.30
  -3   9  -6    3.06    0.37
  -3  -9   6    3.75    0.36
  -3  -9   6    4.12    0.36
  -3   9  -6    4.06    0.50
  -3   9  -6    3.02    0.49
   3  -9  -6    3.33    0.37
  -3  -9   6    3.85    0.33
   3  -9  -6    3.16    0.40
  -3  -9   6    4.06    0.43
  -3   9  -6    3.28    0.36
  -3  -9   6    3.60    0.45
  -3   9  -6    3.71    0.51
  -3  -9   6    4.02    0.32
  -3   9  -6    3.64    0.37
  -4  -9  -6   17.48    0.67
  -4  -9  -6   16.05    0.59
   4   9  -6   16.05    0.59
   4  -9   6   17.11    0.62
  -4   9   6   17.60    0.66
  -4   9  -6   17.00    0.65
  -4  -9   6   14.67    0.65
  -4  -9   6   15.90    0.58
  -4   9  -6   16.12    0.63
   4  -9  -6   16.39    0.60
  -4  -9   6   16.22    0.57
  -4   9  -6   15.50    0.61
  -4  -9   6   15.90    0.58
  -4   9  -6   17.09    0.68
  -4  -9   6   17.77    0.66
  -4   9  -6   16.67    0.66
   0 -10  -6    2.67    0.30
   0  10   6    2.83    0.36
   0  10  -6    2.77    0.38
   1  10  -6   80.53    2.81
  -1 -10  -6   81.24    2.74
   1 -10   6   76.72    2.76
  -1 -10  -6   81.10    2.98
   1  10  -6   80.49    2.77
  -1 -10  -6   70.21    2.91
  -1  10   6   80.84    2.79
   1  10  -6   84.12    2.88
  -1 -10  -6   84.13    2.77
  -1 -10  -6   81.33    2.67
  -1 -10  -6   79.31    2.70
  -1 -10  -6   82.26    2.81
  -1 -10  -6   78.09    2.77
  -1 -10  -6   87.31    2.89
  -1  10   6   86.34    2.85
   1 -10  -6   84.06    2.70
  -1  10  -6   83.72    2.82
  -1  10  -6   90.90    3.00
  -1  10  -6   84.89    2.87
   1 -10  -6   84.95    2.75
  -1 -10   6   84.16    2.83
  -1  10  -6   88.81    3.43
   1 -10  -6   85.81    2.82
  -1 -10   6   80.08    2.77
  -1 -10   6   89.20    2.72
   2  10  -6   21.89    1.12
  -2 -10  -6   21.44    0.90
  -2 -10  -6   21.06    0.95
  -2 -10  -6   21.99    0.92
  -2 -10  -6   21.92    1.03
  -2 -10  -6   21.59    0.88
  -2 -10  -6   23.45    1.05
   2 -10   6   20.19    1.02
  -2 -10  -6   20.91    0.91
  -2  10   6   20.72    0.99
  -2  10   6   21.05    1.02
  -2 -10  -6   21.30    0.94
   2  10  -6   20.69    0.93
  -2 -10   6   22.90    0.91
  -2  10  -6   21.57    1.00
  -2  10  -6   21.69    1.09
  -2  10  -6   23.81    1.12
   2 -10  -6   21.97    0.92
  -2 -10   6   22.71    0.90
  -2  10  -6   22.96    1.02
   2 -10  -6   22.74    0.96
  -2  10  -6   22.05    1.07
  -2  10  -6   22.85    0.98
  -2  10  -6   24.02    1.14
   2 -10  -6   21.28    1.02
  -2 -10   6   21.65    0.90
  -2 -10   6   22.58    0.87
  -2 -10   6   22.13    0.93
  -2  10  -6   23.60    1.22
  -2 -10   6   22.64    1.06
   2 -10  -6   23.51    1.01
  -2 -10   6   22.49    1.01
  -3 -10  -6    0.21    0.16
  -3 -10  -6    0.22    0.12
  -3 -10  -6    0.45    0.14
  -3  10   6    0.54    0.21
   3  10  -6    0.50    0.15
  -3 -10  -6    0.30    0.14
  -3  10   6    0.25    0.17
  -3  10   6    0.21    0.17
  -3 -10  -6    0.53    0.17
  -3 -10  -6    0.49    0.17
  -3 -10  -6    0.54    0.18
  -3 -10   6    0.56    0.19
  -3 -10   6    0.58    0.15
  -3  10  -6    0.82    0.26
  -3 -10   6    0.38    0.14
   3 -10  -6    0.96    0.17
  -3  10  -6    0.77    0.19
  -3  10  -6    0.70    0.21
   3 -10  -6    0.54    0.17
  -3 -10   6    0.56    0.14
   3 -10  -6    0.56    0.18
  -3 -10   6    0.68    0.19
  -3  10  -6    1.09    0.22
  -3 -10   6    0.70    0.17
  -3 -10   6    0.75    0.16
  -3  10  -6    0.63    0.24
  -3 -10   6    0.67    0.15
  -3 -10   6    0.63    0.21
  -3  10  -6    0.49    0.22
   0  11  -6    1.17    0.32
   0 -11   6    1.06    0.22
   0 -11   6    1.22    0.24
   0  11  -6    1.02    0.27
   0 -11  -6    1.20    0.22
   0  11   6    1.58    0.27
   0 -11  -6    1.23    0.23
   0 -11  -6    1.06    0.21
   0  11  -6    1.03    0.25
   0 -11  -6    1.30    0.20
   0 -11  -6    1.27    0.22
   0  11   6    0.84    0.23
   0  11  -6    1.03    0.25
  -1 -11  -6   12.13    0.68
   1  11  -6   11.82    0.72
  -1  11   6   11.50    0.68
  -1 -11  -6   11.57    0.59
  -1 -11  -6   10.89    0.56
  -1 -11  -6   11.64    0.60
  -1 -11  -6   11.87    0.57
  -1 -11  -6   11.72    0.60
  -1  11   6    9.64    0.64
  -1 -11  -6   11.66    0.57
  -1  11   6   11.38    0.66
  -1 -11  -6   11.58    0.62
   1  11  -6   11.36    0.62
   1 -11   6   11.56    0.64
  -1 -11  -6   10.52    0.56
   1  11   6   11.44    0.68
  -1  11  -6   11.64    0.70
  -1 -11   6   11.18    0.55
  -1  11  -6   11.06    0.66
   1 -11  -6   11.85    0.62
  -1 -11   6   10.66    0.56
  -1  11  -6   11.84    0.76
  -1  11  -6   11.49    0.70
   1 -11  -6   12.13    0.59
  -1  11  -6   11.17    0.64
  -1  11  -6   11.35    0.69
  -1 -11   6   11.20    0.63
  -1 -11   6   11.13    0.65
   1 -11  -6   11.50    0.58
  -2 -11  -6    9.78    0.63
   2 -11   6   10.25    0.62
  -2  11   6   10.50    0.63
   2  11  -6    9.69    0.57
  -2 -11  -6   11.79    0.65
  -2 -11  -6    9.63    0.53
  -2 -11  -6   10.52    0.56
  -2 -11  -6   10.68    0.58
  -2 -11  -6    9.95    0.57
  -2 -11  -6   10.08    0.55
  -2  11   6   11.06    0.66
   2  11  -6    9.84    0.69
  -2 -11  -6   10.41    0.56
  -2 -11   6   11.30    0.55
  -2 -11   6   11.58    0.63
  -2  11  -6   10.80    0.69
  -2 -11   6   12.37    0.70
  -2 -11   6   10.77    0.55
   2 -11  -6   11.61    0.62
  -2  11  -6   10.83    0.65
  -2 -11   6   11.50    0.58
  -2  11  -6   11.01    0.70
   2 -11  -6   11.27    0.58
  -2 -11   6   11.68    0.57
   2 -11  -6   11.34    0.56
  -2  11  -6   11.05    0.78
  -2  11  -6    9.89    0.68
  -3 -11  -6   11.07    0.51
  -3 -11  -6   11.47    0.51
  -3  11   6   10.68    0.55
  -3  11   6   11.20    0.58
   3  11  -6   10.60    0.50
  -3 -11  -6   10.86    0.54
  -3 -11  -6   10.94    0.50
  -3 -11  -6   10.67    0.48
  -3 -11  -6   10.86    0.52
   3 -11   6   11.69    0.57
  -3 -11   6   10.54    0.49
  -3 -11   6   10.20    0.49
  -3 -11   6   10.49    0.46
  -3  11  -6   11.06    0.61
  -3 -11   6   10.40    0.47
  -3 -11   6    9.96    0.49
   3 -11  -6   10.44    0.53
  -3 -11   6   11.21    0.53
   3 -11  -6   10.59    0.51
   3 -11  -6   10.21    0.46
  -3  11  -6   11.14    0.56
  -3  11  -6   11.19    0.61
  -3  11  -6   10.33    0.54
  -3 -11   6   12.63    0.61
   0  12   6  174.88    5.52
   0 -12  -6  173.46    5.49
   0 -12   6  174.36    5.49
   0 -12   6  176.59    5.52
   0  12  -6  173.53    5.50
   0 -12  -6  183.24    5.50
   0 -12  -6  177.23    5.42
   0 -12  -6  174.53    5.44
   0  12  -6  177.92    5.58
   0  12   6  176.77    5.58
   0  12  -6  176.56    5.66
   0 -12   6  177.24    5.56
   0  12   6  176.49    5.58
   0 -12  -6  179.47    5.44
  -1  12   6    3.12    0.38
  -1 -12  -6    3.28    0.32
  -1 -12  -6    3.34    0.35
  -1 -12  -6    2.74    0.29
  -1 -12  -6    3.22    0.32
  -1 -12  -6    3.52    0.31
  -1 -12  -6    2.74    0.35
   1  12  -6    2.95    0.36
  -1 -12  -6    3.11    0.33
   1 -12   6    2.93    0.35
   1 -12   6    2.71    0.32
  -1  12   6    3.35    0.38
  -1 -12  -6    3.11    0.32
  -1  12   6    3.07    0.39
  -1 -12  -6    3.05    0.33
   1  12  -6    3.52    0.45
  -1  12  -6    3.56    0.47
  -1 -12   6    3.29    0.36
  -1  12  -6    3.22    0.38
  -1 -12   6    2.90    0.30
  -1  12  -6    3.46    0.42
  -1  12  -6    2.87    0.34
  -1  12  -6    3.03    0.38
   1 -12  -6    2.90    0.29
  -1 -12   6    3.25    0.30
   1 -12  -6    3.66    0.33
  -1 -12   6    3.88    0.42
   1 -12  -6    3.31    0.33
   1  12   6    3.29    0.40
  -2 -12  -6    0.76    0.17
  -2 -12  -6    1.13    0.20
  -2 -12  -6    0.64    0.16
  -2 -12  -6    0.83    0.20
  -2 -12  -6    0.88    0.19
  -2 -12  -6    1.04    0.23
   2  12  -6    0.95    0.20
  -2  12   6    1.04    0.25
   2 -12   6    1.02    0.21
   2  12  -6    0.75    0.23
  -2 -12  -6    0.95    0.19
  -2 -12  -6    0.69    0.18
   2 -12  -6    0.77    0.17
  -2  12  -6    1.05    0.24
  -2 -12   6    0.83    0.17
  -2  12  -6    1.23    0.31
  -2  12  -6    0.94    0.23
  -2 -12   6    0.98    0.18
  -2  12  -6    1.08    0.26
  -2 -12   6    1.05    0.22
  -2 -12   6    0.83    0.21
  -2 -12   6    0.99    0.19
   2 -12  -6    1.06    0.19
   2 -12  -6    1.06    0.22
  -2 -12   6    1.12    0.20
  -3 -12  -6   10.24    0.45
   3 -12   6   10.48    0.48
  -3  12   6   10.51    0.49
  -3 -12  -6   10.07    0.45
  -3 -12  -6    9.77    0.43
  -3  12   6   10.18    0.49
  -3 -12  -6   10.31    0.45
  -3 -12  -6   10.72    0.45
   3  12  -6   10.18    0.45
  -3  12  -6   10.52    0.51
   3 -12  -6   10.91    0.45
  -3 -12   6   10.44    0.44
  -3 -12   6   10.14    0.41
  -3 -12   6   10.26    0.46
  -3 -12   6   10.33    0.50
  -3 -12   6   10.53    0.44
  -3  12  -6   10.30    0.49
  -3  12  -6    9.46    0.46
   3 -12  -6    9.73    0.46
   0 -13  -6    7.29    0.43
   0 -13   6    7.76    0.50
   0  13   6    7.13    0.49
   0 -13   6    7.03    0.46
   0  13  -6    7.17    0.53
   0 -13  -6    7.31    0.44
   0 -13   6    6.95    0.40
   0  13  -6    7.82    0.59
   0 -13  -6    7.74    0.48
   0  13  -6    7.26    0.50
   0  13   6    6.87    0.54
   0 -13  -6    8.09    0.44
   0  13   6    7.45    0.51
  -1 -13  -6   19.93    0.81
   1  13  -6   18.93    0.97
  -1  13   6   20.56    0.95
   1  13  -6   19.35    0.84
  -1 -13  -6   18.77    0.85
  -1 -13  -6   19.52    0.81
  -1 -13  -6   19.68    0.83
   1  13  -6   20.81    0.90
  -1 -13  -6   19.82    0.83
  -1  13   6   19.91    0.94
   1 -13   6   19.91    0.89
  -1 -13  -6   20.67    0.89
   1 -13   6   20.09    0.86
  -1 -13  -6   20.60    0.85
   1  13   6   21.49    0.95
  -1  13  -6   22.19    0.99
  -1 -13   6   20.58    0.82
   1  13   6   20.40    0.95
  -1 -13   6   20.90    0.82
   1 -13  -6   20.32    0.82
  -1 -13   6   20.98    0.92
  -1 -13   6   20.55    0.86
  -1  13  -6   21.37    1.04
   1 -13  -6   21.15    0.84
  -1  13  -6   20.12    0.88
   1 -13  -6   21.36    0.88
   2 -13   6    2.29    0.27
  -2 -13  -6    1.72    0.28
  -2 -13  -6    2.06    0.24
  -2  13   6    2.32    0.31
   2  13  -6    2.14    0.25
   2 -13   6    2.04    0.25
  -2 -13  -6    2.43    0.25
  -2 -13  -6    2.28    0.25
   2  13  -6    2.62    0.28
  -2 -13  -6    1.90    0.22
  -2 -13  -6    1.93    0.24
  -2 -13  -6    2.28    0.24
  -2 -13  -6    2.32    0.24
  -2  13  -6    2.37    0.30
   2 -13  -6    2.11    0.22
  -2 -13   6    2.14    0.25
   2  13   6    1.89    0.32
  -2 -13   6    2.23    0.23
  -2  13  -6    2.20    0.29
   2 -13  -6    2.28    0.26
  -2 -13   6    2.60    0.31
  -2  13  -6    2.47    0.31
   2 -13  -6    2.40    0.23
  -2 -13   6    2.34    0.25
  -2 -13   6    2.55    0.23
   3  13  -6    1.65    0.15
   3  13  -6    1.21    0.14
  -3 -13  -6    1.30    0.14
  -3 -13  -6    1.37    0.13
  -3 -13  -6    1.43    0.14
   3 -13   6    1.59    0.15
  -3 -13  -6    1.38    0.14
   3 -13  -6    1.19    0.12
  -3 -13   6    1.35    0.15
  -3  13  -6    1.39    0.16
  -3 -13   6    1.36    0.13
   0 -14   6    4.48    0.36
   0  14   6    2.95    0.38
   0 -14  -6    4.03    0.30
   0 -14  -6    3.80    0.28
   0 -14   6    3.65    0.27
   0 -14  -6    3.61    0.30
   0 -14  -6    3.48    0.32
   0  14  -6    3.84    0.45
   0  14  -6    3.36    0.37
   0  14   6    3.45    0.35
   0 -14   6    3.55    0.31
   0  14  -6    3.50    0.36
  -1  14   6   16.46    0.78
   1 -14   6   15.31    0.70
   1 -14   6   16.72    0.75
  -1 -14  -6   15.85    0.73
  -1 -14  -6   15.75    0.66
  -1 -14  -6   15.34    0.65
  -1 -14  -6   16.23    0.69
  -1  14   6   15.73    0.78
   1  14  -6   15.54    0.69
   1  14  -6   15.62    0.74
  -1 -14  -6   15.88    0.69
  -1 -14  -6   15.96    0.69
  -1  14  -6   17.83    0.83
   1  14   6   18.69    0.80
   1 -14  -6   17.37    0.68
   1 -14  -6   17.81    0.74
   1 -14  -6   17.58    0.70
  -1 -14   6   18.22    0.78
  -1  14  -6   16.91    0.73
  -1 -14   6   17.89    0.69
   1  14   6   16.11    0.78
  -2 -14  -6    9.33    0.43
  -2  14   6    9.74    0.51
   2 -14   6    9.84    0.45
   2  14  -6    9.85    0.47
  -2 -14  -6    9.54    0.45
   2 -14   6    9.87    0.47
  -2 -14  -6    9.83    0.48
  -2 -14  -6   10.38    0.45
  -2 -14  -6    9.92    0.44
  -2 -14  -6   10.20    0.44
  -2 -14  -6    9.43    0.43
   2  14  -6    9.92    0.47
  -2  14  -6    9.64    0.49
  -2  14  -6    9.88    0.51
  -2 -14   6   10.34    0.44
   2 -14  -6   10.60    0.45
   2 -14  -6   10.40    0.47
  -2 -14   6   10.79    0.51
   0 -15  -6    1.75    0.19
   0  15   6    1.79    0.27
   0  15  -6    1.94    0.25
   0 -15   6    1.86    0.25
   0  15   6    1.75    0.22
   0  15  -6    1.82    0.26
   0 -15  -6    1.70    0.22
   0 -15  -6    1.99    0.21
   0 -15  -6    1.88    0.21
  -1 -15  -6    0.78    0.15
   1 -15   6    0.70    0.16
  -1  15   6    0.89    0.20
  -1 -15  -6    0.90    0.15
  -1  15   6    0.79    0.18
  -1 -15  -6    0.81    0.14
  -1 -15  -6    0.78    0.14
   1  15  -6    0.70    0.17
  -1 -15  -6    0.74    0.14
   1  15  -6    0.67    0.14
  -1 -15   6    0.72    0.16
   1 -15  -6    0.85    0.13
   1 -15  -6    0.68    0.13
   1  15   6    0.79    0.18
   1 -15  -6    1.03    0.17
  -1 -15   6    0.89    0.13
  -1  15  -6    0.75    0.20
   2 -15   6   10.27    0.44
  -2 -15  -6   10.18    0.42
  -2 -15  -6   10.27    0.41
   2  15  -6   10.12    0.43
  -2  15   6   10.86    0.47
   2  15  -6   10.58    0.44
  -2 -15  -6    9.92    0.42
  -2 -15  -6   10.67    0.42
   2 -15  -6   11.10    0.42
  -2 -15   6   11.41    0.46
  -2  15  -6   10.27    0.44
   2  15   6   11.40    0.46
  -2  15  -6   10.39    0.46
   0  16   6   58.04    1.90
   0  16  -6   55.80    1.85
   0 -16  -6   56.59    1.80
   0 -16  -6   56.32    1.85
   0  16  -6   55.00    1.87
   0 -16   6   59.39    1.87
   0 -16  -6   59.13    1.82
  -1 -16  -6    2.50    0.18
  -1 -16  -6    2.82    0.18
   1 -16   6    2.70    0.21
  -1  16   6    2.52    0.21
   1  16  -6    2.60    0.23
  -1  16   6    2.79    0.24
   1  16   6    2.62    0.21
   1 -16  -6    2.58    0.18
   1  16   6    2.27    0.21
  -1 -16   6    2.62    0.21
  -1  16  -6    2.60    0.25
   0  17   6    1.52    0.17
   0 -17   6    1.47    0.14
   0 -17  -6    1.62    0.16
   0   0   7    0.09    0.11
   0   0   7    0.04    0.10
   0   0  -7    0.01    0.08
  -1   0  -7  172.04    5.04
  -1   0   7  165.85    5.02
  -1   0  -7  160.86    5.11
   1   0   7  168.39    5.02
   1   0   7  174.69    5.09
  -1   0   7  158.23    4.95
  -2   0  -7    7.04    0.43
   2   0   7    7.00    0.42
  -2   0   7    7.65    0.50
  -2   0   7    7.60    0.46
  -2   0   7    7.85    0.43
   2   0  -7    7.12    0.44
  -2   0  -7    7.32    0.45
  -2   0  -7    7.52    0.48
  -3   0  -7    0.61    0.21
  -3   0   7    0.55    0.19
  -3   0   7    0.79    0.22
  -3   0   7    1.00    0.19
  -3   0   7    0.99    0.20
  -3   0  -7    0.46    0.17
  -3   0   7    0.75    0.18
  -3   0  -7    0.44    0.21
  -3   0  -7    0.84    0.22
  -3   0  -7    0.68    0.24
  -3   0   7    0.83    0.25
  -3   0   7    0.44    0.17
  -3   0  -7    0.97    0.25
  -3   0   7    0.42    0.20
   3   0  -7    0.58    0.21
  -3   0   7    0.79    0.25
  -3   0   7    0.66    0.18
  -3   0   7    0.51    0.24
  -4   0   7   10.30    0.58
  -4   0   7   10.25    0.60
  -4   0   7    9.31    0.46
  -4   0  -7    9.49    0.57
  -4   0  -7    9.96    0.54
  -4   0   7    9.52    0.50
  -4   0   7    9.85    0.50
  -4   0   7    9.91    0.57
  -4   0   7    9.43    0.53
  -4   0   7    9.92    0.56
  -4   0  -7    9.19    0.58
  -4   0   7    9.48    0.61
   0  -1   7   39.70    1.30
   0  -1   7   39.51    1.29
   0   1   7   39.10    1.29
   0  -1  -7   39.90    1.27
   1   1  -7   48.28    1.57
  -1   1   7   46.29    1.54
  -1   1   7   45.75    1.47
   1  -1   7   49.30    1.53
   1  -1   7   49.62    1.60
  -1  -1  -7   49.16    1.54
  -1  -1  -7   49.00    1.56
  -1  -1   7   46.02    1.49
   1   1   7   48.03    1.56
  -1  -1   7   49.74    1.56
   1  -1  -7   45.92    1.58
  -1   1  -7   45.78    1.59
  -2  -1  -7   25.60    0.96
  -2   1   7   27.42    1.09
   2   1  -7   26.03    1.02
  -2  -1  -7   26.21    1.04
   2  -1   7   26.54    1.03
  -2  -1  -7   27.06    1.06
   2   1  -7   28.29    1.05
  -2  -1  -7   25.32    1.01
  -2   1   7   27.29    1.04
  -2   1   7   26.39    1.02
  -2  -1   7   27.23    1.07
  -2  -1   7   29.00    1.13
   2   1   7   26.70    1.04
  -2   1  -7   26.90    1.04
   2  -1  -7   25.65    1.05
  -2   1  -7   27.82    1.09
  -2  -1   7   27.90    1.02
   2   1   7   26.25    0.99
  -2   1  -7   26.60    1.07
  -2  -1   7   26.52    0.99
  -3   1   7   34.13    1.38
  -3   1   7   33.91    1.47
   3   1  -7   34.55    1.40
  -3  -1  -7   33.31    1.39
  -3   1   7   32.42    1.24
  -3   1   7   33.02    1.36
  -3   1   7   34.32    1.33
  -3   1   7   34.42    1.29
  -3   1   7   33.88    1.41
  -3   1   7   34.33    1.36
  -3   1   7   34.01    1.25
  -3   1   7   33.66    1.31
  -3   1   7   33.15    1.22
  -3  -1  -7   34.13    1.38
  -3  -1   7   35.04    1.36
  -3   1  -7   34.37    1.39
  -3  -1   7   33.29    1.39
  -3   1  -7   33.83    1.34
  -3  -1   7   32.64    1.23
  -3  -1   7   37.01    1.46
  -3  -1   7   31.49    1.23
  -3  -1   7   33.97    1.24
   3  -1  -7   35.40    1.40
   3  -1  -7   35.86    1.39
  -3  -1   7   35.76    1.30
  -3   1  -7   34.03    1.36
  -3   1  -7   32.42    1.31
  -3  -1   7   34.82    1.36
  -3  -1   7   34.06    1.35
  -3   1  -7   34.76    1.44
  -3  -1   7   35.01    1.33
  -3   1  -7   35.14    1.45
  -3   1  -7   32.59    1.30
  -3   1  -7   33.12    1.30
  -4  -1  -7   24.16    0.94
  -4   1   7   23.24    0.94
  -4  -1  -7   23.29    0.96
  -4   1   7   23.46    1.03
  -4   1   7   23.87    0.91
  -4   1   7   23.31    1.00
  -4   1   7   22.93    1.02
  -4   1   7   24.41    0.97
  -4   1   7   24.11    0.98
  -4   1   7   23.40    0.86
  -4   1   7   25.04    0.91
  -4  -1   7   22.63    0.87
  -4  -1   7   22.21    1.00
  -4  -1   7   22.08    0.90
  -4  -1   7   20.83    1.02
  -4  -1   7   22.47    0.89
  -4  -1   7   22.12    0.96
  -4   1  -7   22.74    0.94
  -4   1  -7   22.28    1.01
  -4  -1   7   21.22    0.94
  -4   1  -7   22.55    0.99
   4  -1  -7   21.81    0.87
  -4  -1   7   22.87    0.99
  -4   1  -7   21.84    0.95
  -4  -1   7   23.18    0.95
   0  -2  -7  362.52   10.86
   0   2   7  364.18   10.88
   0  -2   7  371.39   10.90
   0  -2   7  371.22   10.87
  -1  -2  -7   45.74    1.54
   1  -2   7   45.10    1.48
  -1  -2  -7   45.77    1.52
   1   2  -7   45.14    1.56
   1  -2   7   46.66    1.57
  -1  -2   7   50.97    1.55
   1  -2  -7   48.37    1.45
  -1   2  -7   46.69    1.58
   1  -2  -7   46.52    1.57
  -1  -2   7   46.40    1.48
  -1   2  -7   46.19    1.58
  -2   2   7   39.50    1.43
  -2  -2  -7   38.41    1.38
  -2   2   7   39.47    1.43
  -2  -2  -7   37.29    1.39
   2  -2   7   37.39    1.42
  -2  -2  -7   38.00    1.52
   2   2  -7   39.20    1.45
  -2   2   7   39.71    1.48
  -2  -2  -7   37.43    1.38
  -2   2  -7   42.40    1.50
  -2  -2   7   42.67    1.42
   2   2   7   41.07    1.46
   2  -2  -7   42.85    1.50
  -2   2  -7   41.42    1.46
  -2  -2   7   42.41    1.50
  -2  -2   7   41.29    1.42
  -2   2  -7   43.32    1.52
   3   2  -7    0.79    0.23
  -3   2   7    0.77    0.22
  -3   2   7    0.86    0.23
  -3  -2  -7    1.03    0.26
  -3   2   7    0.75    0.17
  -3   2   7    1.07    0.20
  -3   2   7    0.85    0.21
  -3   2   7    0.65    0.22
  -3   2   7    0.50    0.24
  -3   2   7    0.88    0.27
  -3   2   7    0.87    0.20
  -3   2   7    0.83    0.18
  -3   2   7    1.28    0.28
  -3   2   7    0.82    0.24
  -3   2  -7    1.00    0.26
  -3  -2   7    0.66    0.22
  -3  -2   7    0.97    0.23
  -3  -2   7    1.28    0.26
  -3   2  -7    1.44    0.28
  -3  -2   7    0.95    0.22
  -3   2  -7    1.26    0.24
  -3  -2   7    1.37    0.24
  -3   2  -7    0.82    0.26
  -3   2  -7    1.59    0.31
  -3  -2   7    0.87    0.26
  -3   2  -7    1.30    0.26
  -3   2  -7    1.05    0.24
  -3  -2   7    0.86    0.19
  -3  -2   7    0.92    0.19
  -3   2  -7    1.01    0.25
  -3  -2   7    0.95    0.20
  -3  -2   7    1.11    0.28
   3  -2  -7    1.32    0.29
  -4   2   7    0.34    0.17
  -4   2   7    0.39    0.15
  -4   2   7    0.45    0.16
  -4   2   7    0.45    0.20
  -4   2   7    0.41    0.17
  -4   2   7    0.34    0.13
  -4   2   7    0.17    0.14
  -4   2   7    0.39    0.18
  -4  -2   7    0.43    0.20
  -4   2  -7    0.38    0.16
  -4  -2   7    0.37    0.14
  -4  -2   7    0.19    0.15
  -4  -2   7    0.30    0.13
  -4  -2   7    0.28    0.16
  -4  -2   7    0.38    0.16
  -4   2  -7    0.44    0.21
  -4   2  -7    0.36    0.19
  -4  -2   7    0.43    0.19
  -4  -2   7    0.23    0.13
  -4   2  -7    0.39    0.18
   0  -3   7   58.72    1.84
   0   3   7   58.98    1.86
   0  -3  -7   56.87    1.83
   0  -3   7   57.42    1.87
   0  -3  -7   57.39    1.83
   1   3  -7   66.66    2.16
   1  -3   7   67.79    2.10
   1  -3   7   69.43    2.21
   1   3  -7   64.91    2.21
  -1  -3  -7   68.32    2.16
  -1  -3  -7   71.29    2.18
  -1   3   7   68.37    2.13
  -1   3  -7   67.81    2.20
  -1  -3   7   66.05    2.21
   1  -3  -7   68.55    2.08
   1  -3  -7   64.99    2.19
  -1  -3   7   71.95    2.18
  -1  -3   7   66.96    2.12
  -1   3  -7   65.95    2.17
  -1   3  -7   66.77    2.25
  -2   3   7    7.14    0.44
  -2   3   7    7.04    0.43
  -2  -3  -7    7.81    0.42
   2   3  -7    7.18    0.47
   2  -3   7    6.64    0.42
  -2  -3  -7    6.40    0.40
  -2  -3  -7    6.84    0.41
  -2   3   7    6.84    0.45
   2  -3  -7    6.26    0.47
  -2   3  -7    6.39    0.44
  -2   3  -7    6.81    0.50
  -2   3  -7    6.40    0.47
  -2  -3   7    6.68    0.42
  -2  -3   7    6.18    0.39
  -2  -3   7    6.33    0.47
   3   3  -7   15.19    0.83
  -3   3   7   14.58    0.68
  -3   3   7   13.94    0.79
  -3   3   7   14.87    0.72
  -3   3   7   15.27    0.86
  -3   3   7   14.77    0.72
  -3   3   7   14.16    0.72
  -3   3   7   14.27    0.80
  -3   3   7   14.21    0.68
  -3   3   7   14.75    0.78
  -3   3   7   14.28    0.77
  -3   3   7   14.62    0.65
  -3   3   7   14.58    0.78
  -3  -3   7   14.76    0.68
  -3   3  -7   15.22    0.76
  -3  -3   7   14.86    0.67
  -3   3  -7   15.40    0.83
  -3  -3   7   15.27    0.68
  -3  -3   7   17.18    0.91
  -3  -3   7   15.24    0.69
   3  -3  -7   14.78    0.84
  -3  -3   7   15.64    0.73
  -3  -3   7   14.37    0.78
  -3  -3   7   13.75    0.79
  -3   3  -7   14.89    0.77
  -3   3  -7   16.32    0.89
  -3   3  -7   14.76    0.89
  -3  -3   7   15.39    0.76
  -3   3  -7   14.63    0.80
  -3   3  -7   14.83    0.75
  -3  -3   7   16.17    0.79
   3  -3  -7   14.41    0.67
  -4   3   7   38.63    1.51
  -4   3   7   37.51    1.39
  -4   3   7   37.92    1.38
  -4   3   7   38.88    1.39
  -4   3   7   39.36    1.44
  -4   3   7   38.67    1.35
  -4   3   7   37.92    1.32
  -4   3   7   38.00    1.44
  -4   3  -7   36.73    1.36
  -4   3  -7   37.51    1.43
  -4  -3   7   38.08    1.32
  -4  -3   7   36.61    1.43
  -4  -3   7   37.66    1.42
  -4   3  -7   37.77    1.48
  -4  -3   7   37.19    1.37
  -4   3  -7   37.78    1.49
  -4  -3   7   37.02    1.46
  -4  -3   7   36.23    1.33
  -4   3  -7   37.09    1.40
  -4  -3   7   36.72    1.32
  -4  -3   7   37.03    1.46
   0   4  -7   60.77    2.09
   0  -4  -7   63.10    2.00
   0   4   7   62.41    2.01
   0  -4   7   64.29    2.05
   0  -4   7   61.80    1.99
   0  -4  -7   62.98    1.99
   0   4  -7   64.37    2.10
   1   4  -7  128.19    4.16
  -1   4   7  127.39    4.14
   1  -4   7  134.79    4.18
  -1  -4  -7  137.75    4.14
  -1   4   7  132.79    4.09
  -1  -4  -7  135.48    4.20
   1   4  -7  134.13    4.22
  -1  -4  -7  134.72    4.13
  -1   4  -7  133.68    4.16
  -1  -4   7  132.88    4.10
   1  -4  -7  134.89    4.17
   1  -4  -7  137.68    4.06
  -1  -4   7  142.03    4.14
  -1   4  -7  133.21    4.15
  -1   4  -7  132.92    4.26
  -2  -4  -7   14.92    0.69
  -2   4   7   15.27    0.71
  -2   4   7   15.22    0.74
  -2   4   7   15.84    0.73
   2  -4   7   15.23    0.72
  -2  -4  -7   15.12    0.70
   2   4  -7   15.47    0.77
  -2  -4  -7   14.68    0.69
  -2  -4   7   15.37    0.80
  -2  -4   7   15.85    0.70
  -2   4  -7   15.74    0.78
   2  -4  -7   15.96    0.78
  -2  -4   7   15.95    0.71
  -2   4  -7   15.77    0.83
  -2   4  -7   15.44    0.76
   3   4  -7    0.46    0.23
  -3   4   7    0.32    0.15
  -3   4   7    0.39    0.16
  -3   4   7    0.32    0.19
  -3   4   7    0.31    0.21
  -3   4   7    0.52    0.21
  -3   4   7    0.49    0.19
  -3   4   7    0.53    0.21
  -3   4   7    0.30    0.20
  -3   4   7    0.46    0.20
  -3  -4  -7    0.46    0.18
  -3  -4  -7    0.34    0.15
  -3   4   7    0.44    0.17
  -3  -4   7    0.98    0.20
  -3  -4   7    0.24    0.15
  -3   4  -7    0.46    0.23
  -3  -4   7    0.68    0.19
  -3   4  -7    0.47    0.24
   3  -4  -7    0.38    0.23
  -3  -4   7    0.48    0.23
  -3  -4   7    0.83    0.28
  -3  -4   7    0.28    0.15
  -3  -4   7    0.37    0.18
  -3  -4   7    0.48    0.19
  -3  -4   7    0.17    0.19
  -3   4  -7    0.64    0.20
  -3  -4   7    0.15    0.12
  -3   4  -7    0.56    0.20
  -3   4  -7    0.53    0.21
  -3   4  -7    0.71    0.24
  -3   4  -7    0.51    0.21
  -3   4  -7    0.37    0.22
  -3   4  -7    0.46    0.26
  -4   4   7   19.50    0.92
  -4   4   7   20.92    0.81
  -4   4   7   20.56    0.91
  -4   4   7   20.91    0.87
  -4   4   7   20.49    0.85
  -4   4   7   19.43    0.88
  -4   4   7   21.17    0.87
  -4   4   7   21.42    0.91
  -4  -4   7   21.11    0.83
  -4  -4   7   20.76    0.96
  -4  -4   7   21.02    0.82
  -4   4  -7   20.10    0.87
  -4   4  -7   21.54    0.99
  -4   4  -7   20.63    0.98
  -4  -4   7   20.72    0.81
   4  -4  -7   20.93    0.89
  -4  -4   7   21.26    0.92
  -4  -4   7   20.78    0.95
   4  -4  -7   20.65    0.84
  -4  -4   7   21.11    0.93
  -4  -4   7   20.42    0.86
  -4   4  -7   22.72    0.91
  -4   4  -7   21.48    0.96
   0  -5  -7  108.99    3.49
   0   5  -7  113.02    3.54
   0  -5  -7  116.38    3.49
   0   5   7  112.27    3.54
   0   5  -7  108.55    3.57
   0  -5  -7  109.15    3.50
   0  -5   7  115.48    3.53
   0  -5   7  113.72    3.46
   0  -5  -7  115.69    3.47
   1   5  -7    6.28    0.48
  -1   5   7    6.60    0.43
  -1  -5  -7    6.72    0.41
  -1  -5  -7    6.87    0.41
   1  -5   7    7.12    0.45
   1   5  -7    5.99    0.47
  -1  -5  -7    7.19    0.42
  -1  -5   7    7.96    0.42
  -1   5  -7    8.37    0.55
  -1   5  -7    7.94    0.48
  -1   5  -7    7.97    0.44
   1  -5  -7    8.61    0.46
  -1  -5   7    7.37    0.40
   1  -5  -7    7.91    0.37
   2   5  -7    7.05    0.48
  -2   5   7    6.04    0.44
  -2  -5  -7    6.78    0.43
   2   5  -7    6.49    0.51
  -2  -5  -7    6.01    0.41
  -2  -5  -7    6.17    0.42
  -2   5   7    6.54    0.41
  -2   5   7    5.95    0.60
  -2  -5  -7    7.19    0.45
  -2   5  -7    5.68    0.47
  -2  -5   7    5.80    0.37
   2  -5  -7    6.18    0.49
  -2  -5   7    5.48    0.41
  -2  -5   7    5.08    0.49
  -2   5  -7    5.30    0.46
  -2  -5   7    5.83    0.39
  -2   5  -7    5.68    0.53
   3   5  -7   29.92    1.36
  -3   5   7   30.11    1.25
  -3   5   7   30.41    1.22
  -3  -5  -7   29.64    1.17
  -3   5   7   28.62    1.22
  -3   5   7   28.95    1.14
  -3   5   7   31.56    1.52
  -3  -5  -7   28.67    1.18
  -3   5   7   29.94    1.29
  -3   5   7   26.98    1.20
  -3  -5  -7   29.93    1.24
  -3  -5  -7   28.05    1.15
   3   5  -7   30.82    1.32
  -3   5   7   29.05    1.27
  -3   5   7   30.21    1.30
  -3   5   7   31.05    1.19
  -3  -5   7   31.63    1.20
  -3   5  -7   29.68    1.28
  -3   5  -7   30.73    1.49
  -3  -5   7   29.89    1.26
  -3  -5   7   31.87    1.26
  -3  -5   7   31.02    1.41
   3  -5  -7   31.02    1.35
  -3   5  -7   30.11    1.33
  -3   5  -7   30.10    1.32
  -3  -5   7   30.87    1.16
   3  -5  -7   31.36    1.23
  -3  -5   7   29.09    1.13
  -3   5  -7   29.79    1.25
  -3  -5   7   29.66    1.27
  -3   5  -7   32.78    1.40
  -3   5  -7   31.03    1.25
  -3  -5   7   30.81    1.14
  -3  -5   7   29.34    1.32
  -3   5  -7   30.53    1.20
  -3   5  -7   29.47    1.35
  -3  -5   7   30.80    1.15
  -4   5   7   23.48    0.92
   4   5  -7   23.33    0.91
  -4   5   7   24.65    0.98
  -4   5   7   23.33    0.95
  -4   5   7   23.50    1.00
  -4   5   7   22.64    0.96
  -4   5  -7   24.61    1.07
  -4  -5   7   24.25    0.89
  -4   5  -7   23.56    0.96
  -4  -5   7   22.21    0.88
  -4   5  -7   23.40    1.07
   4  -5  -7   23.99    0.96
  -4  -5   7   23.09    0.98
   4  -5  -7   23.00    0.90
  -4  -5   7   20.25    1.00
  -4  -5   7   22.34    0.94
  -4   5  -7   23.35    0.94
  -4   5  -7   22.61    1.03
  -4  -5   7   23.65    0.92
  -4  -5   7   23.60    0.88
   0   6  -7  209.61    6.77
   0  -6  -7  222.05    6.72
   0   6   7  221.96    6.74
   0  -6  -7  224.80    6.68
   0   6  -7  219.06    6.75
   0  -6   7  222.21    6.66
   0  -6   7  228.94    6.75
   0  -6  -7  223.24    6.71
   1   6  -7   33.03    1.42
  -1  -6  -7   36.57    1.33
  -1  -6  -7   38.43    1.32
  -1   6   7   36.73    1.37
   1  -6   7   37.68    1.36
  -1  -6  -7   35.99    1.32
   1   6  -7   34.51    1.44
  -1  -6   7   36.17    1.30
  -1   6  -7   37.04    1.32
   1  -6  -7   36.67    1.34
  -1  -6   7   37.11    1.31
  -1   6  -7   34.92    1.44
   1  -6  -7   35.49    1.25
  -1   6  -7   36.95    1.42
  -2   6   7   28.42    1.21
   2   6  -7   28.35    1.28
  -2   6   7   29.01    1.12
  -2  -6  -7   27.63    1.12
  -2  -6  -7   28.44    1.15
  -2  -6  -7   27.58    1.15
  -2  -6  -7   29.61    1.17
   2   6  -7   29.56    1.26
  -2  -6   7   28.86    1.13
   2  -6  -7   29.27    1.14
   2  -6  -7   29.48    1.24
  -2   6  -7   29.83    1.35
  -2  -6   7   28.93    1.09
  -2   6  -7   29.54    1.23
  -2   6  -7   29.34    1.28
  -2  -6   7   27.17    1.14
  -3  -6  -7   15.75    0.70
  -3   6   7   14.75    0.81
  -3  -6  -7   14.72    0.77
   3   6  -7   15.54    0.88
  -3   6   7   15.56    0.70
  -3  -6  -7   15.28    0.72
  -3  -6  -7   14.00    0.73
  -3   6   7   15.26    0.74
  -3   6   7   14.93    0.78
   3   6  -7   15.09    0.91
  -3   6   7   14.65    0.78
  -3  -6  -7   15.22    0.74
  -3  -6  -7   13.53    0.73
  -3   6   7   15.39    0.82
  -3  -6   7   14.92    0.68
  -3  -6   7   14.26    0.75
  -3   6  -7   15.70    0.78
  -3  -6   7   15.63    0.70
  -3   6  -7   14.26    0.85
  -3  -6   7   14.14    0.71
  -3  -6   7   14.57    0.80
  -3  -6   7   14.25    0.85
  -3  -6   7   14.55    0.69
   3  -6  -7   14.73    0.72
  -3  -6   7   14.76    0.78
  -3   6  -7   13.98    0.73
  -3   6  -7   14.44    0.98
  -3   6  -7   14.09    0.89
  -3  -6   7   14.68    0.68
  -3   6  -7   14.77    0.78
   3  -6  -7   15.84    0.78
  -3   6  -7   13.39    0.86
   3  -6  -7   14.54    0.86
  -3   6  -7   15.09    0.87
  -3   6  -7   13.66    0.84
   4   6  -7    4.15    0.29
  -4  -6  -7    4.40    0.28
  -4   6   7    4.75    0.39
  -4   6   7    4.49    0.34
  -4   6   7    4.64    0.34
  -4   6   7    4.38    0.33
  -4   6   7    4.35    0.37
   4  -6  -7    4.06    0.30
  -4  -6   7    4.17    0.37
  -4   6  -7    4.32    0.47
  -4  -6   7    3.51    0.39
  -4   6  -7    4.56    0.35
  -4   6  -7    3.74    0.41
  -4  -6   7    3.89    0.28
   4  -6  -7    4.15    0.34
  -4   6  -7    3.88    0.33
  -4  -6   7    4.48    0.30
  -4  -6   7    4.30    0.29
  -4   6  -7    4.93    0.45
  -4  -6   7    4.34    0.31
  -4  -6   7    4.26    0.27
   0   7  -7   24.91    1.05
   0  -7   7   25.86    1.03
   0  -7  -7   25.42    0.95
   0   7  -7   25.81    1.04
   0   7   7   24.29    1.01
   0  -7   7   24.89    0.94
   0  -7  -7   25.61    1.00
   0  -7  -7   25.90    1.00
  -1  -7  -7   48.23    1.76
  -1  -7  -7   50.31    1.76
   1   7  -7   49.58    1.86
   1  -7   7   50.16    1.80
   1   7  -7   50.23    1.89
  -1   7   7   52.74    1.85
  -1  -7  -7   49.83    1.75
  -1  -7   7   50.39    1.74
  -1  -7   7   48.43    1.74
  -1   7  -7   49.85    1.75
   1  -7  -7   48.26    1.76
  -1   7  -7   50.64    1.90
  -1   7  -7   54.12    1.91
  -2  -7  -7    0.15    0.15
  -2  -7  -7   -0.04    0.12
   2   7  -7   -0.03    0.20
  -2  -7  -7    0.05    0.15
  -2   7   7    0.01    0.16
   2   7  -7    0.09    0.22
  -2   7  -7    0.36    0.24
   2  -7  -7    0.20    0.17
   2  -7  -7    0.06    0.17
  -2   7  -7    0.20    0.18
  -2   7  -7    0.00    0.19
  -2  -7   7    0.21    0.13
  -2  -7   7    0.46    0.16
  -2  -7   7    0.19    0.14
   3  -7   7    2.70    0.41
  -3  -7  -7    3.20    0.36
  -3  -7  -7    3.62    0.41
   3   7  -7    2.92    0.45
  -3   7   7    3.57    0.38
  -3  -7  -7    3.57    0.31
  -3   7   7    3.12    0.41
  -3   7   7    2.84    0.38
  -3  -7  -7    3.36    0.39
  -3   7   7    3.11    0.42
  -3   7   7    3.00    0.36
  -3  -7  -7    2.71    0.36
  -3  -7  -7    3.97    0.34
  -3  -7  -7    2.62    0.31
   3   7  -7    3.29    0.49
  -3  -7   7    2.68    0.36
  -3   7  -7    2.88    0.38
  -3  -7   7    2.53    0.38
  -3   7  -7    2.44    0.35
   3  -7  -7    2.96    0.38
  -3  -7   7    2.59    0.30
   3  -7  -7    2.78    0.34
  -3  -7   7    2.75    0.30
  -3  -7   7    2.82    0.32
  -3   7  -7    2.60    0.45
   3  -7  -7    2.86    0.41
  -3  -7   7    2.86    0.44
  -3   7  -7    2.98    0.51
  -3   7  -7    2.53    0.42
  -3  -7   7    3.07    0.32
  -3   7  -7    2.76    0.47
  -3  -7   7    2.40    0.28
  -3   7  -7    2.04    0.41
  -3   7  -7    2.42    0.38
  -3   7  -7    2.87    0.34
  -4   7   7   17.84    0.71
  -4   7   7   16.20    0.74
   4   7  -7   17.39    0.67
  -4   7   7   18.51    0.72
  -4  -7  -7   18.58    0.66
  -4  -7  -7   18.01    0.79
  -4   7   7   19.29    0.78
  -4  -7   7   17.71    0.67
   4  -7  -7   17.52    0.71
  -4  -7   7   17.04    0.66
  -4   7  -7   18.20    0.73
   4  -7  -7   17.39    0.67
  -4  -7   7   16.60    0.66
  -4  -7   7   17.46    0.77
  -4  -7   7   16.00    0.68
   4  -7  -7   17.00    0.73
  -4   7  -7   17.34    0.73
  -4   7  -7   17.08    0.78
  -4   7  -7   17.12    0.83
  -4  -7   7   16.69    0.76
  -4  -7   7   17.17    0.65
  -4   7  -7   18.17    0.82
   0  -8   7    6.09    0.46
   0  -8  -7    6.51    0.39
   0   8   7    6.97    0.46
   0   8  -7    5.91    0.45
   0   8  -7    6.67    0.47
   0  -8  -7    6.45    0.43
   0  -8   7    6.32    0.38
   1  -8   7   76.06    2.69
  -1  -8  -7   79.25    2.64
  -1   8   7   81.18    2.74
  -1  -8  -7   79.88    2.66
   1   8  -7   80.99    2.77
   1   8  -7   77.75    2.73
  -1  -8  -7   76.34    2.66
  -1  -8  -7   74.82    2.62
  -1   8  -7   82.28    2.65
   1  -8  -7   79.09    2.64
  -1  -8   7   79.63    2.63
   1  -8  -7   80.81    2.66
  -1   8  -7   82.47    2.78
  -1  -8   7   76.49    2.64
  -1   8  -7   86.48    2.85
  -2  -8  -7    8.54    0.52
  -2  -8  -7    8.32    0.48
   2   8  -7    7.82    0.70
  -2   8   7    7.55    0.59
  -2  -8  -7    8.37    0.50
  -2  -8  -7    9.02    0.58
  -2  -8  -7    8.31    0.57
  -2  -8  -7    9.16    0.50
  -2   8   7    8.37    0.56
  -2   8   7    8.72    0.62
  -2  -8  -7    6.73    0.55
   2   8  -7    8.24    0.68
  -2   8   7    7.59    0.56
  -2  -8  -7    8.45    0.51
  -2  -8   7   10.48    0.53
  -2  -8   7    9.66    0.49
  -2   8  -7   10.50    0.61
  -2   8  -7   10.22    0.62
  -2   8  -7    9.55    0.76
   2  -8  -7   10.12    0.61
  -2   8  -7    9.24    0.68
  -2  -8   7    9.88    0.56
  -2   8  -7    9.35    0.71
  -2  -8   7    9.21    0.65
   2  -8  -7   11.16    0.67
  -2  -8   7    9.73    0.52
   2  -8  -7    9.71    0.55
  -2  -8   7    9.55    0.50
  -2   8  -7    9.50    0.60
  -2   8  -7    9.99    0.58
  -2   8  -7   10.89    0.78
  -2  -8   7    9.81    0.51
  -2  -8   7    9.80    0.65
  -2   8  -7    9.80    0.64
  -2   8  -7    8.71    0.70
  -3  -8  -7    0.21    0.18
   3  -8   7    0.14    0.20
  -3  -8  -7    0.08    0.14
  -3  -8  -7    0.35    0.18
  -3   8   7    0.40    0.24
  -3  -8  -7    0.10    0.15
  -3   8   7    0.38    0.16
   3   8  -7    0.21    0.14
  -3  -8  -7    0.30    0.17
  -3  -8  -7    0.40    0.19
   3   8  -7    0.08    0.23
  -3   8   7   -0.05    0.16
  -3  -8  -7    0.16    0.13
   3   8  -7   -0.03    0.20
  -3   8   7    0.08    0.20
   3  -8  -7    0.54    0.19
  -3  -8   7    0.27    0.15
  -3   8  -7    0.42    0.26
  -3   8  -7    0.01    0.25
  -3  -8   7    0.41    0.15
   3  -8  -7    0.45    0.20
  -3  -8   7    0.30    0.21
   3  -8  -7    0.57    0.22
  -3   8  -7    0.43    0.22
  -3   8  -7    0.51    0.26
  -3   8  -7    0.40    0.26
  -3  -8   7    0.48    0.23
  -3   8  -7    0.43    0.18
  -3  -8   7    0.39    0.15
  -3   8  -7    0.93    0.31
  -3   8  -7    0.26    0.17
  -3  -8   7    0.36    0.17
  -3  -8   7    0.49    0.15
  -3  -8   7    0.31    0.14
  -3  -8   7    0.47    0.15
  -4  -8  -7    8.04    0.36
   4   8  -7    7.90    0.38
  -4   8   7    8.36    0.45
  -4  -8  -7    8.57    0.37
  -4   8   7    7.77    0.39
   4  -8  -7    8.42    0.40
  -4  -8   7    8.92    0.38
  -4  -8   7    8.78    0.37
   4  -8  -7    8.05    0.36
  -4   8  -7    8.66    0.43
  -4   8  -7    8.75    0.49
  -4  -8   7    9.14    0.45
  -4  -8   7    8.67    0.44
  -4  -8   7    8.54    0.36
  -4   8  -7    8.64    0.42
  -4   8  -7    9.44    0.46
  -4   8  -7    8.99    0.49
   0   9  -7   43.59    1.63
   0  -9  -7   40.52    1.49
   0  -9  -7   42.41    1.57
   0   9   7   41.92    1.58
   0   9  -7   44.10    1.61
   0  -9  -7   40.89    1.62
   0  -9   7   41.72    1.60
   1   9  -7   11.51    0.70
   1   9  -7   10.95    0.66
  -1  -9  -7   10.80    0.62
  -1  -9  -7   10.15    0.60
  -1   9   7   11.83    0.68
  -1  -9  -7   11.54    0.61
  -1   9  -7   11.94    0.75
  -1  -9   7   10.61    0.62
  -1  -9   7   10.66    0.60
   1  -9  -7   11.16    0.60
  -1   9  -7   11.63    0.70
   2   9  -7   18.43    0.98
  -2  -9  -7   19.07    0.79
  -2  -9  -7   17.96    0.87
  -2  -9  -7   18.95    0.81
  -2  -9  -7   21.69    0.95
  -2  -9  -7   18.17    0.90
  -2   9   7   18.64    0.90
  -2   9   7   18.18    0.90
  -2  -9  -7   18.21    0.82
  -2  -9  -7   18.62    0.80
  -2   9   7   19.15    0.95
  -2  -9  -7   18.94    0.82
   2   9  -7   19.81    1.07
  -2   9   7   19.34    0.88
  -2  -9   7   17.62    1.02
  -2  -9   7   18.08    0.94
  -2   9  -7   19.58    1.02
  -2   9  -7   17.07    0.83
   2  -9  -7   17.72    0.92
  -2  -9   7   17.75    0.93
   2  -9  -7   18.23    0.83
  -2   9  -7   17.32    1.06
  -2  -9   7   18.03    0.78
  -2   9  -7   18.34    0.93
  -2  -9   7   18.26    0.78
  -2  -9   7   18.87    0.77
  -2   9  -7   18.22    0.90
  -2  -9   7   18.29    0.80
  -2   9  -7   19.50    1.04
   2  -9  -7   17.62    0.85
   2  -9  -7   19.45    0.91
  -2   9  -7   17.61    0.86
  -2   9  -7   17.78    0.98
  -2   9  -7   18.34    1.04
  -2   9  -7   18.95    0.89
  -2  -9   7   18.79    0.81
   3   9  -7   16.11    0.73
  -3   9   7   17.45    0.81
  -3   9   7   16.37    0.85
   3   9  -7   14.60    1.01
  -3  -9  -7   17.95    0.77
  -3  -9  -7   16.56    0.72
  -3  -9  -7   16.01    0.81
  -3  -9  -7   18.28    0.76
  -3  -9  -7   16.43    0.80
  -3  -9  -7   17.54    0.81
  -3  -9  -7   17.52    0.78
  -3   9  -7   16.59    1.19
  -3  -9   7   17.22    0.74
  -3  -9   7   18.11    0.88
  -3   9  -7   18.58    0.95
  -3   9  -7   18.25    0.82
  -3   9  -7   18.57    0.85
  -3  -9   7   17.09    0.76
  -3  -9   7   16.87    0.81
   3  -9  -7   16.94    1.16
  -3  -9   7   17.10    0.72
   3  -9  -7   17.46    0.76
  -3  -9   7   17.28    0.75
  -3  -9   7   17.91    0.89
  -3   9  -7   19.20    0.99
  -3   9  -7   19.18    0.83
   3  -9  -7   18.63    0.82
  -3   9  -7   18.02    0.93
   3  -9  -7   19.22    0.86
  -3  -9   7   18.45    0.73
  -4   9   7    6.98    0.35
  -4  -9   7    6.31    0.32
  -4   9  -7    6.03    0.32
  -4  -9   7    6.06    0.28
  -4   9  -7    6.39    0.34
  -4   9  -7    5.94    0.36
   4  -9  -7    6.44    0.29
   0  10  -7   88.12    3.05
   0  10   7   90.46    3.01
   0 -10  -7   87.79    2.90
   0  10  -7   90.31    3.02
  -1 -10  -7   35.92    1.32
   1 -10   7   36.19    1.39
  -1 -10  -7   37.55    1.39
  -1 -10  -7   35.89    1.30
   1  10  -7   35.78    1.44
  -1 -10  -7   35.56    1.32
  -1 -10  -7   35.71    1.30
  -1 -10  -7   34.77    1.30
  -1  10   7   32.07    1.37
  -1  10   7   37.88    1.47
  -1 -10  -7   38.13    1.35
   1  10  -7   37.64    1.50
  -1 -10  -7   37.63    1.44
   1  10  -7   35.40    1.34
  -1  10   7   36.34    1.41
  -1 -10  -7   33.97    1.28
  -1  10  -7   35.99    1.43
   1 -10  -7   34.88    1.31
   1 -10  -7   36.01    1.32
  -1  10  -7   35.69    1.46
   1 -10  -7   36.48    1.37
  -1  10  -7   35.18    1.48
   1 -10  -7   35.42    1.32
  -1 -10   7   35.93    1.40
  -1  10  -7   37.42    1.56
  -1  10  -7   34.31    1.35
  -1 -10   7   34.22    1.28
  -1 -10   7   36.28    1.41
  -1  10  -7   34.97    1.37
   2  10  -7    7.88    0.60
   2 -10   7    8.78    0.98
  -2  10   7    8.40    0.58
  -2 -10  -7    8.49    0.53
  -2  10   7    7.60    0.58
   2  10  -7    8.29    0.64
  -2 -10  -7    8.17    0.47
  -2 -10  -7    8.15    0.48
  -2 -10  -7    7.87    0.49
  -2 -10  -7    9.15    0.57
  -2  10   7    8.35    0.57
  -2 -10  -7    7.80    0.49
  -2 -10  -7    7.49    0.55
  -2 -10  -7    8.08    0.49
  -2  10  -7    8.10    0.58
  -2  10  -7    7.88    0.54
  -2  10  -7    8.69    0.64
  -2 -10   7    9.01    0.50
  -2  10  -7    8.31    0.58
   2 -10  -7    7.79    0.50
  -2  10  -7    9.70    0.59
   2 -10  -7    8.33    0.56
   2 -10  -7    9.61    0.52
  -2 -10   7    8.22    0.47
   2 -10  -7    8.33    0.58
  -2  10  -7    8.58    0.72
  -2  10  -7    8.20    0.65
  -2 -10   7    8.72    0.58
  -2 -10   7    9.13    0.49
  -2  10  -7    8.21    0.64
  -2 -10   7    9.17    0.62
  -2  10  -7    9.17    0.65
  -2 -10   7    8.28    0.48
  -3 -10  -7   13.38    0.63
  -3 -10  -7   12.27    0.55
  -3 -10  -7   12.80    0.57
  -3 -10  -7   13.43    0.59
  -3  10   7   12.62    0.64
  -3 -10  -7   12.84    0.62
  -3  10   7   13.04    0.67
   3  10  -7   12.33    0.57
  -3 -10  -7   11.62    0.63
  -3 -10  -7   12.80    0.57
   3 -10  -7   12.50    0.60
  -3 -10   7   11.98    0.57
  -3  10  -7   12.95    0.65
  -3 -10   7   11.31    0.53
  -3 -10   7   11.18    0.54
  -3  10  -7   11.84    0.70
  -3 -10   7   11.79    0.63
  -3  10  -7   11.37    0.59
   3 -10  -7   11.69    0.55
  -3 -10   7   11.32    0.52
  -3  10  -7   12.63    0.69
  -3 -10   7   12.04    0.66
   3 -10  -7   11.57    0.61
  -3 -10   7   12.04    0.56
  -3  10  -7   12.47    0.62
  -3  10  -7   11.70    0.71
   0 -11   7   17.85    0.82
   0  11  -7   17.87    0.92
   0  11   7   16.88    0.81
   0 -11  -7   17.59    0.76
   0 -11  -7   16.63    0.73
   0  11  -7   17.30    0.86
   0 -11  -7   17.47    0.74
   0 -11  -7   18.41    0.80
   0  11   7   17.09    0.87
   0 -11   7   16.94    0.80
   0 -11  -7   17.25    0.74
   0  11  -7   17.20    0.87
   0 -11  -7   18.92    0.81
   1  11  -7   22.45    0.96
  -1 -11  -7   23.20    0.90
  -1  11   7   22.29    1.03
   1  11  -7   23.83    1.09
  -1  11   7   20.94    0.99
   1 -11   7   22.82    0.97
  -1 -11  -7   22.14    0.93
  -1  11   7   23.73    1.04
  -1 -11  -7   22.99    0.97
  -1 -11  -7   22.22    0.90
  -1 -11  -7   22.50    0.93
  -1 -11  -7   21.24    0.90
  -1 -11  -7   22.87    0.91
  -1 -11  -7   22.30    0.89
  -1 -11  -7   23.71    1.03
  -1  11  -7   21.96    1.06
  -1 -11   7   22.01    0.97
  -1 -11   7   21.20    0.89
   1  11   7   21.01    1.02
   1 -11  -7   22.29    0.90
   1 -11  -7   22.18    0.95
  -1  11  -7   21.77    1.04
   1 -11  -7   20.94    0.90
  -1  11  -7   22.01    1.11
  -1  11  -7   20.11    0.92
   1 -11  -7   21.85    0.93
  -1 -11   7   21.18    0.99
  -1  11  -7   20.74    0.96
  -1  11  -7   22.88    1.03
  -2  11   7    5.03    0.47
  -2 -11  -7    5.19    0.38
  -2 -11  -7    5.01    0.38
  -2  11   7    5.01    0.46
   2 -11   7    5.29    0.42
   2  11  -7    5.09    0.49
   2  11  -7    4.83    0.38
  -2 -11  -7    4.85    0.42
  -2 -11  -7    4.87    0.36
  -2 -11  -7    5.72    0.37
  -2 -11  -7    5.17    0.38
  -2 -11  -7    4.85    0.39
  -2 -11  -7    5.21    0.42
  -2 -11   7    4.70    0.35
  -2  11  -7    3.95    0.52
   2 -11  -7    4.85    0.37
  -2 -11   7    4.38    0.35
   2 -11  -7    4.43    0.35
  -2  11  -7    4.41    0.49
  -2 -11   7    4.60    0.34
  -2  11  -7    5.56    0.49
  -2  11  -7    4.07    0.44
  -2  11  -7    4.42    0.44
  -2 -11   7    4.57    0.41
  -2 -11   7    4.27    0.42
  -2 -11   7    4.88    0.36
   2 -11  -7    4.04    0.38
  -2  11  -7    4.67    0.47
  -3  11   7    0.07    0.13
  -3 -11  -7    0.08    0.11
  -3  11   7    0.10    0.14
  -3 -11  -7    0.27    0.12
   3  11  -7    0.24    0.12
  -3 -11  -7    0.09    0.11
  -3 -11  -7    0.26    0.10
  -3 -11  -7    0.04    0.10
   3 -11   7    0.05    0.12
  -3 -11  -7    0.08    0.10
   3 -11  -7    0.17    0.10
  -3 -11   7    0.11    0.09
   3 -11  -7    0.00    0.08
  -3  11  -7    0.27    0.15
  -3 -11   7    0.14    0.09
  -3  11  -7   -0.02    0.12
  -3 -11   7    0.12    0.10
  -3 -11   7    0.12    0.09
  -3 -11   7    0.15    0.12
  -3  11  -7    0.17    0.14
  -3 -11   7    0.12    0.13
   3 -11  -7    0.19    0.11
  -3  11  -7    0.27    0.15
   0  12   7   34.50    1.38
   0 -12  -7   36.30    1.29
   0 -12  -7   36.31    1.31
   0  12  -7   35.77    1.38
   0  12  -7   37.22    1.44
   0 -12  -7   35.58    1.35
   0 -12  -7   36.92    1.37
   0 -12   7   35.66    1.36
   0 -12  -7   35.71    1.32
   0  12   7   34.40    1.42
   0 -12   7   35.28    1.38
   0  12  -7   36.58    1.51
  -1  12   7   37.17    1.45
  -1 -12  -7   37.36    1.33
   1 -12   7   35.77    1.37
  -1 -12  -7   35.27    1.32
   1 -12   7   37.07    1.39
  -1  12   7   35.76    1.42
  -1 -12  -7   36.91    1.31
  -1 -12  -7   34.51    1.30
  -1 -12  -7   36.51    1.35
  -1 -12  -7   37.04    1.35
  -1  12   7   33.85    1.42
  -1 -12  -7   36.04    1.30
   1  12  -7   35.94    1.34
   1  12  -7   35.47    1.49
   1  12  -7   36.09    1.39
  -1 -12  -7   35.00    1.37
  -1  12  -7   37.55    1.45
  -1  12  -7   36.85    1.56
   1 -12  -7   35.89    1.32
  -1  12  -7   34.97    1.36
   1  12   7   38.07    1.48
   1 -12  -7   36.22    1.37
  -1  12  -7   36.07    1.47
  -1 -12   7   37.75    1.39
  -1  12  -7   36.27    1.38
  -1 -12   7   36.89    1.31
  -1 -12   7   37.03    1.30
  -1 -12   7   36.92    1.42
   1 -12  -7   37.90    1.33
  -2 -12  -7   10.89    0.51
  -2 -12  -7   10.58    0.54
  -2  12   7    9.73    0.60
  -2 -12  -7   10.89    0.53
   2  12  -7   10.89    0.84
   2 -12   7   10.33    0.56
  -2 -12  -7   10.57    0.60
  -2 -12  -7   10.34    0.52
  -2 -12  -7   10.27    0.52
   2  12  -7    9.94    0.54
   2  12  -7   10.71    0.55
  -2 -12  -7   10.35    0.56
  -2 -12  -7   10.31    0.52
   2 -12  -7   10.13    0.55
  -2  12  -7    9.75    0.60
   2  12   7   10.48    0.63
  -2 -12   7    9.70    0.48
  -2 -12   7    9.11    0.49
  -2 -12   7   10.34    0.50
  -2 -12   7   10.40    0.59
   2 -12  -7    9.73    0.51
  -2  12  -7    9.85    0.58
  -2 -12   7    9.59    0.54
  -2  12  -7   10.09    0.62
  -2  12  -7    9.44    0.83
   2 -12  -7    9.25    0.49
   3 -12   7    1.53    0.18
   3  12  -7    1.63    0.18
  -3 -12  -7    1.54    0.15
  -3  12   7    1.37    0.19
  -3 -12  -7    1.43    0.17
  -3 -12  -7    1.55    0.15
  -3  12   7    1.83    0.20
  -3 -12  -7    1.59    0.17
  -3 -12  -7    1.60    0.17
  -3  12  -7    1.21    0.17
  -3 -12   7    1.35    0.16
  -3 -12   7    1.34    0.14
  -3  12  -7    1.20    0.19
  -3  12  -7    1.02    0.16
   3 -12  -7    1.39    0.16
  -3 -12   7    1.24    0.16
  -3 -12   7    1.11    0.17
   3 -12  -7    1.37    0.17
   0 -13  -7   26.58    1.01
   0 -13   7   26.22    1.07
   0 -13  -7   27.16    1.07
   0  13   7   24.05    1.09
   0 -13   7   24.88    1.04
   0  13  -7   26.19    1.11
   0 -13  -7   25.30    1.00
   0  13   7   25.86    1.08
   0  13  -7   26.46    1.09
   0  13  -7   26.39    1.20
   0  13   7   25.99    1.14
   0 -13  -7   26.87    1.06
   0 -13  -7   25.98    0.98
  -1 -13  -7    2.52    0.26
  -1 -13  -7    2.56    0.27
   1  13  -7    2.67    0.29
   1 -13   7    2.37    0.29
  -1 -13  -7    2.40    0.27
  -1 -13  -7    2.18    0.25
  -1 -13  -7    2.52    0.26
   1  13  -7    2.02    0.29
  -1 -13  -7    2.39    0.28
  -1  13   7    2.77    0.36
   1  13  -7    2.21    0.34
  -1  13   7    2.88    0.35
  -1 -13  -7    2.64    0.30
   1 -13   7    2.34    0.29
  -1 -13  -7    2.36    0.26
  -1  13  -7    2.03    0.28
  -1  13  -7    2.07    0.33
  -1  13  -7    2.28    0.29
  -1 -13   7    2.31    0.24
  -1 -13   7    2.22    0.28
   1 -13  -7    1.87    0.25
   1  13   7    1.84    0.29
  -1  13  -7    1.94    0.33
   1  13   7    2.32    0.32
   1 -13  -7    2.02    0.24
  -1 -13   7    2.18    0.30
   1 -13  -7    2.12    0.25
  -1 -13   7    2.23    0.25
   2  13  -7    8.83    0.46
  -2 -13  -7    9.12    0.44
  -2 -13  -7    8.05    0.42
   2 -13   7    7.46    0.44
   2  13  -7    8.71    0.45
  -2 -13  -7    7.90    0.45
  -2 -13  -7    8.47    0.42
   2 -13   7    8.75    0.47
  -2 -13  -7    8.28    0.44
  -2  13   7    8.39    0.51
  -2 -13  -7    8.20    0.42
  -2 -13  -7    8.95    0.44
   2 -13  -7    8.11    0.45
  -2 -13   7    7.73    0.39
   2 -13  -7    8.24    0.41
  -2 -13   7    7.29    0.43
   2 -13  -7    8.16    0.42
  -2 -13   7    8.21    0.41
  -2 -13   7    7.83    0.48
  -2  13  -7    8.14    0.49
  -2  13  -7    8.65    0.49
  -2  13  -7    8.13    0.50
   3  13  -7   20.07    0.72
  -3 -13  -7   19.07    0.65
   3 -13   7   19.33    0.67
  -3 -13  -7   17.15    0.64
  -3 -13  -7   18.70    0.65
  -3 -13  -7   19.14    0.66
  -3  13  -7   19.09    0.69
   3 -13  -7   19.43    0.65
  -3 -13   7   20.09    0.69
   0 -14  -7   39.32    1.39
   0 -14  -7   40.59    1.40
   0  14   7   37.20    1.47
   0 -14  -7   40.87    1.45
   0  14   7   40.94    1.46
   0  14  -7   39.43    1.49
   0  14  -7   40.53    1.46
   0 -14   7   39.59    1.42
   0  14   7   41.50    1.53
   0 -14  -7   38.58    1.35
   0 -14   7   40.76    1.47
  -1 -14  -7   15.29    0.65
   1  14  -7   16.00    0.74
   1 -14   7   16.69    0.71
  -1 -14  -7   16.61    0.68
  -1  14   7   16.13    0.77
   1  14  -7   15.82    0.69
  -1  14   7   16.85    0.78
  -1 -14  -7   16.55    0.68
  -1 -14  -7   16.52    0.69
  -1 -14  -7   15.60    0.71
   1 -14   7   17.10    0.74
  -1 -14  -7   16.20    0.66
   1 -14  -7   16.15    0.71
   1 -14  -7   16.67    0.68
   1 -14  -7   16.50    0.67
   1  14   7   17.17    0.77
  -1 -14   7   16.75    0.71
  -1  14  -7   16.70    0.80
   1  14   7   15.92    0.77
  -1 -14   7   16.88    0.75
   2  14  -7    5.90    0.34
   2  14  -7    6.44    0.34
   2 -14   7    6.38    0.33
  -2 -14  -7    6.26    0.32
  -2 -14  -7    6.27    0.31
  -2 -14  -7    6.18    0.31
  -2 -14  -7    6.37    0.35
  -2 -14  -7    6.54    0.33
  -2 -14  -7    6.73    0.32
  -2  14   7    6.37    0.39
  -2 -14  -7    6.20    0.31
   2 -14   7    6.15    0.34
  -2  14  -7    5.10    0.34
   2 -14  -7    5.05    0.30
   2 -14  -7    5.28    0.28
  -2 -14   7    5.41    0.35
   2 -14  -7    5.14    0.32
  -2 -14   7    5.23    0.28
  -2  14  -7    5.40    0.36
   0  15  -7   13.19    0.62
   0 -15  -7   12.98    0.60
   0  15  -7   14.01    0.65
   0  15   7   13.80    0.59
   0 -15  -7   13.59    0.57
   0  15   7   13.83    0.68
   0 -15  -7   13.61    0.55
   0 -15  -7   13.21    0.57
   0 -15   7   14.55    0.64
  -1 -15  -7   20.89    0.76
   1  15  -7   18.50    0.74
   1  15  -7   20.39    0.81
  -1 -15  -7   19.91    0.76
  -1 -15  -7   19.95    0.75
  -1  15   7   20.88    0.83
  -1 -15  -7   19.78    0.79
  -1  15   7   20.94    0.83
   1 -15   7   21.31    0.81
   1 -15   7   19.07    0.75
   1 -15  -7   20.15    0.74
  -1  15  -7   20.89    0.86
   1 -15  -7   21.42    0.77
  -1 -15   7   20.30    0.81
   1  15   7   20.25    0.83
   1 -15  -7   21.16    0.80
  -2 -15  -7    3.88    0.22
  -2 -15  -7    3.75    0.21
  -2 -15  -7    3.65    0.20
  -2  15   7    4.36    0.26
   2 -15   7    3.83    0.23
  -2 -15  -7    4.02    0.21
   2  15  -7    3.92    0.23
  -2 -15   7    4.30    0.25
  -2  15  -7    4.05    0.23
  -2  15  -7    3.64    0.24
   2  15   7    4.15    0.24
   2 -15  -7    4.28    0.22
   0 -16  -7    6.24    0.30
   0 -16  -7    6.75    0.32
   0  16  -7    6.33    0.36
   0 -16  -7    6.55    0.34
   0  16  -7    6.67    0.36
   0  16   7    6.92    0.39
   0 -16   7    6.80    0.36
  -1 -16  -7   15.93    0.59
  -1  16   7   17.12    0.65
  -1 -16  -7   16.83    0.60
   1  16  -7   16.67    0.64
  -1  16   7   16.06    0.63
   1 -16   7   16.50    0.63
  -1 -16   7   17.51    0.65
   1  16   7   17.16    0.64
   1 -16  -7   16.79    0.60
   1  16   7   17.78    0.64
  -1  16  -7   16.37    0.67
   0   0   8   71.92    2.24
   0   0   8   69.69    2.25
   0   0  -8   72.85    2.22
   1   0   8   72.24    2.25
  -1   0  -8   71.14    2.19
  -1   0   8   69.93    2.18
  -1   0   8   67.03    2.11
   1   0   8   69.94    2.18
  -1   0  -8   66.34    2.23
   1   0  -8   68.42    2.22
   1   0  -8   65.14    2.17
   2   0   8   82.89    2.69
  -2   0   8   85.63    2.76
  -2   0  -8   80.85    2.69
  -2   0   8   82.82    2.66
  -2   0   8   82.21    2.68
   2   0  -8   80.34    2.66
  -2   0  -8   80.10    2.64
   2   0  -8   81.41    2.68
  -2   0  -8   80.98    2.72
   3   0  -8    9.90    0.62
  -3   0   8    9.56    0.53
  -3   0   8    8.55    0.49
  -3   0  -8    9.68    0.65
  -3   0   8    9.00    0.49
  -3   0   8    9.39    0.58
  -3   0   8    9.99    0.61
  -3   0   8    8.62    0.54
  -3   0  -8    9.10    0.59
  -3   0   8    9.16    0.49
  -3   0  -8    8.87    0.54
  -3   0   8    9.48    0.62
  -3   0  -8    9.10    0.63
  -3   0   8    9.57    0.64
  -3   0   8    9.36    0.57
  -3   0  -8    8.68    0.58
  -3   0  -8    8.88    0.62
  -4   0  -8   14.26    0.71
  -4   0   8   14.01    0.61
  -4   0   8   14.02    0.67
  -4   0   8   14.29    0.74
  -4   0   8   14.63    0.64
  -4   0  -8   14.38    0.74
  -4   0   8   14.83    0.73
  -4   0   8   14.74    0.64
   4   0  -8   14.13    0.63
  -4   0   8   14.17    0.68
  -4   0   8   13.91    0.76
  -4   0   8   15.20    0.71
   0  -1   8   84.92    2.72
   0   1   8   87.98    2.72
   0  -1  -8   89.85    2.70
   0  -1   8   87.27    2.71
  -1   1   8   79.86    2.47
   1   1  -8   79.54    2.50
   1  -1   8   82.25    2.45
   1   1  -8   75.85    2.48
  -1   1   8   78.08    2.41
  -1  -1  -8   83.85    2.50
   1  -1   8   84.36    2.53
  -1  -1  -8   77.12    2.53
  -1  -1   8   80.24    2.48
  -1  -1   8   75.00    2.41
   1   1   8   81.15    2.48
  -1   1  -8   74.18    2.49
   1  -1  -8   74.68    2.50
  -1   1  -8   74.28    2.51
  -2   1   8   37.66    1.32
  -2  -1  -8   36.55    1.32
   2  -1   8   34.85    1.32
   2   1  -8   35.41    1.31
  -2  -1  -8   35.24    1.34
  -2   1   8   35.93    1.32
  -2   1   8   38.01    1.39
   2   1  -8   36.85    1.33
   2   1   8   34.88    1.27
  -2  -1   8   36.70    1.35
  -2  -1   8   35.57    1.28
  -2   1  -8   36.02    1.31
  -2   1  -8   35.28    1.37
  -2   1  -8   35.80    1.35
   2  -1  -8   35.41    1.34
  -2  -1   8   35.93    1.30
   2   1   8   34.77    1.33
  -3   1   8   16.86    0.75
  -3   1   8   17.54    0.87
  -3   1   8   16.99    0.87
   3   1  -8   18.71    0.91
  -3   1   8   18.25    0.97
  -3   1   8   16.97    0.75
  -3   1   8   16.56    0.75
  -3   1   8   17.87    0.80
  -3  -1  -8   16.08    0.87
  -3   1   8   17.84    0.84
  -3   1   8   17.21    0.80
  -3   1   8   17.93    0.91
  -3   1   8   17.22    0.85
  -3  -1   8   18.30    0.76
  -3  -1   8   18.51    0.91
   3  -1  -8   18.29    0.90
  -3   1  -8   17.22    0.82
  -3  -1   8   18.75    0.80
  -3  -1   8   18.40    0.85
   3  -1  -8   18.52    0.88
  -3   1  -8   17.81    0.93
  -3   1  -8   16.22    0.82
  -3   1  -8   16.96    0.83
  -3   1  -8   18.24    0.88
  -3  -1   8   17.42    0.75
  -3  -1   8   17.42    0.86
  -3  -1   8   16.54    0.74
  -3  -1   8   17.59    0.92
  -3   1  -8   17.68    0.88
  -3  -1   8   18.20    0.86
  -3  -1   8   17.91    0.82
  -3   1  -8   19.58    0.97
  -4   1   8    5.42    0.43
  -4   1   8    4.96    0.42
  -4   1   8    5.29    0.45
  -4   1   8    5.45    0.39
  -4   1   8    5.46    0.35
  -4   1   8    5.47    0.38
  -4   1   8    5.58    0.36
  -4   1   8    5.51    0.40
  -4  -1   8    5.07    0.47
  -4  -1   8    5.57    0.40
  -4  -1   8    4.76    0.32
  -4  -1   8    5.09    0.41
  -4  -1   8    5.09    0.34
   4  -1  -8    5.37    0.35
  -4  -1   8    5.23    0.35
  -4  -1   8    5.04    0.41
  -4   1  -8    5.00    0.44
  -4   1  -8    4.91    0.37
  -4  -1   8    5.04    0.40
  -4  -1   8    5.39    0.38
  -4   1  -8    5.30    0.43
   0   2   8    3.39    0.26
   0  -2   8    3.58    0.28
   0  -2   8    3.37    0.25
   0  -2  -8    2.93    0.23
  -1  -2  -8   88.01    2.66
   1  -2   8   87.14    2.61
   1   2  -8   87.67    2.69
  -1  -2  -8   82.49    2.70
  -1   2   8   82.83    2.63
  -1  -2  -8   89.40    2.65
   1  -2   8   91.85    2.71
   1   2  -8   89.95    2.68
  -1  -2   8   82.54    2.65
  -1  -2   8   81.09    2.72
  -1   2  -8   80.79    2.68
   1  -2  -8   78.43    2.67
  -1   2  -8   77.90    2.69
  -1  -2   8   81.44    2.59
   1  -2  -8   81.07    2.55
  -2   2   8   29.23    1.14
  -2  -2  -8   29.67    1.10
  -2   2   8   30.29    1.15
   2  -2   8   29.35    1.16
  -2  -2  -8   28.53    1.12
   2   2  -8   30.27    1.18
  -2  -2  -8   29.25    1.16
  -2   2   8   29.65    1.19
  -2  -2   8   31.04    1.13
  -2   2  -8   30.82    1.16
   2   2   8   30.57    1.19
  -2  -2   8   31.46    1.14
  -2   2  -8   30.87    1.22
   2  -2  -8   30.47    1.20
  -2   2  -8   31.09    1.23
  -2  -2   8   30.52    1.20
  -3   2   8   35.84    1.34
  -3   2   8   37.08    1.40
  -3   2   8   38.17    1.40
  -3   2   8   38.22    1.57
  -3   2   8   37.37    1.46
  -3   2   8   36.46    1.47
  -3   2   8   37.36    1.35
   3   2  -8   40.10    1.55
  -3   2   8   37.84    1.47
  -3   2   8   37.14    1.50
  -3   2   8   35.63    1.38
  -3   2   8   37.35    1.47
  -3   2   8   37.37    1.32
  -3   2  -8   35.98    1.43
  -3  -2   8   34.50    1.30
  -3   2  -8   36.00    1.41
  -3  -2   8   35.97    1.43
  -3  -2   8   36.26    1.44
  -3   2  -8   38.74    1.58
  -3   2  -8   39.34    1.59
  -3  -2   8   35.43    1.49
   3  -2  -8   38.75    1.53
  -3  -2   8   36.57    1.34
  -3  -2   8   38.95    1.39
  -3   2  -8   35.99    1.48
  -3  -2   8   37.21    1.42
  -3   2  -8   36.97    1.48
  -3  -2   8   38.79    1.56
  -3  -2   8   35.63    1.33
  -3  -2   8   37.95    1.46
   3  -2  -8   36.60    1.46
  -3   2  -8   35.87    1.44
  -3  -2   8   37.40    1.35
  -4   2   8   46.56    1.56
  -4   2   8   46.10    1.57
  -4   2   8   45.27    1.67
  -4   2   8   44.81    1.60
  -4   2   8   44.89    1.71
  -4   2   8   45.52    1.61
  -4   2   8   45.70    1.61
  -4   2   8   45.32    1.68
  -4  -2   8   44.94    1.56
  -4   2  -8   47.31    1.65
  -4  -2   8   43.71    1.72
  -4  -2   8   44.57    1.67
  -4  -2   8   46.30    1.63
  -4   2  -8   46.00    1.69
  -4   2  -8   45.29    1.70
  -4  -2   8   45.60    1.55
  -4  -2   8   46.01    1.60
  -4   2  -8   45.84    1.62
  -4  -2   8   45.44    1.55
  -4  -2   8   46.20    1.67
   0   3   8   88.52    2.77
   0  -3   8   90.98    2.75
   0  -3  -8   87.21    2.75
   0  -3  -8   86.69    2.84
   0  -3   8   89.54    2.79
  -1  -3  -8   91.53    2.77
   1   3  -8   84.19    2.74
   1   3  -8   84.00    2.81
  -1  -3  -8   91.65    2.75
  -1   3   8   86.21    2.72
   1  -3   8   90.53    2.81
   1  -3   8   88.43    2.69
  -1  -3  -8   81.92    2.78
  -1   3   8   82.56    2.74
  -1  -3   8   88.15    2.75
   1  -3  -8   88.34    2.79
  -1   3  -8   87.51    2.78
   1  -3  -8   90.49    2.67
  -1   3  -8   85.62    2.85
  -1   3  -8   86.87    2.74
  -1  -3   8   84.96    2.70
  -2  -3  -8    4.83    0.34
  -2   3   8    4.80    0.40
  -2   3   8    4.48    0.35
   2   3  -8    4.80    0.40
  -2   3   8    4.66    0.36
  -2  -3  -8    4.78    0.35
   2  -3   8    4.66    0.37
  -2  -3  -8    4.43    0.33
  -2  -3   8    4.63    0.41
  -2  -3   8    3.99    0.32
  -2   3  -8    4.74    0.42
  -2   3  -8    4.45    0.42
   2  -3  -8    4.04    0.39
  -2  -3   8    4.19    0.35
  -2   3  -8    4.27    0.37
  -3   3   8   38.46    1.39
  -3   3   8   37.92    1.49
  -3   3   8   36.82    1.43
  -3   3   8   39.03    1.43
   3   3  -8   39.58    1.58
  -3   3   8   36.77    1.51
  -3   3   8   38.11    1.58
  -3   3   8   37.75    1.38
  -3   3   8   38.07    1.51
  -3   3   8   37.20    1.42
  -3   3   8   38.82    1.52
  -3   3   8   41.27    1.54
  -3   3   8   37.51    1.35
  -3   3  -8   39.09    1.55
   3  -3  -8   37.36    1.38
  -3   3  -8   37.81    1.47
  -3   3  -8   38.85    1.55
  -3  -3   8   38.51    1.60
  -3   3  -8   37.64    1.47
  -3  -3   8   38.08    1.46
   3  -3  -8   38.14    1.56
  -3  -3   8   38.49    1.49
  -3   3  -8   36.04    1.49
  -3   3  -8   38.14    1.61
  -3  -3   8   37.38    1.36
  -3  -3   8   37.62    1.50
  -3  -3   8   37.11    1.36
  -3  -3   8   39.26    1.38
  -3   3  -8   36.67    1.46
  -3   3  -8   36.75    1.63
  -3  -3   8   42.74    1.46
  -3  -3   8   39.11    1.39
  -3  -3   8   36.96    1.54
  -4   3   8    2.15    0.27
  -4   3   8    2.21    0.28
  -4   3   8    2.21    0.24
  -4   3   8    1.83    0.27
  -4   3   8    1.89    0.25
  -4   3   8    1.91    0.28
  -4   3   8    2.07    0.24
  -4  -3   8    1.83    0.30
  -4   3  -8    1.88    0.26
  -4  -3   8    2.10    0.34
  -4  -3   8    1.51    0.25
  -4   3  -8    1.80    0.32
  -4  -3   8    1.54    0.25
  -4   3  -8    1.97    0.26
  -4  -3   8    1.41    0.21
  -4   3  -8    1.71    0.30
   4  -3  -8    1.67    0.25
  -4  -3   8    1.62    0.23
  -4  -3   8    1.90    0.23
  -4   3  -8    1.43    0.27
  -4  -3   8    1.93    0.23
   0  -4   8   82.40    2.49
   0   4   8   76.84    2.50
   0  -4   8   83.20    2.55
   0   4  -8   76.74    2.58
   0   4  -8   75.65    2.51
   0  -4  -8   77.17    2.52
   0  -4  -8   82.21    2.50
   0  -4  -8   77.82    2.48
   1  -4   8   97.35    3.03
  -1  -4  -8   99.99    2.99
  -1  -4  -8   95.96    2.96
  -1   4   8   98.65    2.94
  -1   4   8   96.82    2.99
  -1  -4  -8   97.50    2.97
   1   4  -8   96.47    3.03
  -1   4  -8   84.36    3.08
   1  -4  -8   88.97    2.99
  -1  -4   8   94.74    2.97
   1  -4  -8   92.31    2.89
  -1   4  -8   90.66    2.99
  -1   4  -8   89.62    2.97
  -1  -4   8   89.80    2.92
  -2  -4  -8   62.68    2.09
   2  -4   8   60.49    2.12
  -2  -4  -8   58.78    2.07
   2   4  -8   62.84    2.11
  -2   4   8   60.25    2.04
   2   4  -8   65.29    2.20
  -2   4   8   60.40    2.12
  -2  -4  -8   57.25    2.07
   2  -4  -8   64.75    2.19
  -2  -4   8   59.75    2.19
  -2   4  -8   63.20    2.19
  -2  -4   8   61.10    2.10
  -2  -4   8   61.36    2.07
  -2   4  -8   60.83    2.25
  -2   4  -8   62.32    2.15
  -3   4   8    1.05    0.27
  -3   4   8    1.20    0.22
   3   4  -8    1.24    0.27
  -3   4   8    0.72    0.19
  -3   4   8    2.62    0.35
  -3   4   8    1.13    0.23
  -3   4   8    0.90    0.24
  -3   4   8    1.02    0.24
  -3   4   8    2.02    0.35
   3   4  -8    1.24    0.30
  -3   4   8    1.71    0.33
   3  -4  -8    1.15    0.30
  -3  -4   8    1.11    0.25
  -3  -4   8    0.93    0.28
  -3  -4   8    0.81    0.19
  -3  -4   8    0.95    0.21
  -3   4  -8    0.63    0.24
  -3   4  -8    1.02    0.29
  -3  -4   8    1.04    0.21
  -3   4  -8    0.58    0.23
  -3  -4   8    0.85    0.22
  -3  -4   8    0.94    0.20
  -3  -4   8    0.83    0.27
  -3   4  -8    0.71    0.29
  -3   4  -8    1.06    0.25
  -3  -4   8    1.01    0.19
  -3  -4   8    1.14    0.29
  -3   4  -8    0.69    0.21
  -3   4  -8    0.57    0.24
  -3   4  -8    0.95    0.26
  -3   4  -8    0.80    0.24
   3  -4  -8    0.84    0.21
  -4   4   8    3.59    0.28
  -4   4   8    3.67    0.32
  -4   4   8    3.69    0.35
  -4   4   8    4.04    0.36
  -4   4   8    4.92    0.45
  -4   4   8    3.73    0.31
  -4   4   8    3.96    0.34
  -4  -4   8    3.35    0.39
   4  -4  -8    3.90    0.32
  -4   4  -8    4.15    0.34
  -4  -4   8    4.27    0.40
  -4   4  -8    3.73    0.43
  -4   4  -8    4.23    0.34
  -4  -4   8    3.80    0.29
  -4  -4   8    4.20    0.29
  -4   4  -8    3.61    0.40
  -4   4  -8    3.04    0.40
   4  -4  -8    3.45    0.32
  -4  -4   8    4.00    0.35
  -4  -4   8    3.61    0.30
  -4  -4   8    4.18    0.30
   0  -5  -8  141.12    4.25
   0  -5   8  143.00    4.23
   0   5  -8  137.39    4.28
   0   5   8  139.25    4.26
   0   5  -8  134.62    4.21
   0   5   8  131.93    4.26
   0  -5   8  140.73    4.30
   0  -5  -8  138.83    4.23
   0   5  -8  135.70    4.34
   0  -5  -8  136.99    4.26
  -1   5   8   34.20    1.26
  -1  -5  -8   34.38    1.24
   1  -5   8   36.66    1.30
  -1  -5  -8   32.82    1.22
   1   5  -8   35.33    1.39
   1   5  -8   31.73    1.32
  -1  -5  -8   35.38    1.24
   1  -5  -8   36.25    1.28
  -1  -5   8   28.26    1.17
  -1   5  -8   30.83    1.36
  -1   5  -8   34.16    1.25
   1  -5  -8   32.75    1.32
  -1  -5   8   37.47    1.25
  -1   5  -8   35.47    1.30
  -2  -5  -8   26.53    1.07
  -2   5   8   27.80    1.14
   2   5  -8   26.47    1.19
   2   5  -8   28.96    1.15
  -2  -5  -8   26.24    1.07
  -2  -5  -8   25.89    1.06
   2  -5   8   25.77    1.10
  -2   5   8   26.58    1.04
  -2  -5   8   26.66    1.05
  -2   5  -8   26.07    1.25
   2  -5  -8   25.75    1.04
  -2   5  -8   26.53    1.14
   2  -5  -8   25.76    1.14
  -2  -5   8   25.48    0.99
  -2  -5   8   25.90    1.07
  -2   5  -8   27.33    1.16
  -3   5   8   29.59    1.19
  -3   5   8   28.29    1.28
   3   5  -8   29.94    1.30
  -3  -5  -8   28.16    1.12
  -3   5   8   29.49    1.27
  -3   5   8   29.90    1.14
  -3   5   8   29.95    1.23
  -3  -5  -8   28.41    1.16
  -3   5   8   29.93    1.15
  -3  -5  -8   29.45    1.20
  -3   5   8   28.28    1.18
   3   5  -8   28.48    1.35
  -3  -5   8   29.71    1.22
  -3   5  -8   29.82    1.34
  -3  -5   8   28.17    1.30
  -3   5  -8   29.42    1.23
  -3  -5   8   29.74    1.28
  -3  -5   8   28.32    1.11
  -3   5  -8   29.10    1.31
  -3   5  -8   27.57    1.44
  -3   5  -8   30.38    1.23
  -3   5  -8   29.36    1.33
  -3  -5   8   29.14    1.15
   3  -5  -8   31.20    1.22
  -3  -5   8   29.88    1.13
  -3  -5   8   29.44    1.12
  -3  -5   8   27.69    1.20
  -3  -5   8   28.92    1.11
  -3   5  -8   29.37    1.28
   3  -5  -8   28.49    1.31
  -3   5  -8   28.48    1.31
  -3   5  -8   29.55    1.17
  -4   5   8    7.52    0.47
  -4   5   8    7.23    0.45
  -4   5   8    7.64    0.52
  -4   5   8    8.18    0.46
  -4   5   8    7.62    0.48
   4   5  -8    7.79    0.41
  -4   5  -8    8.35    0.58
  -4  -5   8    8.60    0.50
  -4  -5   8    9.04    0.45
  -4   5  -8    8.94    0.59
  -4  -5   8    8.85    0.50
   4  -5  -8    8.63    0.45
  -4  -5   8    8.68    0.42
  -4   5  -8    8.64    0.48
  -4  -5   8    6.35    0.51
   4  -5  -8    8.13    0.48
  -4  -5   8    8.86    0.42
  -4   5  -8    9.35    0.48
  -4   5  -8    7.88    0.54
  -4  -5   8    8.10    0.41
   0  -6  -8   16.79    0.68
   0  -6   8   16.10    0.73
   0   6  -8   15.92    0.77
   0   6  -8   16.14    0.73
   0  -6   8   16.32    0.66
   0   6   8   16.05    0.72
   0   6   8   16.80    0.71
   0  -6  -8   15.50    0.68
   1   6  -8   53.10    1.95
   1  -6   8   56.17    1.89
  -1   6   8   55.58    1.89
  -1  -6  -8   56.04    1.83
  -1  -6  -8   56.33    1.84
   1   6  -8   55.47    1.98
  -1  -6  -8   55.26    1.84
   1  -6  -8   49.52    1.84
  -1   6  -8   53.12    1.91
  -1  -6   8   49.90    1.80
  -1   6  -8   48.54    1.81
  -1  -6   8   51.63    1.81
  -1   6  -8   49.67    1.96
  -2  -6  -8   26.45    1.13
  -2  -6  -8   28.30    1.14
  -2  -6  -8   26.63    1.13
  -2  -6  -8   28.08    1.09
   2   6  -8   29.31    1.32
   2   6  -8   29.12    1.27
  -2   6   8   26.83    1.19
  -2  -6   8   26.53    1.13
   2  -6  -8   27.96    1.12
  -2  -6   8   28.22    1.10
  -2  -6   8   28.60    1.07
   2  -6  -8   28.21    1.21
  -2   6  -8   29.80    1.26
  -2   6  -8   27.18    1.34
  -2   6  -8   28.21    1.21
  -3   6   8   44.99    1.63
  -3  -6  -8   46.50    1.66
  -3  -6  -8   45.36    1.72
  -3  -6  -8   42.85    1.65
  -3  -6  -8   42.99    1.68
  -3  -6  -8   46.81    1.66
  -3   6   8   44.08    1.77
  -3   6   8   46.96    1.74
   3   6  -8   45.96    1.87
   3   6  -8   45.79    1.92
  -3   6   8   47.30    1.69
  -3   6   8   43.11    1.80
  -3  -6   8   47.08    1.67
  -3  -6   8   41.68    1.81
  -3  -6   8   48.42    1.63
  -3  -6   8   46.30    1.63
  -3   6  -8   49.18    1.91
   3  -6  -8   47.62    1.85
  -3   6  -8   46.56    1.84
  -3   6  -8   46.32    1.69
   3  -6  -8   48.09    1.74
  -3  -6   8   47.98    1.76
  -3  -6   8   46.67    1.76
  -3   6  -8   46.94    1.86
  -3  -6   8   46.91    1.62
  -3   6  -8   46.04    1.87
  -3   6  -8   45.17    2.01
  -3   6  -8   47.95    1.76
  -3  -6   8   47.19    1.74
  -3  -6   8   48.02    1.62
  -3   6  -8   48.21    1.75
   3  -6  -8   48.19    1.68
  -3   6  -8   47.84    1.87
  -4   6   8   24.80    0.97
  -4   6   8   24.63    0.95
   4   6  -8   24.21    0.90
  -4   6   8   24.80    1.02
  -4   6   8   24.39    0.97
  -4  -6   8   24.96    0.92
  -4   6  -8   26.58    0.99
  -4   6  -8   26.31    1.09
  -4  -6   8   25.01    0.90
   4  -6  -8   25.49    0.98
  -4  -6   8   19.83    0.99
  -4  -6   8   25.00    0.94
  -4   6  -8   26.81    0.97
  -4   6  -8   24.37    1.08
   4  -6  -8   24.96    0.92
  -4   6  -8   24.59    1.03
  -4  -6   8   25.75    0.90
  -4  -6   8   25.33    0.99
  -4  -6   8   26.27    0.91
   0   7  -8   58.45    2.06
   0   7  -8   60.61    2.11
   0  -7  -8   58.99    1.99
   0  -7  -8   60.04    2.02
   0  -7   8   59.13    1.97
   0   7   8   61.98    2.03
   0  -7   8   60.50    2.07
   0   7   8   60.34    2.06
  -1  -7  -8   39.25    1.42
  -1  -7  -8   38.02    1.42
   1   7  -8   39.12    1.53
   1  -7   8   38.49    1.46
  -1   7   8   40.53    1.49
   1   7  -8   40.40    1.54
  -1  -7  -8   39.63    1.41
  -1   7  -8   36.55    1.54
  -1   7  -8   38.36    1.52
  -1  -7   8   34.17    1.38
  -1   7  -8   36.40    1.40
   1  -7  -8   37.36    1.43
  -1  -7   8   37.54    1.40
  -2  -7  -8    4.47    0.37
   2   7  -8    3.59    0.50
  -2   7   8    3.31    0.43
  -2  -7  -8    3.07    0.36
  -2  -7  -8    3.48    0.37
   2   7  -8    4.03    0.55
   2  -7  -8    4.00    0.42
  -2  -7   8    4.10    0.38
  -2   7  -8    3.72    0.48
   2  -7  -8    4.08    0.45
  -2   7  -8    4.63    0.59
  -2  -7   8    4.10    0.35
  -2   7  -8    3.29    0.40
  -2  -7   8    4.28    0.33
  -3  -7  -8   39.26    1.49
  -3   7   8   39.73    1.62
  -3   7   8   41.44    1.52
  -3  -7  -8   38.88    1.50
  -3  -7  -8   38.74    1.53
  -3  -7  -8   41.54    1.42
  -3  -7  -8   41.35    1.46
  -3   7   8   40.87    1.59
  -3   7   8   42.45    1.54
   3   7  -8   38.29    1.73
  -3  -7  -8   41.79    1.49
   3   7  -8   39.97    1.74
   3  -7   8   40.63    1.66
  -3   7  -8   40.24    1.54
  -3  -7   8   33.06    1.58
  -3  -7   8   39.64    1.43
   3  -7  -8   40.62    1.48
  -3   7  -8   37.66    1.79
  -3  -7   8   40.54    1.41
  -3   7  -8   38.97    1.62
   3  -7  -8   40.10    1.64
  -3   7  -8   38.78    1.70
  -3  -7   8   40.22    1.41
  -3   7  -8   38.53    1.66
  -3   7  -8   39.40    1.67
  -3   7  -8   42.34    1.56
  -3   7  -8   40.67    1.50
  -3   7  -8   38.64    1.70
  -3  -7   8   39.14    1.56
  -3  -7   8   40.25    1.52
   3  -7  -8   38.59    1.54
  -3  -7   8   39.34    1.45
  -3  -7   8   38.76    1.52
  -3  -7   8   40.16    1.43
  -4   7   8    1.59    0.20
  -4   7   8    1.58    0.24
   4   7  -8    1.76    0.19
  -4   7   8    1.75    0.20
  -4   7  -8    1.45    0.22
  -4  -7   8    1.75    0.18
  -4   7  -8    1.43    0.25
  -4   7  -8    2.10    0.29
  -4  -7   8    1.67    0.17
   4  -7  -8    1.53    0.21
  -4   7  -8    1.57    0.20
  -4  -7   8    1.68    0.23
   4  -7  -8    1.69    0.19
   4  -7  -8    1.65    0.20
  -4   7  -8    1.42    0.20
  -4  -7   8    1.54    0.23
  -4  -7   8    1.57    0.16
   0   8  -8   59.94    2.12
   0   8  -8   61.81    2.14
   0  -8   8   58.81    2.10
   0   8   8   59.23    2.05
   0   8   8   62.31    2.11
   0  -8   8   58.04    1.99
   0  -8  -8   59.83    2.02
   0  -8  -8   61.31    2.02
   0  -8  -8   59.77    2.06
   1  -8   8   21.68    1.00
  -1  -8  -8   21.26    0.94
   1   8  -8   22.27    1.05
  -1  -8  -8   22.30    0.97
  -1  -8  -8   21.17    0.92
  -1  -8  -8   20.65    0.96
   1   8  -8   22.37    1.05
  -1   8   8   22.25    1.02
   1  -8  -8   21.84    0.97
  -1   8  -8   24.37    1.10
  -1   8  -8   24.29    1.11
  -1  -8   8   21.18    0.95
  -1  -8   8   22.31    0.95
  -1   8  -8   23.56    0.97
   1  -8  -8   23.82    0.95
  -2   8   8   59.26    2.14
  -2  -8  -8   50.98    2.07
  -2  -8  -8   63.96    2.18
  -2  -8  -8   60.88    2.04
   2   8  -8   63.02    2.33
  -2   8   8   54.73    2.20
  -2  -8  -8   61.11    2.01
  -2  -8  -8   63.72    2.13
  -2  -8  -8   61.79    2.07
  -2   8   8   61.45    2.16
   2   8  -8   59.98    2.35
  -2   8   8   58.42    2.10
  -2  -8  -8   59.94    2.02
  -2  -8   8   60.05    1.99
   2  -8  -8   62.33    2.21
  -2   8  -8   59.90    2.35
  -2   8  -8   60.98    2.20
  -2  -8   8   60.90    2.01
  -2   8  -8   60.56    2.12
  -2   8  -8   59.92    2.14
  -2   8  -8   63.49    2.36
  -2   8  -8   57.55    2.25
  -2  -8   8   53.80    2.19
  -2  -8   8   59.57    2.08
   2  -8  -8   59.20    2.14
  -2   8  -8   61.68    2.13
  -2  -8   8   62.22    2.02
  -2  -8   8   59.47    2.17
  -2   8  -8   57.44    2.30
  -2  -8   8   62.24    2.05
  -2  -8   8   59.42    2.00
  -2   8  -8   60.29    2.11
  -2   8  -8   56.42    2.25
   3   8  -8    1.72    0.36
  -3   8   8    1.48    0.29
  -3  -8  -8    1.42    0.22
  -3  -8  -8    1.61    0.25
   3   8  -8    1.88    0.25
  -3  -8  -8    1.67    0.28
  -3  -8  -8    1.96    0.24
  -3   8   8    1.06    0.22
  -3  -8  -8    1.48    0.28
  -3  -8  -8    1.84    0.26
  -3  -8  -8    1.23    0.24
   3   8  -8    1.44    0.35
  -3   8   8    1.61    0.28
  -3   8   8    1.31    0.30
   3  -8   8    1.41    0.31
  -3  -8   8    1.63    0.23
  -3  -8   8    1.31    0.31
  -3   8  -8    1.59    0.26
  -3   8  -8    1.14    0.32
  -3   8  -8    1.39    0.33
  -3  -8   8    1.62    0.27
  -3  -8   8    1.66    0.25
   3  -8  -8    1.50    0.30
  -3  -8   8    1.34    0.21
  -3  -8   8    1.85    0.32
   3  -8  -8    1.47    0.28
  -3   8  -8    1.51    0.36
   3  -8  -8    1.33    0.24
  -3  -8   8    1.66    0.23
  -3   8  -8    1.39    0.37
  -3  -8   8    1.53    0.23
  -3   8  -8    1.26    0.24
  -3   8  -8    0.77    0.25
  -3   8  -8    1.14    0.35
  -3   8  -8    1.18    0.28
   4  -8   8    2.69    0.21
  -4   8   8    2.68    0.20
  -4   8   8    3.16    0.27
   4   8  -8    2.71    0.21
  -4  -8   8    3.24    0.26
  -4  -8   8    2.81    0.18
  -4   8  -8    2.82    0.24
  -4  -8   8    3.12    0.20
  -4  -8   8    2.79    0.18
  -4  -8   8    3.34    0.25
  -4   8  -8    3.10    0.23
   4  -8  -8    2.95    0.21
  -4   8  -8    3.18    0.28
   4  -8  -8    3.01    0.19
  -4   8  -8    3.10    0.24
  -4   8  -8    2.83    0.29
   0   9  -8   62.84    2.17
   0   9  -8   59.78    2.16
   0  -9   8   57.28    2.14
   0  -9  -8   57.29    2.09
   0  -9  -8   60.39    2.03
   0   9   8   62.91    2.14
  -1  -9  -8   30.04    1.21
  -1   9   8   30.50    1.28
  -1  -9  -8   30.54    1.18
  -1  -9  -8   31.67    1.24
   1   9  -8   31.29    1.31
   1   9  -8   29.49    1.28
  -1  -9   8   29.15    1.20
  -1   9  -8   29.58    1.32
   1  -9  -8   28.78    1.17
  -1  -9   8   26.86    1.38
  -1   9  -8   29.32    1.33
  -2  -9  -8   13.20    0.70
  -2  -9  -8   13.83    0.62
   2   9  -8   13.26    0.81
  -2  -9  -8   14.12    0.75
  -2  -9  -8   13.36    0.66
  -2  -9  -8   13.84    0.71
  -2  -9  -8   13.24    0.64
  -2  -9  -8   13.74    0.64
  -2   9   8   13.14    0.74
  -2   9   8   13.55    0.73
  -2   9   8   13.15    0.77
  -2  -9  -8   14.19    0.65
   2   9  -8   14.75    0.88
  -2   9  -8   12.63    0.81
  -2   9  -8   13.32    0.88
  -2   9  -8   11.91    0.83
   2  -9  -8   12.49    0.65
  -2   9  -8   13.12    0.80
  -2   9  -8   12.02    0.69
   2  -9  -8   12.67    0.68
   2  -9  -8   11.65    0.74
  -2  -9   8   11.81    0.60
  -2  -9   8   13.43    0.63
  -2  -9   8   12.82    0.62
   2  -9  -8   12.93    0.73
  -2  -9   8   12.40    0.77
  -2  -9   8   12.50    0.74
  -2   9  -8   11.96    0.71
  -2   9  -8   12.32    0.84
  -2   9  -8   12.54    0.68
  -2   9  -8   12.20    0.70
  -2   9  -8   12.94    0.75
  -3  -9  -8    1.32    0.20
  -3  -9  -8    1.32    0.22
  -3  -9  -8    0.94    0.22
  -3  -9  -8    1.24    0.21
  -3  -9  -8    1.32    0.19
  -3   9   8    0.98    0.26
  -3  -9  -8    1.31    0.23
   3   9  -8    1.30    0.20
  -3  -9  -8    1.17    0.24
  -3  -9   8    0.92    0.21
  -3  -9   8    1.33    0.21
  -3  -9   8    1.20    0.19
  -3  -9   8    0.83    0.23
  -3  -9   8    1.20    0.19
  -3   9  -8    1.38    0.31
  -3   9  -8    1.03    0.29
  -3   9  -8    1.50    0.31
   3  -9  -8    0.98    0.22
  -3   9  -8    1.20    0.22
   3  -9  -8    1.15    0.23
  -3  -9   8    0.93    0.18
   3  -9  -8    1.32    0.23
  -3  -9   8    1.26    0.19
  -3  -9   8    1.13    0.26
  -3   9  -8    0.95    0.21
  -3   9  -8    1.17    0.26
  -4   9  -8    6.89    0.49
   0  10  -8   16.80    0.87
   0  10   8   17.60    0.87
   0  10  -8   17.48    0.90
   0 -10  -8   15.37    0.94
   0 -10  -8   18.51    0.79
  -1 -10  -8   19.98    0.83
   1  10  -8   21.84    1.02
  -1 -10  -8   21.06    0.87
  -1 -10  -8   19.39    0.83
  -1  10   8   20.99    0.98
  -1 -10  -8   22.71    0.91
   1 -10   8   21.08    0.90
  -1  10   8   20.35    0.93
  -1 -10  -8   20.81    0.86
  -1 -10  -8   20.44    0.84
  -1 -10  -8   19.78    0.83
   1  10  -8   21.20    0.90
  -1 -10  -8   19.71    0.82
   1  10  -8   19.98    0.97
   1  10   8   19.53    0.95
  -1 -10   8   19.84    0.83
  -1  10  -8   17.77    0.85
  -1  10  -8   19.11    0.97
  -1  10  -8   20.03    1.01
   1 -10  -8   19.06    0.84
  -1  10  -8   19.86    1.03
  -1  10  -8   17.79    0.87
   1 -10  -8   19.08    0.83
   1 -10  -8   18.51    0.83
  -1 -10   8   18.37    0.90
  -1 -10   8   19.37    0.91
   1 -10  -8   20.39    0.88
  -1  10  -8   18.82    0.94
  -2 -10  -8   12.53    0.62
   2  10  -8   12.56    0.63
  -2 -10  -8   13.31    0.70
  -2 -10  -8   12.63    0.67
   2 -10   8   12.41    0.69
  -2 -10  -8   11.83    0.69
   2  10  -8   11.84    0.77
  -2 -10  -8   12.66    0.62
   2  10  -8   12.49    0.76
  -2  10   8   11.86    0.72
  -2  10   8   12.27    0.70
  -2  10   8   11.95    0.71
  -2 -10  -8   12.86    0.64
  -2 -10  -8   12.73    0.62
  -2 -10  -8   12.68    0.60
  -2  10  -8   12.57    0.84
  -2  10  -8   12.86    0.80
  -2  10  -8   13.25    0.73
  -2 -10   8   12.08    0.72
  -2  10  -8   12.14    0.80
   2 -10  -8   12.31    0.63
  -2 -10   8   13.08    0.60
   2 -10  -8   12.23    0.72
   2 -10  -8   13.21    0.66
  -2  10  -8   12.64    1.01
  -2  10  -8   12.29    0.75
  -2 -10   8   13.19    0.61
   2 -10  -8   12.50    0.69
  -2  10  -8   12.14    0.67
  -2  10  -8   11.78    0.75
  -2  10  -8   12.93    0.70
  -2 -10   8   13.49    0.62
  -2 -10   8   14.30    0.75
  -3 -10  -8   12.35    0.56
  -3 -10  -8   12.73    0.60
  -3  10   8   12.98    0.68
  -3 -10  -8   12.77    0.61
   3 -10   8   13.59    0.65
  -3 -10  -8   12.42    0.59
  -3 -10  -8   12.50    0.56
   3  10  -8   11.98    0.58
  -3 -10  -8   13.18    0.62
  -3  10  -8   14.20    0.75
   3 -10  -8   13.69    0.62
  -3  10  -8   14.01    0.65
  -3 -10   8   14.41    0.68
  -3  10  -8   13.30    0.63
  -3 -10   8   12.52    0.58
  -3 -10   8   13.52    0.59
  -3 -10   8   13.72    0.68
   3 -10  -8   14.45    0.60
  -3 -10   8   13.11    0.57
  -3  10  -8   14.29    0.71
   3 -10  -8   13.69    0.65
  -3 -10   8   13.33    0.56
  -3  10  -8   14.18    0.73
  -3  10  -8   13.80    0.66
   0 -11  -8   20.39    0.83
   0 -11  -8   21.98    0.90
   0  11   8   20.79    0.93
   0 -11   8   20.17    0.91
   0 -11   8   19.70    0.90
   0  11  -8   20.33    0.95
   0  11   8   21.24    0.99
   0 -11  -8   20.39    0.84
   0  11  -8   20.05    1.01
   0 -11  -8   20.88    0.90
   0  11  -8   20.74    1.00
   0 -11  -8   20.59    0.86
   0  11  -8   21.29    0.93
   0 -11  -8   20.58    0.84
   1 -11   8   24.78    1.03
  -1  11   8   24.17    1.09
  -1 -11  -8   24.91    0.96
  -1 -11  -8   24.58    0.96
  -1 -11  -8   24.99    0.97
   1  11  -8   23.61    1.01
  -1  11   8   23.00    1.07
  -1  11   8   23.37    1.06
   1  11  -8   23.70    0.98
  -1 -11  -8   24.26    0.97
  -1 -11  -8   25.15    0.99
  -1 -11  -8   24.99    0.97
   1  11  -8   23.94    1.13
  -1 -11  -8   24.17    1.08
  -1 -11  -8   24.27    1.02
  -1 -11  -8   24.13    0.99
   1  11  -8   23.68    1.09
   1 -11  -8   23.18    0.96
  -1 -11   8   24.62    0.96
  -1 -11   8   24.61    1.06
  -1  11  -8   24.97    1.11
   1 -11  -8   24.85    1.02
  -1  11  -8   23.60    1.02
  -1 -11   8   24.71    1.05
  -1  11  -8   25.46    1.19
  -1  11  -8   23.67    1.01
  -1  11  -8   24.89    1.11
   1 -11  -8   23.97    0.99
   1 -11  -8   23.58    0.97
  -1  11  -8   23.65    1.14
   1  11   8   24.41    1.11
  -2 -11  -8    3.61    0.35
  -2  11   8    3.92    0.42
   2 -11   8    3.01    0.35
  -2  11   8    3.10    0.38
   2  11  -8    3.38    0.35
  -2 -11  -8    3.68    0.37
  -2 -11  -8    4.07    0.37
  -2 -11  -8    3.50    0.35
   2  11  -8    3.74    0.37
   2  11  -8    3.42    0.42
  -2 -11  -8    3.45    0.31
  -2 -11  -8    4.06    0.32
  -2 -11  -8    4.59    0.37
  -2 -11  -8    3.67    0.34
  -2  11   8    3.72    0.46
  -2 -11   8    4.00    0.31
  -2  11  -8    3.72    0.41
  -2  11  -8    4.42    0.45
  -2 -11   8    4.05    0.39
  -2  11  -8    4.42    0.46
  -2 -11   8    4.31    0.33
  -2 -11   8    4.18    0.40
  -2  11  -8    3.39    0.37
  -2 -11   8    3.98    0.34
   2 -11  -8    4.43    0.35
   2 -11  -8    4.08    0.37
  -2  11  -8    3.67    0.48
  -2  11  -8    4.13    0.46
   2 -11  -8    3.86    0.33
  -3 -11  -8   20.01    0.76
  -3 -11  -8   19.75    0.72
  -3 -11  -8   19.32    0.74
  -3  11   8   20.52    0.81
   3  11  -8   19.36    0.74
  -3 -11  -8   20.00    0.75
  -3 -11  -8   18.56    0.72
   3 -11   8   19.41    0.78
  -3  11   8   19.63    0.78
  -3 -11  -8   18.38    0.75
  -3  11  -8   19.99    0.85
  -3 -11   8   19.30    0.73
   3 -11  -8   18.45    0.71
  -3  11  -8   18.67    0.77
   3 -11  -8   20.03    0.75
  -3 -11   8   19.46    0.80
  -3  11  -8   18.37    0.80
  -3  11  -8   20.25    0.79
  -3 -11   8   19.42    0.78
  -3 -11   8   19.51    0.72
   3 -11  -8   19.87    0.78
  -3 -11   8   18.27    0.69
   0  12   8    4.62    0.44
   0 -12  -8    5.19    0.35
   0 -12   8    4.70    0.40
   0 -12   8    4.63    0.40
   0 -12  -8    4.70    0.35
   0 -12  -8    5.02    0.37
   0  12  -8    3.62    0.40
   0  12   8    5.18    0.44
   0  12  -8    4.67    0.47
   0 -12  -8    4.84    0.34
   0  12  -8    4.45    0.46
   0 -12  -8    4.52    0.37
   1 -12   8   28.61    1.14
  -1 -12  -8   26.72    1.06
  -1 -12  -8   28.89    1.12
   1  12  -8   28.90    1.26
  -1 -12  -8   28.99    1.08
  -1  12   8   28.12    1.18
  -1 -12  -8   28.41    1.10
  -1 -12  -8   28.38    1.07
  -1 -12  -8   28.34    1.08
  -1 -12  -8   27.64    1.08
   1  12  -8   29.24    1.11
   1 -12   8   28.61    1.14
   1  12  -8   28.15    1.15
  -1 -12  -8   28.77    1.13
  -1  12   8   28.50    1.21
  -1  12   8   29.12    1.20
   1  12   8   27.48    1.21
  -1  12  -8   28.42    1.14
  -1  12  -8   27.33    1.12
   1 -12  -8   28.12    1.08
  -1  12  -8   28.67    1.22
   1 -12  -8   28.91    1.13
  -1 -12   8   28.72    1.17
  -1  12  -8   28.38    1.25
   1 -12  -8   28.13    1.07
  -1 -12   8   27.74    1.14
  -1 -12   8   27.21    1.07
  -1  12  -8   28.37    1.30
  -1  12  -8   29.31    1.21
  -2 -12  -8   27.75    1.04
   2  12  -8   29.04    1.08
  -2 -12  -8   27.37    1.04
  -2 -12  -8   27.59    1.06
   2  12  -8   26.92    1.05
  -2 -12  -8   26.87    1.14
  -2  12   8   27.97    1.15
  -2 -12  -8   28.50    1.09
   2 -12   8   27.40    1.09
  -2 -12  -8   29.83    1.06
  -2 -12  -8   27.38    1.03
  -2 -12  -8   27.16    1.04
   2 -12  -8   28.83    1.10
  -2 -12   8   28.99    1.05
  -2  12  -8   28.73    1.15
  -2  12  -8   29.69    1.13
  -2 -12   8   28.42    1.13
  -2 -12   8   26.86    1.01
  -2  12  -8   27.60    1.17
   2 -12  -8   27.73    1.04
   2  12   8   27.43    1.17
  -2 -12   8   27.70    1.02
  -2 -12   8   26.83    1.09
   2 -12  -8   28.66    1.05
  -3 -12  -8    2.27    0.19
  -3  12   8    2.57    0.22
   3  12  -8    2.33    0.20
  -3 -12  -8    2.43    0.19
  -3 -12  -8    2.42    0.18
   3  12  -8    2.55    0.21
  -3 -12  -8    2.02    0.18
   3 -12   8    2.41    0.21
  -3  12   8    2.13    0.22
  -3 -12   8    2.63    0.18
  -3 -12   8    2.47    0.19
  -3  12  -8    2.80    0.24
  -3 -12   8    2.38    0.22
   3 -12  -8    2.33    0.18
  -3 -12   8    2.21    0.20
   3 -12  -8    2.54    0.17
  -3  12  -8    2.37    0.21
  -3  12  -8    2.78    0.25
   0 -13  -8   19.69    0.79
   0 -13  -8   19.06    0.80
   0  13  -8   20.33    0.89
   0  13   8   19.29    0.88
   0 -13   8   19.55    0.87
   0 -13  -8   20.13    0.82
   0 -13  -8   19.00    0.85
   0 -13  -8   20.82    0.88
   0  13  -8   18.46    0.90
   0 -13   8   19.54    0.85
   0  13   8   19.63    0.92
   0  13   8   19.50    0.94
   0  13  -8   19.94    1.00
  -1 -13  -8    8.52    0.45
  -1 -13  -8    7.68    0.43
   1 -13   8    8.38    0.49
  -1  13   8    8.26    0.52
   1 -13   8    8.57    0.50
  -1 -13  -8    7.99    0.47
  -1 -13  -8    8.38    0.48
  -1 -13  -8    8.41    0.49
  -1  13   8    9.01    0.57
   1  13  -8    8.17    0.57
  -1 -13  -8    8.29    0.44
   1  13  -8    8.20    0.52
  -1 -13  -8    8.65    0.46
  -1  13   8    7.40    0.53
   1  13  -8    7.50    0.47
  -1 -13  -8    7.54    0.43
   1  13   8    9.39    0.56
  -1  13  -8    8.01    0.49
  -1  13  -8    8.68    0.58
  -1 -13   8    9.32    0.53
  -1  13  -8    8.67    0.49
   1  13   8    8.14    0.55
   1 -13  -8    8.72    0.49
  -1 -13   8    8.55    0.49
   1 -13  -8    8.36    0.45
  -1  13  -8    8.23    0.61
   1 -13  -8    8.60    0.45
   2  13  -8   13.80    0.60
  -2 -13  -8   12.97    0.57
  -2 -13  -8   13.64    0.57
   2 -13   8   13.42    0.61
   2 -13   8   13.54    0.61
  -2 -13  -8   13.54    0.59
  -2 -13  -8   13.38    0.61
  -2 -13  -8   13.73    0.57
  -2 -13  -8   13.81    0.58
  -2  13   8   13.25    0.66
  -2 -13  -8   13.44    0.58
   2  13  -8   14.19    0.62
  -2 -13   8   13.54    0.61
  -2  13  -8   13.74    0.66
  -2 -13   8   12.83    0.54
  -2  13  -8   13.51    0.63
   2 -13  -8   12.96    0.56
  -2  13  -8   13.10    0.65
   2 -13  -8   13.43    0.57
  -2 -13   8   14.08    0.65
   2 -13  -8   13.80    0.61
   0 -14  -8   13.27    0.57
   0  14  -8   13.79    0.69
   0  14   8   14.23    0.71
   0 -14   8   13.62    0.63
   0 -14  -8   14.08    0.64
   0  14   8   11.86    0.65
   0 -14   8   14.20    0.67
   0  14  -8   13.99    0.67
   0  14   8   13.10    0.65
   0 -14  -8   13.20    0.60
   0 -14  -8   13.17    0.59
   1  14  -8   16.34    0.72
   1  14  -8   16.30    0.67
  -1 -14  -8   16.05    0.64
  -1 -14  -8   15.71    0.63
  -1 -14  -8   16.81    0.66
  -1  14   8   16.18    0.74
  -1 -14  -8   15.93    0.66
   1 -14   8   16.22    0.69
  -1 -14  -8   16.93    0.70
   1 -14   8   17.31    0.72
  -1  14   8   17.43    0.76
  -1 -14  -8   15.41    0.65
   1 -14  -8   13.95    0.63
   1 -14  -8   15.65    0.65
   1  14   8   15.06    0.73
  -1 -14   8   13.91    0.66
  -1  14  -8   16.43    0.77
  -1 -14   8   14.80    0.70
  -1  14  -8   13.92    0.66
   1 -14  -8   15.16    0.68
  -2 -14  -8   12.32    0.49
  -2 -14  -8   11.38    0.48
  -2 -14  -8   12.27    0.48
  -2 -14  -8   12.03    0.48
  -2  14   8   12.11    0.56
   2 -14   8   12.14    0.52
  -2 -14  -8   11.82    0.50
  -2 -14  -8   11.30    0.51
   2  14  -8   12.30    0.52
   2 -14   8   11.48    0.50
   2  14  -8   11.96    0.50
  -2 -14  -8   12.17    0.49
   2 -14  -8   12.32    0.49
   2 -14  -8   11.79    0.47
  -2  14  -8   11.57    0.55
  -2 -14   8   12.37    0.54
  -2 -14   8   12.01    0.50
   2 -14  -8   12.32    0.51
  -2  14  -8   11.91    0.52
   0 -15  -8    7.49    0.38
   0  15   8    7.04    0.46
   0 -15  -8    6.76    0.38
   0 -15  -8    6.98    0.35
   0 -15   8    7.35    0.42
   0  15  -8    6.72    0.42
   0  15  -8    6.98    0.43
   0 -15   8    7.22    0.38
   0 -15  -8    7.80    0.37
  -1 -15  -8    4.69    0.27
   1  15  -8    4.11    0.26
   1  15  -8    4.48    0.31
   1 -15   8    4.59    0.27
  -1 -15  -8    4.90    0.35
  -1 -15  -8    4.18    0.29
  -1  15   8    4.34    0.32
  -1  15   8    4.44    0.32
  -1 -15  -8    4.34    0.27
   1 -15   8    4.15    0.29
  -1 -15  -8    4.42    0.26
   1 -15  -8    3.71    0.24
   1 -15  -8    3.63    0.27
   1 -15  -8    3.82    0.25
  -1  15  -8    3.99    0.33
  -1 -15   8    3.68    0.29
   1  15   8    3.87    0.32
  -2 -15  -8    0.59    0.10
  -2  15   8    0.77    0.12
  -2 -15  -8    0.68    0.10
  -2 -15  -8    0.73    0.10
   2  15  -8    0.63    0.10
   2 -15   8    0.54    0.10
  -2 -15   8    0.78    0.12
   2 -15  -8    0.56    0.08
   2  15   8    0.74    0.11
   0  16  -8    4.42    0.28
   0  16   8    4.02    0.29
   0 -16  -8    3.97    0.23
   0  16  -8    3.70    0.26
   0 -16   8    4.09    0.26
   0 -16  -8    4.21    0.23
  -1 -16  -8    5.61    0.26
  -1  16   8    5.57    0.30
  -1  16   8    5.37    0.29
  -1 -16  -8    5.31    0.25
   1 -16   8    5.52    0.28
   1  16  -8    5.33    0.30
  -1  16  -8    5.60    0.32
  -1 -16   8    5.78    0.29
   1  16   8    6.10    0.29
   1 -16  -8    5.78    0.26
   1  16   8    5.76    0.30
   0   0   9    0.07    0.11
   0   0  -9    0.00    0.13
   0   0   9    0.01    0.11
   1   0   9   11.21    0.49
   1   0  -9    9.94    0.51
  -1   0   9   10.84    0.49
   1   0   9   11.44    0.55
  -1   0  -9   10.61    0.54
   1   0  -9    9.93    0.48
  -2   0   9    2.66    0.26
  -2   0  -9    3.16    0.30
  -2   0  -9    2.65    0.34
   2   0  -9    3.17    0.32
  -2   0   9    2.88    0.31
   2   0  -9    2.87    0.30
   2   0   9    3.17    0.32
  -3   0  -9  124.10    4.01
  -3   0   9  122.35    3.77
  -3   0   9  122.80    3.87
  -3   0   9  119.16    3.77
  -3   0  -9  119.91    3.95
  -3   0   9  115.36    3.93
  -3   0   9  123.96    3.92
  -3   0   9  123.47    3.82
  -3   0   9  115.74    3.82
  -3   0   9  119.02    3.93
  -3   0   9  118.88    3.76
  -3   0  -9  113.34    3.91
  -3   0  -9  116.12    3.94
  -3   0   9  117.47    3.96
   3   0  -9  124.08    3.95
  -4   0   9    6.29    0.47
  -4   0   9    6.36    0.36
  -4   0   9    6.45    0.41
  -4   0   9    6.38    0.37
  -4   0   9    6.69    0.50
  -4   0   9    5.62    0.44
  -4   0   9    6.14    0.42
   4   0  -9    6.46    0.39
  -4   0   9    6.06    0.37
  -4   0   9    6.35    0.40
   0   1  -9  126.91    4.05
   0  -1   9  137.04    4.02
   0   1   9  133.63    4.02
   0  -1  -9  124.87    4.05
   0  -1  -9  132.24    4.00
   0  -1   9  134.89    4.05
   1  -1   9   86.59    2.63
  -1   1   9   83.73    2.56
   1   1  -9   78.41    2.58
  -1  -1  -9   80.24    2.63
   1   1  -9   80.73    2.58
  -1  -1  -9   85.46    2.59
   1  -1   9   85.12    2.55
  -1  -1   9   81.64    2.57
   1  -1  -9   71.95    2.52
   1   1   9   84.58    2.58
  -1  -1   9   78.42    2.53
  -1   1  -9   79.80    2.62
  -1   1  -9   78.87    2.58
   1  -1  -9   79.04    2.60
  -2   1   9   91.73    3.01
  -2   1   9   87.88    2.92
  -2  -1  -9   88.16    2.98
   2   1  -9   85.15    2.92
   2  -1   9   89.42    2.97
   2   1  -9   90.83    2.95
  -2   1   9   87.60    2.92
   2  -1  -9   90.72    2.92
  -2   1  -9   90.49    2.97
   2   1   9   91.07    2.99
  -2  -1   9   93.77    2.92
  -2   1  -9   92.76    3.04
  -2  -1   9   94.64    2.98
   2  -1  -9   89.75    2.97
  -2   1  -9   91.06    3.02
  -2  -1   9   90.58    2.91
   2   1   9   92.24    2.91
  -3   1   9    5.19    0.37
  -3   1   9    5.23    0.40
  -3   1   9    5.51    0.37
  -3   1   9    5.69    0.49
   3   1  -9    6.31    0.52
  -3   1   9    6.10    0.40
  -3   1   9    5.94    0.46
  -3   1   9    5.76    0.44
  -3   1   9    5.44    0.48
  -3   1   9    5.92    0.41
  -3   1   9    6.11    0.49
  -3  -1   9    5.27    0.38
  -3  -1   9    5.41    0.50
  -3  -1   9    5.47    0.45
  -3  -1   9    4.76    0.42
  -3  -1   9    5.07    0.48
  -3   1  -9    4.65    0.40
  -3  -1   9    5.26    0.43
  -3  -1   9    5.24    0.46
  -3  -1   9    4.92    0.38
   3  -1  -9    5.13    0.46
   3  -1  -9    5.16    0.48
  -3   1  -9    5.14    0.49
  -3   1  -9    5.35    0.53
  -3  -1   9    5.04    0.37
  -3   1  -9    4.89    0.46
  -3  -1   9    5.03    0.36
  -3   1  -9    5.23    0.52
  -3   1  -9    4.81    0.43
  -4   1   9    1.42    0.22
  -4   1   9    1.54    0.21
  -4   1   9    2.26    0.25
   4   1  -9    1.53    0.22
  -4   1   9    1.39    0.26
  -4   1   9    1.45    0.27
  -4   1   9    1.63    0.25
  -4   1   9    1.82    0.24
  -4   1   9    1.63    0.27
  -4  -1   9    1.61    0.21
  -4   1  -9    1.73    0.29
  -4  -1   9    1.76    0.26
  -4   1  -9    1.60    0.29
  -4   1  -9    1.69    0.23
  -4  -1   9    1.62    0.22
  -4  -1   9    1.76    0.25
  -4  -1   9    1.74    0.21
  -4  -1   9    1.72    0.31
  -4  -1   9    1.90    0.29
  -4  -1   9    1.92    0.27
  -4  -1   9    1.79    0.23
   4  -1  -9    1.88    0.23
   0  -2  -9    5.81    0.31
   0  -2   9    5.65    0.33
   0   2  -9    4.92    0.33
   0  -2   9    5.75    0.35
   0   2  -9    5.48    0.38
   0   2   9    5.30    0.33
   0  -2  -9    5.09    0.35
   1   2  -9    3.57    0.29
   1  -2   9    3.58    0.25
  -1  -2  -9    4.15    0.28
   1   2  -9    3.76    0.25
   1   2  -9    3.98    0.34
  -1  -2  -9    3.70    0.29
  -1   2   9    3.24    0.27
  -1   2   9    4.06    0.28
   1  -2   9    3.67    0.32
  -1  -2  -9    3.21    0.33
   1  -2  -9    3.38    0.31
  -1  -2   9    3.54    0.28
  -1   2  -9    3.10    0.31
  -1  -2   9    3.63    0.24
  -1   2  -9    3.22    0.31
   1   2   9    3.79    0.30
  -1  -2   9    2.89    0.28
   2   2  -9  128.76    3.93
  -2  -2  -9  118.64    3.85
  -2   2   9  128.60    3.94
  -2  -2  -9  122.58    3.82
   2  -2   9  124.07    3.92
  -2   2   9  127.95    3.89
  -2  -2  -9  122.95    3.91
  -2   2  -9  122.36    3.95
   2  -2  -9  121.46    3.93
  -2  -2   9  119.10    3.85
  -2   2  -9  122.12    3.96
  -2  -2   9  120.68    3.92
   2   2   9  122.84    3.87
   2  -2  -9  117.09    3.83
  -2  -2   9  123.56    3.85
   2   2   9  118.09    3.92
  -2   2  -9  118.57    3.86
  -3   2   9    2.65    0.33
  -3   2   9    2.24    0.35
   3   2  -9    2.61    0.31
  -3   2   9    2.53    0.28
  -3   2   9    2.33    0.27
   3   2  -9    2.24    0.35
  -3   2   9    2.60    0.36
  -3   2   9    2.95    0.39
  -3   2   9    2.68    0.41
  -3   2   9    3.07    0.32
  -3   2   9    2.61    0.40
  -3   2   9    2.30    0.29
  -3   2   9    2.58    0.36
  -3   2  -9    3.02    0.38
  -3   2  -9    2.52    0.40
  -3  -2   9    2.92    0.35
  -3   2  -9    2.68    0.39
   3  -2  -9    2.43    0.34
  -3  -2   9    3.06    0.29
   3  -2  -9    2.86    0.32
  -3  -2   9    2.73    0.41
  -3   2  -9    2.99    0.44
  -3  -2   9    2.42    0.38
  -3  -2   9    2.82    0.30
  -3  -2   9    2.51    0.35
  -3  -2   9    2.77    0.31
  -3  -2   9    2.29    0.27
   3  -2  -9    2.74    0.38
  -3  -2   9    3.02    0.36
  -3   2  -9    2.78    0.38
  -3   2  -9    3.76    0.41
  -3  -2   9    2.63    0.30
  -3  -2   9    2.39    0.32
  -4   2   9   16.96    0.70
  -4   2   9   16.80    0.72
  -4   2   9   17.80    0.81
  -4   2   9   17.56    0.80
  -4   2   9   16.86    0.69
  -4   2   9   16.98    0.73
  -4   2   9   16.70    0.72
  -4  -2   9   16.66    0.68
  -4  -2   9   15.04    0.83
  -4   2  -9   15.84    0.72
  -4  -2   9   16.12    0.80
  -4  -2   9   17.05    0.78
  -4  -2   9   16.68    0.68
  -4  -2   9   15.30    0.70
  -4   2  -9   14.88    0.80
   4  -2  -9   15.08    0.65
  -4   2  -9   16.09    0.80
  -4  -2   9   16.49    0.67
  -4  -2   9   16.04    0.73
   0  -3  -9   48.23    1.67
   0   3  -9   51.41    1.73
   0  -3  -9   50.07    1.63
   0   3  -9   47.81    1.64
   0  -3   9   51.74    1.63
   0   3   9   48.31    1.64
   0  -3   9   49.25    1.67
  -1  -3  -9   77.42    2.43
  -1   3   9   76.02    2.41
  -1   3   9   74.97    2.43
   1  -3   9   79.96    2.50
   1   3  -9   78.34    2.53
   1  -3   9   76.29    2.38
  -1  -3  -9   81.18    2.47
   1   3  -9   74.26    2.44
  -1  -3  -9   71.26    2.49
   1   3  -9   73.62    2.44
  -1   3  -9   74.32    2.41
   1   3   9   76.72    2.46
  -1  -3   9   77.43    2.44
   1  -3  -9   73.22    2.47
  -1   3  -9   75.49    2.48
  -1   3  -9   76.08    2.55
  -1  -3   9   71.53    2.38
  -2   3   9   48.44    1.79
  -2  -3  -9   48.05    1.76
  -2   3   9   50.26    1.79
   2   3  -9   52.56    1.85
  -2   3   9   48.64    1.77
   2  -3   9   48.96    1.80
  -2  -3  -9   50.14    1.74
  -2  -3   9   51.70    1.85
  -2   3  -9   50.10    1.79
  -2  -3   9   50.91    1.77
  -2  -3   9   51.81    1.75
  -2   3  -9   51.96    1.89
  -2   3  -9   50.80    1.86
  -3   3   9    2.94    0.42
  -3   3   9    2.40    0.39
  -3   3   9    2.75    0.33
  -3   3   9    2.64    0.36
  -3   3   9    2.64    0.30
   3   3  -9    3.03    0.43
  -3   3   9    2.31    0.34
  -3   3   9    2.66    0.30
  -3   3   9    2.72    0.36
  -3  -3   9    2.60    0.34
  -3  -3   9    2.60    0.29
  -3  -3   9    2.15    0.31
  -3  -3   9    2.40    0.29
  -3  -3   9    2.72    0.37
  -3   3  -9    2.22    0.32
  -3  -3   9    1.96    0.26
  -3   3  -9    2.63    0.37
  -3  -3   9    3.23    0.45
  -3  -3   9    2.27    0.40
  -3   3  -9    2.27    0.36
  -3   3  -9    2.43    0.42
  -3   3  -9    2.10    0.34
  -3  -3   9    2.59    0.28
   3  -3  -9    2.18    0.29
   3  -3  -9    2.05    0.32
  -3   3  -9    2.53    0.39
  -3  -3   9    2.39    0.28
   3  -3  -9    2.33    0.38
  -3   3  -9    1.99    0.29
  -3   3  -9    1.83    0.36
  -4   3   9    1.91    0.28
  -4   3   9    2.49    0.30
  -4   3   9    2.34    0.25
  -4   3   9    1.90    0.25
  -4   3   9    2.01    0.23
  -4   3   9    2.67    0.28
  -4   3   9    2.07    0.26
  -4   3  -9    2.36    0.35
  -4  -3   9    2.08    0.30
   4  -3  -9    2.20    0.27
  -4  -3   9    2.95    0.31
  -4  -3   9    2.51    0.25
  -4  -3   9    2.42    0.26
  -4   3  -9    1.98    0.26
  -4  -3   9    2.13    0.23
  -4  -3   9    1.91    0.33
  -4  -3   9    2.36    0.24
  -4   3  -9    2.65    0.29
  -4   3  -9    2.65    0.36
   0  -4  -9    0.13    0.13
   0   4   9    0.12    0.11
   0   4  -9   -0.03    0.10
   0   4   9    0.04    0.11
   0  -4   9    0.18    0.13
   0  -4   9    0.28    0.11
   0  -4  -9    0.03    0.10
   0   4  -9    0.10    0.15
   0   4  -9    0.18    0.11
   1   4  -9   31.10    1.23
  -1   4   9   31.03    1.14
   1   4  -9   31.33    1.29
   1  -4   9   32.60    1.23
  -1  -4  -9   32.62    1.19
  -1  -4  -9   31.25    1.15
  -1   4   9   30.88    1.17
  -1   4  -9   31.46    1.31
  -1  -4   9   31.04    1.13
  -1  -4   9   34.22    1.18
  -1   4  -9   33.46    1.18
   1  -4  -9   33.67    1.22
  -1   4  -9   32.63    1.21
   2   4  -9    2.10    0.34
   2   4  -9    1.58    0.26
  -2  -4  -9    2.23    0.28
  -2  -4  -9    1.95    0.26
   2  -4   9    1.81    0.27
  -2   4   9    1.58    0.25
  -2   4   9    1.46    0.22
  -2  -4  -9    1.77    0.26
  -2  -4   9    1.72    0.25
  -2   4  -9    1.41    0.29
  -2  -4   9    1.34    0.28
  -2   4  -9    2.04    0.37
   2  -4  -9    1.12    0.25
  -2   4  -9    1.60    0.28
  -2  -4   9    1.18    0.22
  -3   4   9  115.80    3.81
  -3   4   9  118.18    3.68
  -3   4   9  118.47    3.69
   3   4  -9  115.12    3.83
  -3   4   9  114.28    3.86
   3   4  -9  120.21    3.95
  -3   4   9  115.63    3.76
  -3   4   9  112.03    3.83
  -3   4   9  119.19    3.74
  -3  -4   9  116.59    3.79
  -3   4  -9  113.11    3.90
  -3  -4   9  115.27    3.89
  -3  -4   9  115.13    3.83
  -3   4  -9  111.68    3.87
  -3   4  -9  118.34    3.79
  -3   4  -9  116.42    3.87
  -3   4  -9  119.72    4.06
   3  -4  -9  115.75    3.66
  -3  -4   9  113.70    3.64
  -3  -4   9  121.81    3.72
  -3   4  -9  112.89    3.77
  -3   4  -9  114.84    3.71
  -3  -4   9  108.25    3.91
  -3  -4   9  114.91    3.75
  -3   4  -9  112.87    3.93
  -3  -4   9  117.28    3.66
  -3  -4   9  116.24    3.65
  -3   4  -9  114.59    3.85
   3  -4  -9  118.29    3.90
  -4   4   9    3.24    0.29
  -4   4   9    3.10    0.26
  -4   4   9    3.00    0.31
  -4   4   9    3.18    0.33
  -4   4   9    2.66    0.34
  -4  -4   9    2.50    0.29
   4  -4  -9    2.03    0.25
  -4   4  -9    2.06    0.26
  -4  -4   9    2.62    0.25
  -4   4  -9    2.80    0.38
  -4  -4   9    2.26    0.33
  -4   4  -9    2.95    0.30
  -4  -4   9    2.55    0.35
  -4  -4   9    2.56    0.24
  -4   4  -9    2.29    0.44
  -4   4  -9    2.40    0.36
  -4  -4   9    2.88    0.24
  -4  -4   9    2.17    0.24
   0   5  -9    8.38    0.43
   0  -5   9    8.76    0.49
   0  -5   9    8.82    0.43
   0   5   9    8.48    0.46
   0  -5  -9    7.74    0.43
   0   5   9    8.08    0.45
   0   5  -9    8.19    0.52
   0   5  -9    7.93    0.45
   0  -5  -9    8.26    0.46
  -1   5   9   69.10    2.34
  -1  -5  -9   71.03    2.31
  -1  -5  -9   71.21    2.32
   1   5  -9   68.97    2.47
   1  -5   9   69.37    2.37
   1   5  -9   63.22    2.39
  -1  -5  -9   65.90    2.29
  -1  -5   9   76.13    2.33
  -1   5  -9   74.25    2.36
   1  -5  -9   73.20    2.36
  -1   5  -9   72.92    2.34
  -1   5  -9   64.20    2.46
   2  -5   9   52.44    1.96
   2   5  -9   54.91    2.08
  -2  -5  -9   51.99    1.90
   2   5  -9   56.14    2.00
  -2   5   9   53.63    1.97
  -2  -5  -9   52.64    1.91
  -2   5   9   53.09    1.87
  -2  -5  -9   50.86    1.91
  -2   5  -9   57.58    2.03
   2  -5  -9   58.19    2.02
   2  -5  -9   54.99    1.89
  -2  -5   9   55.69    1.89
  -2  -5   9   54.31    1.92
  -2   5  -9   55.89    2.16
  -2   5  -9   55.51    1.99
  -3   5   9    2.26    0.29
  -3   5   9    2.96    0.42
  -3   5   9    2.47    0.46
  -3   5   9    2.23    0.29
   3   5  -9    2.59    0.39
   3   5  -9    2.36    0.42
  -3   5   9    3.34    0.43
  -3   5   9    2.44    0.33
  -3   5   9    2.52    0.35
  -3  -5   9    3.09    0.33
  -3  -5   9    2.52    0.40
  -3   5  -9    2.75    0.49
   3  -5  -9    1.88    0.29
  -3  -5   9    3.05    0.37
  -3  -5   9    2.27    0.27
  -3  -5   9    3.30    0.38
  -3   5  -9    2.33    0.36
  -3   5  -9    3.00    0.44
  -3   5  -9    2.48    0.32
  -3   5  -9    3.03    0.44
  -3   5  -9    2.75    0.40
   3  -5  -9    3.17    0.44
  -3  -5   9    2.42    0.28
  -3  -5   9    2.28    0.38
  -3   5  -9    2.73    0.35
  -3   5  -9    2.51    0.39
  -3  -5   9    2.41    0.27
  -3  -5   9    2.25    0.28
  -3   5  -9    3.30    0.47
  -4   5   9    6.26    0.46
   4   5  -9    7.27    0.37
  -4   5   9    6.76    0.43
  -4   5   9    6.92    0.41
  -4   5   9    7.35    0.41
  -4   5  -9    6.69    0.41
  -4  -5   9    7.65    0.46
  -4   5  -9    6.67    0.51
  -4  -5   9    6.84    0.48
  -4  -5   9    6.85    0.36
  -4  -5   9    6.78    0.38
  -4  -5   9    7.84    0.39
  -4   5  -9    7.26    0.53
  -4  -5   9    6.79    0.35
  -4   5  -9    5.48    0.44
  -4   5  -9    7.69    0.44
   4  -5  -9    6.98    0.44
   4  -5  -9    7.08    0.40
  -4  -5   9    7.33    0.43
   0  -6   9    7.56    0.47
   0  -6   9    6.81    0.39
   0   6  -9    6.58    0.49
   0   6   9    7.26    0.45
   0   6  -9    7.28    0.45
   0   6   9    6.85    0.43
   0  -6  -9    7.03    0.42
   0  -6  -9    7.62    0.41
   0  -6  -9    6.57    0.42
  -1  -6  -9   25.66    1.02
   1   6  -9   24.40    1.11
   1   6  -9   24.41    1.14
  -1   6   9   25.93    1.06
  -1  -6  -9   24.08    1.02
   1  -6   9   24.96    1.07
  -1  -6  -9   25.64    1.02
   1  -6  -9   26.45    1.06
  -1   6  -9   26.91    1.20
  -1  -6   9   26.42    1.02
  -1  -6   9   24.86    1.00
  -1   6  -9   26.66    1.04
  -1   6  -9   26.01    1.09
  -2  -6  -9   62.54    2.29
   2   6  -9   67.98    2.52
  -2  -6  -9   64.87    2.30
  -2   6   9   67.33    2.39
   2   6  -9   67.40    2.46
  -2   6  -9   71.46    2.41
   2  -6  -9   70.70    2.41
  -2  -6   9   65.76    2.25
  -2   6  -9   68.72    2.42
   2  -6  -9   65.66    2.28
  -2   6  -9   63.92    2.55
  -2  -6   9   64.91    2.31
  -3  -6  -9    0.76    0.20
  -3   6   9    0.91    0.27
  -3  -6  -9    0.99    0.25
  -3  -6  -9    0.92    0.22
  -3  -6  -9    0.97    0.21
   3   6  -9    0.70    0.29
  -3   6   9    0.80    0.23
  -3   6   9    0.78    0.20
  -3   6   9    0.44    0.18
  -3   6   9    1.34    0.31
   3   6  -9    0.99    0.31
  -3   6  -9    0.68    0.20
   3  -6  -9    0.77    0.22
  -3  -6   9    0.59    0.17
  -3   6  -9    1.09    0.33
  -3   6  -9    0.35    0.27
  -3  -6   9    0.70    0.20
  -3  -6   9    0.59    0.16
   3  -6  -9    0.71    0.25
  -3  -6   9    0.97    0.20
  -3   6  -9    0.83    0.27
  -3  -6   9    0.85    0.26
  -3  -6   9    0.69    0.22
  -3  -6   9    0.81    0.18
  -3   6  -9    0.65    0.21
   3  -6  -9    0.69    0.21
  -3   6  -9    0.81    0.24
  -3   6  -9    0.73    0.27
  -3   6  -9    0.65    0.32
  -3  -6   9    0.49    0.26
  -3  -6   9    0.63    0.18
  -3   6  -9    0.99    0.28
   4   6  -9   12.07    0.54
  -4   6   9   12.01    0.64
  -4   6   9   12.59    0.58
  -4   6   9   13.11    0.60
  -4   6  -9   14.26    0.61
   4  -6  -9   13.20    0.61
  -4  -6   9   13.24    0.60
  -4  -6   9   13.89    0.54
  -4  -6   9   14.08    0.59
  -4  -6   9   12.61    0.60
  -4  -6   9   11.57    0.64
   4  -6  -9   13.85    0.57
  -4   6  -9   13.82    0.63
  -4  -6   9   13.69    0.55
  -4   6  -9   14.28    0.71
  -4   6  -9   14.82    0.71
  -4  -6   9   13.30    0.53
  -4   6  -9   13.65    0.60
   0  -7  -9    1.07    0.18
   0   7   9    1.33    0.22
   0   7  -9    1.03    0.25
   0  -7   9    1.31    0.24
   0  -7  -9    1.23    0.21
   0   7  -9    1.34    0.25
   0   7   9    1.29    0.24
   0  -7   9    1.31    0.20
   1   7  -9   55.58    2.03
  -1  -7  -9   53.24    1.91
  -1  -7  -9   55.66    1.91
  -1   7   9   55.91    1.96
   1  -7   9   54.45    1.96
   1   7  -9   55.22    2.00
  -1  -7  -9   57.10    1.91
  -1   7  -9   55.49    2.00
   1  -7  -9   53.43    1.92
  -1   7  -9   53.59    2.06
   1  -7  -9   50.55    1.87
  -1  -7   9   50.81    1.88
  -1  -7   9   53.47    1.89
  -1   7  -9   54.67    1.91
  -2   7   9   45.43    1.72
  -2  -7  -9   41.48    1.65
   2   7  -9   49.22    1.95
   2   7  -9   47.21    1.61
  -2   7   9   45.65    1.74
  -2  -7  -9   45.98    1.65
  -2   7   9   45.61    1.67
  -2  -7  -9   48.43    1.66
  -2   7   9   46.33    1.81
   2   7  -9   45.68    1.90
  -2  -7  -9   45.58    1.62
  -2  -7  -9   48.03    1.72
  -2  -7  -9   46.08    1.59
  -2  -7  -9   47.04    1.60
  -2   7  -9   44.33    1.68
  -2   7  -9   47.42    1.84
  -2   7  -9   49.60    1.71
  -2  -7   9   45.28    1.59
   2  -7  -9   47.53    1.79
  -2   7  -9   45.23    1.70
  -2  -7   9   44.79    1.64
  -2  -7   9   47.43    1.86
  -2   7  -9   46.34    1.77
  -2   7  -9   42.63    1.92
  -2   7  -9   42.30    1.85
   2  -7  -9   44.48    1.64
   2  -7  -9   45.35    1.70
  -2   7  -9   38.28    1.99
  -2   7  -9   44.14    1.68
  -2  -7   9   45.73    1.57
  -2  -7   9   47.71    1.97
  -2  -7   9   44.47    1.69
  -2   7  -9   44.44    1.83
  -3   7   9    0.30    0.17
  -3  -7  -9    0.61    0.19
  -3   7   9    0.35    0.21
  -3  -7  -9    0.32    0.16
   3   7  -9    0.25    0.25
  -3  -7  -9    0.56    0.19
   3   7  -9    0.32    0.26
  -3  -7  -9    0.39    0.15
  -3  -7  -9    0.20    0.18
  -3   7   9    0.41    0.19
  -3   7  -9    0.61    0.21
  -3   7  -9    0.61    0.27
  -3  -7   9    0.60    0.25
  -3  -7   9    0.30    0.19
  -3   7  -9    0.64    0.30
  -3   7  -9    0.71    0.24
  -3  -7   9    0.69    0.18
  -3   7  -9    0.66    0.31
  -3   7  -9    0.54    0.25
   3  -7  -9    0.58    0.20
  -3   7  -9    0.56    0.23
   3  -7  -9    0.56    0.21
  -3  -7   9    0.53    0.20
  -3  -7   9    0.68    0.17
  -3  -7   9    0.47    0.16
  -3  -7   9    0.69    0.16
  -3   7  -9    0.60    0.28
  -3  -7   9    0.51    0.15
  -3  -7   9    0.41    0.18
  -3   7  -9    0.36    0.17
   3  -7  -9    0.46    0.21
  -4   7   9    0.49    0.16
  -4   7   9    0.39    0.12
   4   7  -9    0.26    0.11
  -4   7   9    0.36    0.11
  -4   7  -9    0.32    0.12
  -4   7  -9    0.39    0.12
   4  -7  -9    0.32    0.11
  -4   7  -9    0.38    0.12
   4  -7  -9    0.30    0.10
  -4  -7   9    0.25    0.14
  -4   7  -9    0.41    0.17
  -4   7  -9    0.50    0.18
  -4  -7   9    0.26    0.09
  -4  -7   9    0.43    0.09
  -4  -7   9    0.42    0.12
  -4  -7   9    0.33    0.10
   0  -8   9    9.83    0.60
   0  -8  -9   11.32    0.60
   0   8  -9   10.79    0.62
   0   8   9   10.42    0.58
   0  -8   9   10.80    0.54
   0  -8  -9   10.36    0.53
   0   8   9   10.82    0.61
   0   8  -9   10.45    0.64
   0  -8  -9   10.22    0.54
  -1  -8  -9    9.74    0.54
   1  -8   9    9.04    0.60
   1   8  -9   10.39    0.66
  -1  -8  -9   10.25    0.58
   1   8  -9   10.03    0.66
  -1   8   9    9.92    0.62
  -1  -8  -9   10.09    0.58
  -1  -8  -9    8.84    0.56
  -1  -8   9    9.42    0.56
   1  -8  -9    9.51    0.54
  -1   8  -9    9.71    0.58
   1  -8  -9    9.74    0.59
  -1   8  -9    9.55    0.67
  -1   8  -9    9.93    0.67
  -2   8   9   14.78    0.72
  -2  -8  -9   14.49    0.64
  -2  -8  -9   14.50    0.67
  -2   8   9   14.46    0.78
  -2   8   9   13.93    0.81
  -2  -8  -9   15.23    0.71
  -2  -8  -9   13.69    0.72
   2   8  -9   14.70    0.68
  -2  -8  -9   14.13    0.67
   2   8  -9   13.75    0.87
  -2   8   9   14.50    0.76
  -2  -8  -9   14.87    0.76
   2   8  -9   14.12    0.90
  -2  -8  -9   14.17    0.69
  -2  -8   9   12.84    0.64
  -2   8  -9   12.99    0.89
  -2  -8   9   12.60    0.73
  -2  -8   9   13.57    0.63
   2  -8  -9   13.25    0.73
  -2   8  -9   12.85    0.74
  -2  -8   9   13.28    0.62
   2  -8  -9   13.09    0.69
  -2   8  -9   12.94    0.72
  -2   8  -9   13.15    0.72
   2  -8  -9   12.88    0.77
  -2   8  -9   12.65    0.70
  -2   8  -9   12.80    0.87
  -2   8  -9   13.41    0.85
   2  -8  -9   13.81    0.70
  -2   8  -9   13.18    0.78
  -2  -8   9   11.83    0.79
  -2   8  -9   13.08    0.85
  -2   8  -9   12.61    0.80
  -3   8   9   59.70    2.01
  -3  -8  -9   57.29    2.06
  -3   8   9   58.55    2.16
   3   8  -9   57.71    1.96
  -3  -8  -9   56.01    2.08
  -3  -8  -9   62.94    2.06
  -3   8   9   61.54    2.13
  -3  -8  -9   61.75    2.00
   3   8  -9   55.40    2.21
  -3   8   9   63.14    2.06
   3  -8   9   58.42    2.18
  -3  -8  -9   59.41    1.95
  -3  -8  -9   64.98    2.05
   3   8  -9   57.20    2.25
  -3  -8   9   59.94    2.10
   3  -8  -9   59.69    2.02
  -3  -8   9   55.77    2.04
  -3   8  -9   56.11    2.15
  -3  -8   9   57.87    1.97
  -3   8  -9   56.86    2.16
  -3   8  -9   57.53    2.24
  -3  -8   9   61.66    1.98
  -3  -8   9   56.01    1.92
   3  -8  -9   59.85    2.10
  -3  -8   9   59.16    1.96
   3  -8  -9   55.67    2.16
  -3   8  -9   61.15    2.23
  -3   8  -9   57.78    2.03
  -3  -8   9   53.87    2.15
  -3   8  -9   61.71    2.09
  -3   8  -9   59.51    2.25
  -3   8  -9   61.73    2.09
  -3  -8   9   60.65    1.95
   3  -8  -9   57.96    2.04
  -3   8  -9   54.89    2.32
   4   8  -9    7.15    0.33
  -4   8   9    7.88    0.40
  -4   8  -9    7.73    0.37
  -4   8  -9    7.76    0.37
  -4   8  -9    7.89    0.42
  -4  -8   9    7.59    0.32
  -4  -8   9    7.70    0.38
   4  -8  -9    7.45    0.33
  -4  -8   9    7.26    0.36
  -4   8  -9    8.15    0.41
   4  -8  -9    7.33    0.33
   0  -9  -9    3.28    0.37
   0   9   9    3.11    0.38
   0   9  -9    3.15    0.40
   0   9  -9    3.53    0.41
   0  -9  -9    3.38    0.30
  -1  -9  -9   21.67    0.96
  -1   9   9   21.68    1.14
  -1  -9  -9   20.37    0.89
  -1   9   9   21.13    1.00
   1   9  -9   21.08    1.01
  -1  -9  -9   22.52    1.15
  -1  -9  -9   18.85    0.91
   1   9  -9   21.04    1.02
  -1  -9   9   18.35    0.90
  -1   9  -9   21.12    1.06
  -1   9  -9   21.14    1.04
   1  -9  -9   20.40    0.90
  -1   9  -9   21.40    1.43
  -2  -9  -9   35.71    1.27
  -2  -9  -9   37.75    1.37
   2   9  -9   36.91    1.31
  -2   9   9   33.54    1.38
  -2  -9  -9   35.27    1.31
  -2  -9  -9   35.29    1.29
  -2  -9  -9   36.71    1.35
  -2   9   9   40.04    1.43
  -2  -9  -9   35.83    1.40
  -2   9   9   34.61    1.46
   2   9  -9   34.61    1.50
  -2  -9  -9   35.60    1.28
   2   9  -9   34.57    1.51
  -2   9  -9   31.46    1.41
  -2   9  -9   31.53    1.39
  -2   9  -9   35.18    1.55
  -2   9  -9   33.15    1.34
  -2   9  -9   33.17    1.50
  -2  -9   9   33.61    1.26
  -2  -9   9   33.62    1.25
   2  -9  -9   32.85    1.30
   2  -9  -9   32.17    1.30
  -2   9  -9   32.95    1.38
  -2  -9   9   32.08    1.42
   2  -9  -9   32.03    1.41
  -2   9  -9   35.30    1.50
   2  -9  -9   32.70    1.36
  -2  -9   9   32.86    1.38
  -2   9  -9   33.62    1.55
  -2   9  -9   32.61    1.32
  -2   9  -9   34.35    1.36
  -3  -9  -9    2.54    0.31
  -3   9   9    2.80    0.35
  -3  -9  -9    3.03    0.32
  -3  -9  -9    2.68    0.31
  -3  -9  -9    2.94    0.28
   3   9  -9    2.41    0.27
  -3  -9  -9    3.25    0.27
  -3   9  -9    2.36    0.34
  -3   9  -9    2.99    0.41
   3  -9  -9    2.40    0.31
   3  -9  -9    2.31    0.28
  -3   9  -9    2.36    0.29
  -3  -9   9    3.01    0.38
  -3   9  -9    2.55    0.41
  -3  -9   9    2.57    0.33
   3  -9  -9    2.49    0.28
  -3   9  -9    1.97    0.30
  -3  -9   9    2.67    0.26
  -3  -9   9    2.78    0.28
  -3  -9   9    2.40    0.24
  -3   9  -9    2.29    0.29
   0  10  -9    0.13    0.17
   0  10  -9    0.27    0.19
   0 -10  -9    0.21    0.14
   0 -10  -9    0.02    0.11
   0  10  -9    0.09    0.17
   0 -10   9    0.00    0.14
   0 -10  -9    0.07    0.14
   0  10  -9    0.04    0.15
   0  10   9   -0.06    0.14
   0 -10  -9    0.03    0.13
   0 -10  -9   -0.01    0.10
   0 -10  -9   -0.05    0.11
   0  10   9   -0.14    0.14
   0 -10   9    0.29    0.16
   0 -10  -9    0.00    0.13
  -1 -10  -9   29.47    1.10
  -1 -10  -9   28.89    1.13
  -1 -10  -9   28.05    1.10
   1  10  -9   25.43    1.13
   1  10  -9   28.91    1.27
   1  10  -9   28.33    1.26
   1  10  -9   28.24    1.12
  -1  10   9   31.56    1.28
  -1  10   9   27.20    1.19
  -1 -10  -9   28.93    1.09
   1 -10   9   27.54    1.15
  -1 -10  -9   29.73    1.23
  -1 -10  -9   29.11    1.11
  -1 -10  -9   30.06    1.16
  -1 -10  -9   29.11    1.10
  -1 -10  -9   28.29    1.13
   1 -10  -9   28.82    1.13
  -1  10  -9   29.28    1.23
  -1 -10   9   29.25    1.21
   1 -10  -9   28.59    1.12
   1  10   9   30.43    1.26
  -1 -10   9   29.62    1.10
  -1  10  -9   30.32    1.28
  -1  10  -9   29.74    1.32
  -1  10  -9   28.94    1.32
  -1  10  -9   29.46    1.17
   1 -10  -9   30.11    1.16
  -1  10  -9   27.18    1.23
  -1  10  -9   27.08    1.14
   1 -10  -9   28.20    1.09
  -1 -10   9   28.90    1.19
  -2  10   9   51.73    1.92
   2  10  -9   52.56    2.00
  -2 -10  -9   52.51    1.87
  -2 -10  -9   52.08    1.81
  -2  10   9   51.60    1.97
  -2  10   9   53.04    1.91
   2  10  -9   51.78    1.83
  -2 -10  -9   51.90    1.80
  -2 -10  -9   51.40    1.78
  -2 -10  -9   52.53    1.91
  -2 -10  -9   52.54    1.85
   2  10  -9   52.25    2.01
  -2 -10  -9   51.74    1.93
   2 -10   9   50.28    1.87
  -2 -10  -9   52.13    1.79
  -2 -10  -9   53.62    1.83
  -2 -10   9   53.66    1.95
  -2 -10   9   51.80    1.78
   2 -10  -9   49.61    1.94
  -2  10  -9   54.05    2.02
  -2  10  -9   54.36    1.97
  -2  10  -9   53.06    1.99
   2 -10  -9   54.65    1.90
  -2 -10   9   54.54    1.80
   2 -10  -9   52.00    1.82
  -2  10  -9   53.40    1.94
  -2  10  -9   52.65    1.90
  -2  10  -9   52.05    1.86
  -2  10  -9   52.19    2.07
   2 -10  -9   52.02    1.82
  -2  10  -9   51.89    2.08
  -2 -10   9   53.34    1.93
  -3 -10  -9    2.72    0.25
  -3 -10  -9    2.65    0.25
   3 -10   9    2.50    0.28
  -3  10   9    2.81    0.33
   3  10  -9    2.97    0.28
  -3 -10  -9    2.99    0.28
  -3 -10  -9    2.43    0.26
  -3 -10  -9    2.95    0.28
  -3  10  -9    2.84    0.32
  -3 -10   9    2.62    0.25
  -3 -10   9    2.64    0.22
  -3  10  -9    2.94    0.36
  -3 -10   9    2.42    0.30
  -3  10  -9    2.57    0.29
  -3  10  -9    2.52    0.28
  -3  10  -9    2.31    0.33
   3 -10  -9    3.01    0.29
  -3 -10   9    2.70    0.23
  -3  10  -9    2.73    0.31
   3 -10  -9    2.84    0.26
   3 -10  -9    3.17    0.27
  -3 -10   9    2.66    0.31
   0 -11  -9   25.12    0.97
   0  11  -9   26.17    1.19
   0 -11   9   24.48    1.05
   0  11  -9   24.90    1.06
   0  11   9   25.71    1.08
   0 -11  -9   26.20    1.05
   0 -11  -9   26.75    1.02
   0 -11   9   26.04    1.06
   0  11  -9   25.86    1.17
   0  11   9   25.09    1.13
   0 -11  -9   25.59    1.03
   0 -11  -9   25.35    0.99
   0  11  -9   24.50    1.09
   0 -11  -9   23.98    0.98
   1 -11   9   32.19    1.25
  -1 -11  -9   30.60    1.16
  -1 -11  -9   32.73    1.24
   1  11  -9   32.04    1.20
  -1 -11  -9   31.88    1.21
   1  11  -9   30.99    1.33
  -1 -11  -9   30.49    1.17
  -1  11   9   32.61    1.32
  -1 -11  -9   31.27    1.21
   1 -11   9   32.31    1.24
  -1 -11  -9   32.07    1.18
  -1 -11  -9   30.73    1.18
  -1  11   9   33.29    1.31
   1  11  -9   30.78    1.23
  -1 -11  -9   31.84    1.17
   1  11  -9   31.01    1.35
  -1  11   9   29.96    1.27
   1  11   9   31.05    1.32
  -1 -11   9   30.92    1.17
  -1 -11   9   31.36    1.26
  -1  11  -9   31.30    1.39
  -1  11  -9   31.00    1.23
  -1  11  -9   30.18    1.22
   1 -11  -9   29.34    1.19
   1 -11  -9   31.75    1.23
   1 -11  -9   30.31    1.18
  -1 -11   9   31.73    1.27
   1 -11  -9   31.46    1.17
  -1  11  -9   32.23    1.32
  -1  11  -9   32.02    1.33
  -1  11  -9   31.02    1.37
  -2 -11  -9   15.95    0.83
  -2  11   9   15.25    0.82
  -2 -11  -9   16.25    0.76
  -2  11   9   16.21    0.82
   2  11  -9   16.40    0.87
  -2 -11  -9   17.13    0.76
  -2 -11  -9   17.37    0.75
  -2 -11  -9   15.94    0.71
  -2  11   9   17.16    0.81
   2  11  -9   17.24    0.77
  -2 -11  -9   17.04    0.72
  -2 -11  -9   16.08    0.82
   2 -11   9   16.64    0.78
  -2 -11  -9   17.08    0.74
  -2 -11  -9   16.83    0.74
   2  11  -9   16.16    0.97
  -2  11  -9   16.71    0.93
  -2 -11   9   16.97    0.82
  -2  11  -9   17.18    0.88
  -2  11  -9   19.21    0.87
  -2  11  -9   18.23    0.82
   2  11   9   17.58    0.87
  -2  11  -9   16.85    0.91
  -2 -11   9   17.41    0.82
   2 -11  -9   17.68    0.75
   2 -11  -9   18.17    0.80
   2 -11  -9   17.67    0.75
  -2 -11   9   17.58    0.72
  -2  11  -9   16.08    0.84
  -3 -11  -9    1.04    0.15
  -3  11   9    1.01    0.19
  -3 -11  -9    1.19    0.17
   3  11  -9    1.20    0.17
   3 -11   9    1.06    0.17
  -3 -11  -9    1.13    0.16
   3  11  -9    1.13    0.17
  -3 -11  -9    1.02    0.16
  -3 -11   9    1.00    0.17
   3 -11  -9    1.22    0.17
  -3  11  -9    1.02    0.19
  -3 -11   9    1.01    0.15
  -3  11  -9    1.16    0.21
  -3  11  -9    1.02    0.21
  -3  11  -9    0.82    0.17
   3 -11  -9    0.96    0.15
  -3 -11   9    0.93    0.17
  -3 -11   9    0.98    0.13
   3 -11  -9    0.88    0.14
   0 -12  -9   16.68    0.72
   0 -12   9   16.33    0.79
   0  12  -9   17.20    0.92
   0  12  -9   17.48    0.89
   0  12  -9   17.60    0.85
   0  12   9   16.38    0.80
   0  12   9   16.75    0.86
   0 -12  -9   17.48    0.72
   0 -12  -9   17.58    0.76
   0 -12  -9   17.31    0.74
   0  12  -9   16.99    0.81
   0 -12   9   17.27    0.80
   0 -12  -9   16.72    0.78
  -1 -12  -9    2.23    0.29
  -1 -12  -9    1.66    0.23
  -1 -12  -9    1.82    0.24
  -1  12   9    1.39    0.27
  -1  12   9    1.95    0.30
   1  12  -9    1.85    0.32
   1 -12   9    1.94    0.28
  -1 -12  -9    1.99    0.25
  -1 -12  -9    1.73    0.25
  -1  12   9    1.76    0.29
  -1 -12  -9    1.62    0.24
   1 -12   9    1.84    0.27
   1  12  -9    1.62    0.27
   1  12  -9    1.78    0.26
  -1 -12  -9    1.60    0.23
  -1 -12  -9    2.04    0.25
  -1 -12   9    1.77    0.28
  -1  12  -9    1.69    0.31
   1 -12  -9    1.74    0.23
   1  12   9    1.85    0.32
  -1 -12   9    1.45    0.25
  -1  12  -9    1.49    0.30
  -1  12  -9    1.81    0.26
   1 -12  -9    1.44    0.24
  -1  12  -9    1.40    0.31
   1 -12  -9    1.61    0.24
  -2 -12  -9    6.50    0.39
  -2 -12  -9    6.30    0.39
   2  12  -9    6.62    0.41
   2  12  -9    6.61    0.43
   2 -12   9    6.64    0.42
  -2 -12  -9    6.48    0.39
  -2 -12  -9    6.75    0.41
  -2  12   9    6.29    0.46
  -2 -12  -9    6.93    0.39
  -2 -12  -9    6.99    0.38
  -2 -12  -9    6.36    0.41
  -2 -12   9    7.08    0.44
  -2  12  -9    6.10    0.47
   2 -12  -9    6.59    0.39
   2 -12  -9    7.18    0.39
   2  12   9    6.55    0.48
   2 -12  -9    6.64    0.42
  -2  12  -9    7.38    0.49
  -2 -12   9    6.55    0.45
  -2  12  -9    6.75    0.45
  -2 -12   9    6.35    0.36
   3 -12   9   30.81    1.02
  -3  12   9   29.38    1.03
   3  12  -9   29.78    1.01
  -3 -12  -9   29.96    1.00
  -3 -12  -9   29.77    0.99
  -3 -12  -9   30.74    1.01
   3  12  -9   30.94    1.02
   3 -12   9   32.30    1.04
  -3 -12  -9   31.29    1.01
  -3 -12   9   29.09    1.04
  -3 -12   9   29.95    1.02
  -3 -12   9   29.32    0.99
  -3  12  -9   30.11    1.07
  -3  12  -9   29.87    1.04
   3 -12  -9   28.83    0.98
   3 -12  -9   30.43    1.00
   0 -13  -9    0.23    0.13
   0  13  -9    0.07    0.16
   0  13   9    0.20    0.17
   0 -13  -9    0.11    0.12
   0  13   9    0.02    0.17
   0  13  -9    0.25    0.17
   0 -13   9    0.21    0.14
   0  13   9    0.24    0.17
   0 -13  -9   -0.01    0.10
   0 -13  -9    0.07    0.12
   0 -13   9    0.22    0.14
   0 -13  -9    0.06    0.10
   0 -13  -9    0.22    0.15
   0  13  -9    0.24    0.18
  -1 -13  -9   11.27    0.56
   1  13  -9   11.03    0.73
   1 -13   9   11.67    0.59
  -1 -13  -9   10.26    0.51
  -1 -13  -9   10.90    0.57
  -1  13   9   11.15    0.63
  -1 -13  -9   12.10    0.57
  -1 -13  -9   10.89    0.53
  -1  13   9   10.32    0.60
  -1 -13  -9   11.14    0.53
   1  13  -9   10.76    0.59
   1 -13   9   11.06    0.58
  -1 -13  -9   11.09    0.52
  -1  13   9   11.50    0.62
  -1 -13  -9   10.43    0.52
   1  13  -9   11.23    0.56
  -1 -13   9   11.02    0.59
   1  13   9   10.86    0.65
   1 -13  -9   11.07    0.53
  -1  13  -9   12.03    0.59
  -1  13  -9   11.10    0.65
   1 -13  -9   11.49    0.57
   1 -13  -9   11.24    0.54
  -1 -13   9   11.17    0.58
  -1  13  -9   11.23    0.86
  -2 -13  -9    9.12    0.45
  -2 -13  -9    9.22    0.42
  -2  13   9    9.18    0.50
   2  13  -9    9.13    0.46
  -2 -13  -9    9.21    0.44
  -2 -13  -9    8.74    0.42
  -2 -13  -9    8.65    0.43
  -2 -13  -9    8.16    0.40
  -2 -13  -9    8.62    0.42
   2 -13   9    9.22    0.45
   2 -13   9    8.99    0.46
   2  13  -9    8.67    0.44
  -2 -13   9    8.87    0.46
   2 -13  -9    8.67    0.41
  -2 -13   9    8.32    0.46
  -2  13  -9    8.86    0.47
   2 -13  -9    8.26    0.41
   2 -13  -9    8.56    0.45
  -2  13  -9    8.27    0.48
   0 -14  -9    0.56    0.13
   0 -14   9    0.65    0.17
   0  14  -9    0.37    0.17
   0 -14  -9    0.51    0.14
   0 -14  -9    0.59    0.14
   0  14   9    0.31    0.15
   0  14   9    0.66    0.17
   0 -14   9    0.45    0.16
   0  14   9    0.18    0.17
   0  14  -9    0.52    0.18
  -1 -14  -9   22.96    0.84
  -1 -14  -9   22.69    0.86
   1 -14   9   23.24    0.91
  -1  14   9   24.59    0.96
  -1 -14  -9   22.64    0.90
   1 -14   9   23.53    0.92
  -1 -14  -9   23.16    0.87
  -1 -14  -9   23.40    0.86
   1  14  -9   22.26    0.88
  -1  14   9   23.70    0.97
   1  14  -9   23.52    0.93
  -1 -14  -9   24.23    0.89
  -1  14  -9   22.15    0.89
   1 -14  -9   23.79    0.91
   1 -14  -9   24.08    0.87
  -1 -14   9   24.85    0.95
  -1  14  -9   23.14    0.98
  -1 -14   9   23.87    0.92
   1  14   9   23.72    0.96
   1 -14  -9   23.25    0.87
   2 -14   9   15.66    0.62
  -2  14   9   16.55    0.67
  -2 -14  -9   16.44    0.59
  -2 -14  -9   16.23    0.59
   2 -14   9   15.66    0.62
  -2 -14  -9   16.78    0.61
   2  14  -9   16.26    0.63
  -2 -14  -9   16.27    0.60
  -2 -14  -9   16.05    0.60
   2  14  -9   15.71    0.61
  -2 -14  -9   15.62    0.59
  -2 -14   9   16.20    0.62
   2 -14  -9   15.09    0.62
   2 -14  -9   16.07    0.59
  -2  14  -9   16.49    0.67
   2 -14  -9   15.90    0.59
  -2  14  -9   15.77    0.63
  -2 -14   9   17.13    0.65
   0  15   9    0.28    0.13
   0 -15  -9    0.33    0.10
   0 -15  -9    0.29    0.11
   0  15  -9    0.48    0.15
   0  15   9    0.40    0.16
   0  15  -9    0.27    0.14
   0 -15  -9    0.39    0.12
   0 -15   9    0.43    0.13
   0 -15   9    0.30    0.12
   1  15  -9    9.35    0.45
  -1 -15  -9    8.48    0.37
   1 -15   9    9.51    0.43
  -1  15   9    8.52    0.43
  -1 -15  -9    8.90    0.39
  -1 -15  -9    8.25    0.38
  -1 -15  -9    8.22    0.36
   1  15  -9    8.45    0.38
   1 -15   9    8.46    0.40
  -1  15   9    8.77    0.45
  -1 -15  -9    8.39    0.42
   1 -15  -9    8.23    0.41
  -1  15  -9    8.52    0.47
   1  15   9    8.81    0.45
   1 -15  -9    7.96    0.37
  -1 -15   9    8.37    0.43
   1 -15  -9    8.17    0.37
  -1 -15   9    7.74    0.38
   0  16  -9   21.10    0.77
   0 -16  -9   21.53    0.73
   0 -16   9   22.08    0.77
   0  16  -9   19.63    0.75
   0  16   9   22.42    0.81
   0 -16  -9   21.18    0.72
   1 -16   9    2.43    0.17
  -1 -16  -9    2.38    0.16
   1  16  -9    2.28    0.18
  -1  16  -9    2.01    0.19
   1  16   9    2.03    0.19
  -1 -16   9    1.98    0.17
   0   0  10    1.72    0.21
   0   0 -10    1.82    0.24
   1   0  10    6.89    0.38
  -1   0 -10    6.05    0.35
   1   0 -10    6.35    0.38
   1   0 -10    6.85    0.41
  -1   0 -10    6.61    0.43
  -1   0  10    6.77    0.39
   1   0  10    6.88    0.44
   2   0  10   88.40    2.91
   2   0 -10   87.58    2.89
   2   0 -10   86.85    2.86
  -2   0 -10   86.56    2.95
  -2   0  10   88.85    2.84
  -2   0 -10   84.94    2.85
  -3   0 -10    1.43    0.40
  -3   0  10    1.31    0.29
  -3   0  10    1.05    0.20
  -3   0  10    1.35    0.23
  -3   0  10    1.26    0.25
  -3   0  10    1.65    0.31
   3   0 -10    1.20    0.28
  -3   0  10    1.03    0.20
  -3   0  10    1.52    0.27
  -3   0 -10    1.18    0.31
  -3   0  10    1.28    0.20
  -3   0  10    1.36    0.29
  -4   0  10   10.53    0.61
  -4   0  10    8.87    0.57
  -4   0  10   10.06    0.48
  -4   0  10    9.16    0.49
   4   0 -10   10.19    0.49
  -4   0  10    9.96    0.47
  -4   0  10    9.63    0.50
  -4   0  10    9.81    0.52
   0  -1 -10   12.70    0.60
   0  -1  10   13.24    0.60
   0  -1 -10   13.67    0.56
   0  -1  10   14.37    0.59
   0   1 -10   12.55    0.60
   0   1  10   13.94    0.59
  -1  -1 -10   86.14    2.76
   1   1 -10   83.95    2.78
  -1   1  10   85.01    2.72
   1  -1  10   85.81    2.73
  -1   1  10   88.48    2.75
   1   1 -10   84.55    2.78
  -1  -1 -10   84.51    2.83
   1  -1  10   89.04    2.82
   1  -1 -10   85.08    2.79
  -1   1 -10   85.55    2.76
  -1  -1  10   90.96    2.76
  -1   1 -10   85.85    2.81
   1   1  10   87.11    2.76
   1   1  10   90.93    2.83
   2   1 -10   48.52    1.78
   2   1 -10   51.26    1.82
  -2   1  10   52.21    1.79
  -2  -1 -10   50.64    1.86
   2  -1  10   49.36    1.83
  -2   1 -10   54.14    1.91
  -2  -1  10   51.40    1.77
   2  -1 -10   52.56    1.84
  -2  -1  10   50.78    1.81
  -2  -1  10   50.47    1.77
   2  -1 -10   49.98    1.77
   2   1  10   50.16    1.85
   2   1  10   52.54    1.84
  -2   1 -10   50.78    1.82
  -3   1  10   30.41    1.16
  -3   1  10   29.19    1.10
  -3   1  10   29.88    1.18
  -3   1  10   26.88    1.24
  -3   1  10   30.92    1.12
  -3   1  10   29.32    1.11
  -3   1  10   29.51    1.23
   3   1 -10   30.06    1.29
  -3   1  10   28.57    1.24
  -3  -1  10   29.85    1.29
  -3  -1  10   29.66    1.18
  -3   1 -10   29.77    1.36
  -3  -1  10   29.09    1.14
  -3  -1  10   30.17    1.23
  -3  -1  10   29.85    1.27
   3  -1 -10   28.70    1.24
  -3  -1  10   28.79    1.10
  -3   1 -10   28.20    1.18
  -3  -1  10   27.78    1.09
  -3  -1  10   28.84    1.10
  -3  -1  10   28.69    1.19
  -3   1 -10   29.37    1.26
   3  -1 -10   30.41    1.28
  -3  -1  10   28.44    1.28
  -3   1 -10   29.18    1.19
  -3   1 -10   29.96    1.30
  -4   1  10    3.01    0.30
  -4   1  10    3.81    0.30
   4   1 -10    3.20    0.30
  -4   1  10    3.42    0.28
  -4   1  10    3.03    0.36
  -4   1  10    3.47    0.27
  -4   1  10    3.60    0.29
  -4   1  10    3.63    0.39
  -4  -1  10    3.33    0.29
  -4   1 -10    2.99    0.28
  -4  -1  10    3.23    0.34
  -4   1 -10    3.33    0.38
   4  -1 -10    2.77    0.27
  -4  -1  10    2.79    0.27
  -4  -1  10    3.10    0.25
  -4  -1  10    2.98    0.38
  -4  -1  10    3.21    0.29
  -4  -1  10    2.97    0.27
  -4  -1  10    3.08    0.33
   0  -2  10   32.27    1.11
   0  -2  10   31.51    1.13
   0  -2 -10   30.03    1.13
   0   2 -10   30.35    1.12
   0  -2 -10   31.20    1.09
   0   2  10   30.86    1.11
   0   2 -10   30.95    1.15
  -1  -2 -10   60.84    2.09
  -1   2  10   63.02    1.99
   1  -2  10   61.68    2.06
  -1  -2 -10   62.04    2.01
   1  -2  10   60.60    1.96
   1   2 -10   58.12    1.99
  -1   2  10   59.81    1.99
   1   2 -10   58.09    2.06
  -1   2 -10   61.56    2.06
   1  -2 -10   59.46    2.04
  -1  -2  10   61.83    2.00
   1   2  10   60.08    2.01
  -1   2 -10   60.40    2.05
  -2   2  10   50.53    1.78
   2  -2  10   49.24    1.82
   2   2 -10   52.27    1.84
  -2  -2 -10   49.85    1.82
   2   2  10   50.72    1.84
   2  -2 -10   52.00    1.83
  -2  -2  10   48.93    1.74
  -2  -2  10   49.98    1.82
   2   2  10   50.71    1.77
  -2  -2  10   50.39    1.76
   2  -2 -10   48.31    1.73
  -2   2 -10   51.01    1.87
  -2   2 -10   50.56    1.84
   3   2 -10   62.27    2.13
  -3   2  10   63.33    2.25
  -3   2  10   64.91    2.13
  -3   2  10   62.83    2.28
  -3   2  10   63.32    2.11
  -3   2  10   60.22    2.26
  -3   2  10   65.04    2.18
  -3   2  10   63.46    2.27
  -3   2  10   64.15    2.13
   3   2 -10   64.96    2.35
  -3   2 -10   63.59    2.23
  -3  -2  10   61.49    2.11
  -3   2 -10   63.02    2.36
  -3  -2  10   66.06    2.13
  -3  -2  10   63.35    2.27
  -3  -2  10   66.87    2.16
  -3  -2  10   59.60    2.09
  -3  -2  10   63.75    2.34
  -3  -2  10   64.15    2.19
  -3   2 -10   63.14    2.22
   3  -2 -10   65.29    2.33
   3  -2 -10   64.89    2.15
  -3  -2  10   61.21    2.09
  -3   2 -10   61.36    2.24
  -3  -2  10   63.48    2.23
  -3  -2  10   62.51    2.33
  -3   2 -10   67.91    2.45
  -3   2 -10   61.89    2.30
  -3  -2  10   64.21    2.25
   3  -2 -10   64.67    2.26
  -4   2  10    2.41    0.24
  -4   2  10    2.75    0.28
   4   2 -10    3.10    0.29
  -4   2  10    2.17    0.24
  -4   2  10    2.19    0.29
  -4   2  10    2.23    0.31
  -4   2  10    2.29    0.27
  -4  -2  10    2.08    0.23
  -4   2 -10    2.24    0.33
   4  -2 -10    2.16    0.26
[truncated: 367,231 more chars]
