# Supplementary material for: 2-Bromo-6-hydrazinyl­pyridine
Source: IUCrdata. 2023 Feb 28;8(Pt 2):x230169. doi: 10.1107/S2414314623001694 (PMC9993890; doi:10.1107/S2414314623001694)
Supplement: Supplementary file 2 [file x-08-x230169-Isup2.hkl]

data_I                                                                          
_shelx_title ' s1 in P212121 No19' 
_shelx_refln_list_code          4                                               
_shelx_F_calc_maximum      279.43                                               
_exptl_crystal_F_000       736.00                                               
_reflns_d_resolution_high  0.8007                                               
                                                                                
loop_                                                                           
 _space_group_symop_operation_xyz                                               
 'x, y, z'                                                                      
 '-x+1/2, -y, z+1/2'                                                            
 'x+1/2, -y+1/2, -z'                                                            
 '-x, y+1/2, -z+1/2'                                                            
                                                                                
_cell_length_a     3.9606                                                       
_cell_length_b    13.9649                                                       
_cell_length_c    23.0332                                                       
_cell_angle_alpha  90.000                                                       
_cell_angle_beta   90.000                                                       
_cell_angle_gamma  90.000                                                       
                                                                                
_shelx_F_squared_multiplier     1.000                                           
                                                                                
loop_                                                                           
 _refln_index_h                                                                 
 _refln_index_k                                                                 
 _refln_index_l                                                                 
 _refln_F_squared_calc                                                          
 _refln_F_squared_meas                                                          
 _refln_F_squared_sigma                                                         
 _refln_observed_status                                                         
   2   0   0          1.82         11.45         4.45 o                         
   4   0   0        280.68        255.16         8.93 o                         
   1   1   0        121.96        135.31         4.33 o                         
   2   1   0       1404.07       1399.08        18.66 o                         
   3   1   0       1894.74       1987.50        27.90 o                         
   4   1   0       2531.78       2509.94        22.56 o                         
   0   2   0         50.21         63.34         5.89 o                         
   1   2   0      25057.65      24689.24       420.01 o                         
   2   2   0       1355.17       1524.73        21.63 o                         
   3   2   0         90.16         83.65         6.03 o                         
   4   2   0        199.96        198.49         5.74 o                         
   1   3   0        353.39        381.09        13.51 o                         
   2   3   0        603.68        673.50        12.68 o                         
   3   3   0       1969.22       2004.59        30.52 o                         
   4   3   0       2180.29       2202.97        20.89 o                         
   0   4   0      77446.06      72563.18      1525.70 o                         
   1   4   0        216.53        226.61         9.76 o                         
   2   4   0       1187.31       1422.59        21.40 o                         
   3   4   0        293.97        301.68         6.48 o                         
   4   4   0        395.27        398.22         7.89 o                         
   1   5   0       4796.36       4906.70        55.69 o                         
   2   5   0          8.06          5.26         3.40 o                         
   3   5   0        699.42        708.53         9.74 o                         
   4   5   0       1248.48       1282.05        16.31 o                         
   0   6   0        435.54        450.34        14.82 o                         
   1   6   0      19517.08      19474.71       195.27 o                         
   2   6   0       1140.45       1248.66        18.47 o                         
   3   6   0        145.27        148.44         5.05 o                         
   4   6   0        533.39        498.85         9.37 o                         
   1   7   0        540.18        542.16        10.72 o                         
   2   7   0       1295.20       1269.31        21.40 o                         
   3   7   0        860.83        853.66        11.18 o                         
   4   7   0       1168.82       1200.10        14.36 o                         
   0   8   0      39993.19      38519.71       581.74 o                         
   1   8   0        192.82        215.05         8.50 o                         
   2   8   0         51.31         51.71         5.54 o                         
   3   8   0         86.68         91.38         4.39 o                         
   4   8   0        137.71        141.41         5.10 o                         
   1   9   0       1587.50       1506.73        23.21 o                         
   2   9   0         54.34         54.02         3.74 o                         
   3   9   0        149.24        152.08         5.26 o                         
   4   9   0       2300.45       2257.00        24.88 o                         
   0  10   0         15.21         10.30         5.74 o                         
   1  10   0       4591.18       4440.33        64.41 o                         
   2  10   0        532.02        503.29         8.77 o                         
   3  10   0         53.60         56.49         4.16 o                         
   4  10   0        101.08         94.88         4.23 o                         
   1  11   0          4.10          6.94         2.65 o                         
   2  11   0        549.53        597.29         9.40 o                         
   3  11   0        904.52        895.48        12.54 o                         
   0  12   0       8628.29       8596.69       112.65 o                         
   1  12   0        240.93        251.11         6.63 o                         
   2  12   0          6.23          9.98         2.62 o                         
   3  12   0       1062.85       1059.04        13.47 o                         
   1  13   0       1458.12       1462.64        17.13 o                         
   2  13   0          0.54          3.18         2.17 o                         
   3  13   0         45.96         46.94         2.60 o                         
   0  14   0        179.76        178.87         9.65 o                         
   1  14   0       1844.13       1850.80        20.28 o                         
   2  14   0        838.87        868.93        11.40 o                         
   1  15   0          1.02          4.82         2.38 o                         
   2  15   0       1293.15       1286.87        16.08 o                         
   0  16   0       3062.31       3119.17        47.19 o                         
   1  16   0        482.03        469.90         8.79 o                         
   1  17   0        765.47        715.16        30.89 o                         
   1   0   1      18775.16      18186.21       268.01 o                         
   2   0   1       1049.93       1015.17        15.06 o                         
   3   0   1        113.86        123.38         7.19 o                         
   4   0   1       1220.48       1231.53        13.20 o                         
  -4   1   1       1357.83       1361.68        14.70 o                         
  -3   1   1       2985.46       3087.71        38.55 o                         
  -2   1   1       1063.69       1130.28        16.23 o                         
  -1   1   1       5832.24       6143.40        95.20 o                         
   0   1   1        615.61        661.57        10.94 o                         
   1   1   1       6323.95       6574.02        94.64 o                         
   2   1   1       1162.02       1218.11        17.83 o                         
   3   1   1       2887.95       2979.68        38.33 o                         
   4   1   1       1272.62       1264.51        14.04 o                         
  -4   2   1        170.02        175.01         5.58 o                         
  -3   2   1        421.86        470.45        11.63 o                         
  -2   2   1       3959.76       4043.49        48.40 o                         
  -1   2   1      42379.50      39526.56       681.11 o                         
   0   2   1       9483.45       9516.45       141.05 o                         
   1   2   1      42229.91      40227.10       681.24 o                         
   2   2   1       4085.53       4160.49        48.95 o                         
   3   2   1        383.02        420.15        12.16 o                         
   4   2   1        182.62        180.68         5.57 o                         
  -4   3   1       2193.63       2184.31        21.01 o                         
  -3   3   1        973.59        970.49        16.69 o                         
  -2   3   1        661.35        692.52        12.69 o                         
  -1   3   1       9808.83      10315.84       182.29 o                         
   0   3   1       8421.19       8749.18       150.96 o                         
   1   3   1      10236.04      10726.57       182.00 o                         
   2   3   1        607.58        647.63        13.76 o                         
   3   3   1        936.98        958.44        18.98 o                         
   4   3   1       2175.55       2218.27        20.95 o                         
  -4   4   1       1198.84       1196.97        14.55 o                         
  -3   4   1        591.75        578.66         8.68 o                         
  -2   4   1       5067.75       5222.28        56.60 o                         
  -1   4   1       5329.52       5152.54        93.27 o                         
   0   4   1          3.04          5.27         3.78 o                         
   1   4   1       5348.21       5174.02        81.17 o                         
   2   4   1       4769.37       4989.69        60.39 o                         
   3   4   1        579.95        585.36         8.92 o                         
   4   4   1       1176.83       1201.57        14.60 o                         
  -4   5   1        474.41        493.15         9.03 o                         
  -3   5   1       2579.67       2601.11        23.82 o                         
  -2   5   1       1865.40       1987.99        30.59 o                         
  -1   5   1       1482.03       1593.74        22.30 o                         
   0   5   1       1311.75       1417.50        25.73 o                         
   1   5   1       1395.68       1461.22        21.86 o                         
   2   5   1       1960.28       2117.02        29.15 o                         
   3   5   1       2939.56       2970.89        24.50 o                         
   4   5   1        504.98        519.59         9.31 o                         
  -4   6   1        120.64        115.15         5.15 o                         
  -3   6   1       2356.81       2414.18        20.64 o                         
  -2   6   1       2398.27       2370.04        29.20 o                         
  -1   6   1      10775.96      11080.09       121.15 o                         
   0   6   1      26183.58      25436.26       383.58 o                         
   1   6   1      10871.64      11221.04       130.39 o                         
   2   6   1       2368.80       2345.56        29.30 o                         
   3   6   1       2290.27       2310.03        20.99 o                         
   4   6   1        159.05        149.63         5.75 o                         
  -4   7   1       2422.55       2328.02        32.68 o                         
  -3   7   1        721.27        722.33        10.99 o                         
  -2   7   1        583.63        609.08        13.73 o                         
  -1   7   1       1190.66       1226.93        19.76 o                         
   0   7   1       2929.53       2824.22        39.82 o                         
   1   7   1       1074.55       1086.52        16.88 o                         
   2   7   1        540.81        564.24        13.28 o                         
   3   7   1        827.21        825.90        10.83 o                         
   4   7   1       2360.70       2317.85        32.07 o                         
  -4   8   1        933.57        892.86        13.62 o                         
  -3   8   1         18.72         26.42         3.78 o                         
  -2   8   1       3180.99       3177.99        42.49 o                         
  -1   8   1       8826.76       8570.80       103.78 o                         
   0   8   1       1569.08       1616.51        24.29 o                         
   1   8   1       8803.05       8659.54        97.11 o                         
   2   8   1       3085.10       3056.47        42.20 o                         
   3   8   1          9.15         15.61         2.83 o                         
   4   8   1        816.21        785.01        11.12 o                         
  -4   9   1        278.19        294.11         6.27 o                         
  -3   9   1       2827.39       2810.53        30.63 o                         
  -2   9   1        144.33        150.17         5.36 o                         
  -1   9   1        210.82        187.86        10.11 o                         
   0   9   1        877.97        855.92        16.58 o                         
   1   9   1        191.71        157.96         8.61 o                         
   2   9   1        164.50        176.11         5.39 o                         
   3   9   1       2938.92       2948.60        24.58 o                         
   4   9   1        264.24        273.58         5.91 o                         
  -4  10   1        139.68        134.72         5.03 o                         
  -3  10   1        634.19        666.52        10.96 o                         
  -2  10   1       1114.06       1120.31        13.55 o                         
  -1  10   1       5113.98       5067.46        65.59 o                         
   0  10   1       7734.83       7267.62        89.37 o                         
   1  10   1       5120.20       5052.76        65.49 o                         
   2  10   1       1061.67       1055.56        13.05 o                         
   3  10   1        644.89        675.30        10.29 o                         
   4  10   1        163.67        158.60         5.52 o                         
  -3  11   1        214.29        213.87         6.54 o                         
  -2  11   1        687.61        711.57        10.62 o                         
  -1  11   1        660.02        659.72         9.97 o                         
   0  11   1       1777.32       1780.03        37.27 o                         
   1  11   1        724.98        722.18        10.53 o                         
   2  11   1        751.64        760.81        10.81 o                         
   3  11   1        213.08        206.25         5.98 o                         
  -3  12   1        171.45        169.01         5.10 o                         
  -2  12   1       2043.30       2051.82        19.73 o                         
  -1  12   1       3743.68       3697.80        34.18 o                         
   0  12   1        424.34        416.54         8.32 o                         
   1  12   1       3684.44       3726.13        35.36 o                         
   2  12   1       1982.37       2028.96        20.88 o                         
   3  12   1        179.06        182.85         4.95 o                         
  -3  13   1       1495.57       1471.44        16.96 o                         
  -2  13   1        531.48        527.16         8.16 o                         
  -1  13   1        465.43        488.47         8.47 o                         
   0  13   1        174.23        181.96         6.08 o                         
   1  13   1        448.81        469.79         9.46 o                         
   2  13   1        549.82        550.01         8.85 o                         
   3  13   1       1588.83       1563.32        18.04 o                         
  -2  14   1        584.49        593.56         8.78 o                         
  -1  14   1        926.97        965.49        12.93 o                         
   0  14   1       3391.30       3419.13        36.89 o                         
   1  14   1        972.16       1020.63        14.48 o                         
   2  14   1        559.52        573.41         8.77 o                         
  -2  15   1        140.11        137.35         4.23 o                         
  -1  15   1        497.52        508.42         8.43 o                         
   0  15   1        951.69        953.14        14.21 o                         
   1  15   1        513.12        507.39         8.90 o                         
   2  15   1        132.34        129.26         5.71 o                         
  -1  16   1       1062.63       1077.18        15.04 o                         
   0  16   1        463.54        449.65         8.13 o                         
   1  16   1        981.23        989.68        15.86 o                         
  -1  17   1        138.48        127.27         7.95 o                         
   0  17   1          0.37          3.14         2.34 o                         
   1  17   1        163.43        156.36        10.38 o                         
   0   0   2        261.68        274.10         7.81 o                         
   1   0   2       1595.43       1628.77        30.47 o                         
   2   0   2      11098.11      10819.69       126.30 o                         
   3   0   2         55.38         57.77         5.36 o                         
   4   0   2        311.45        316.98         6.37 o                         
  -4   1   2        554.58        541.46         8.44 o                         
  -3   1   2       1672.26       1670.85        24.62 o                         
  -2   1   2       4296.49       4292.62        47.13 o                         
  -1   1   2       7132.01       7339.19       110.48 o                         
   0   1   2       3558.11       3624.29        54.60 o                         
   1   1   2       7329.02       7419.95       126.71 o                         
   2   1   2       4204.89       4277.00        50.51 o                         
   3   1   2       1632.15       1655.77        24.79 o                         
   4   1   2        555.26        535.26         9.20 o                         
  -4   2   2       1531.38       1515.12        16.08 o                         
  -3   2   2       4825.55       4807.99        56.61 o                         
  -2   2   2       2799.08       2881.76        38.14 o                         
  -1   2   2      16853.35      16822.37       249.87 o                         
   0   2   2       7742.09       8202.11       122.18 o                         
   1   2   2      17150.09      16982.95       288.17 o                         
   2   2   2       2808.48       2872.81        36.15 o                         
   3   2   2       4895.21       4894.02        57.17 o                         
   4   2   2       1573.37       1561.54        16.84 o                         
  -4   3   2        245.34        250.18         6.65 o                         
  -3   3   2       2867.91       2943.28        35.33 o                         
  -2   3   2       3276.86       3404.02        43.67 o                         
  -1   3   2      12214.46      12581.28       270.57 o                         
   0   3   2       9847.46       9981.43       148.97 o                         
   1   3   2      12410.94      12924.37       220.27 o                         
   2   3   2       3134.07       3256.94        41.30 o                         
   3   3   2       2704.21       2733.10        37.20 o                         
   4   3   2        227.23        224.48         6.10 o                         
  -4   4   2       1224.53       1244.92        14.22 o                         
  -3   4   2         17.13         22.63         2.66 o                         
  -2   4   2      18695.11      18902.41       203.18 o                         
  -1   4   2       4364.97       4322.26        83.47 o                         
   0   4   2       1459.18       1505.59        26.22 o                         
   1   4   2       4507.66       4448.54        59.66 o                         
   2   4   2      18479.54      19046.27       204.25 o                         
   3   4   2         30.08         35.85         3.02 o                         
   4   4   2       1223.66       1257.14        14.54 o                         
  -4   5   2        193.91        207.96         6.37 o                         
  -3   5   2       2640.27       2642.41        22.51 o                         
  -2   5   2       5611.96       5675.73        72.84 o                         
  -1   5   2       2750.66       2741.83        37.93 o                         
   0   5   2       4968.62       5088.92        79.44 o                         
   1   5   2       2659.53       2673.42        32.82 o                         
   2   5   2       5808.69       6064.61        74.30 o                         
   3   5   2       2613.72       2628.06        23.82 o                         
   4   5   2        223.57        235.58         6.84 o                         
  -4   6   2       1456.35       1446.53        19.36 o                         
  -3   6   2       3975.44       3989.17        30.23 o                         
  -2   6   2        865.25        897.58        15.34 o                         
  -1   6   2       4694.17       4688.53        58.44 o                         
   0   6   2         58.33        103.00         5.58 o                         
   1   6   2       4676.32       4709.66        51.43 o                         
   2   6   2       1115.20       1159.13        17.63 o                         
   3   6   2       3741.55       3735.13        30.79 o                         
   4   6   2       1544.55       1531.71        18.16 o                         
  -4   7   2        468.47        422.28         8.51 o                         
  -3   7   2       2332.64       2340.22        22.48 o                         
  -2   7   2        909.97        910.90        16.84 o                         
  -1   7   2       1776.10       1702.24        24.59 o                         
   0   7   2        528.33        506.90        10.07 o                         
   1   7   2       1836.79       1754.86        23.05 o                         
   2   7   2       1020.32       1027.93        17.47 o                         
   3   7   2       2215.59       2230.98        21.14 o                         
   4   7   2        470.71        442.67         7.94 o                         
  -4   8   2        368.88        371.73         6.76 o                         
  -3   8   2        147.91        146.01         5.55 o                         
  -2   8   2       5471.44       5344.37       100.77 o                         
  -1   8   2       2892.53       2728.31        36.10 o                         
   0   8   2        448.49        396.72         9.41 o                         
   1   8   2       2878.62       2763.91        33.90 o                         
   2   8   2       5636.79       5583.73        63.61 o                         
   3   8   2        189.60        193.16         5.69 o                         
   4   8   2        281.65        298.31         6.22 o                         
  -4   9   2        218.14        229.47         5.51 o                         
  -3   9   2        789.43        787.94        10.84 o                         
  -2   9   2        880.31        849.44        11.02 o                         
  -1   9   2       1539.80       1552.35        23.53 o                         
   0   9   2       4064.54       3952.34        53.40 o                         
   1   9   2       1465.37       1466.68        21.73 o                         
   2   9   2        796.75        759.92        10.25 o                         
   3   9   2        743.20        739.40         9.70 o                         
   4   9   2        174.14        191.94         5.06 o                         
  -4  10   2        571.41        556.71        13.68 o                         
  -3  10   2       3084.64       3091.82        32.10 o                         
  -2  10   2       2301.05       2261.43        22.24 o                         
  -1  10   2       1684.34       1688.91        30.44 o                         
   0  10   2       3796.27       3700.55        49.80 o                         
   1  10   2       1855.45       1862.92        29.69 o                         
   2  10   2       2350.07       2275.93        21.16 o                         
   3  10   2       2932.69       2932.51        28.54 o                         
   4  10   2        565.75        538.96        12.23 o                         
  -3  11   2       1382.87       1432.29        17.94 o                         
  -2  11   2        799.30        800.00        11.36 o                         
  -1  11   2        900.05        892.66        11.14 o                         
   0  11   2        736.68        724.26        18.58 o                         
   1  11   2        885.91        863.70        12.87 o                         
   2  11   2        861.91        856.98        11.57 o                         
   3  11   2       1358.68       1412.26        16.55 o                         
  -3  12   2        266.73        257.91         5.96 o                         
  -2  12   2       2758.61       2827.84        28.23 o                         
  -1  12   2       1716.66       1731.38        18.96 o                         
   0  12   2        227.09        233.21         6.66 o                         
   1  12   2       1761.82       1757.97        21.29 o                         
   2  12   2       2899.08       2925.29        27.45 o                         
   3  12   2        297.32        282.47         5.79 o                         
  -3  13   2        207.32        200.75         5.11 o                         
  -2  13   2       1304.10       1275.63        15.29 o                         
  -1  13   2        309.24        310.35         7.08 o                         
   0  13   2        773.59        775.38        12.34 o                         
   1  13   2        242.34        253.90         7.14 o                         
   2  13   2       1347.75       1342.73        16.94 o                         
   3  13   2        208.35        205.13         4.74 o                         
  -2  14   2        967.46        973.60        12.06 o                         
  -1  14   2       1241.87       1265.39        15.46 o                         
   0  14   2       1108.70       1111.21        14.41 o                         
   1  14   2       1277.70       1311.09        17.94 o                         
   2  14   2        974.78        961.01        12.31 o                         
  -2  15   2         76.27         74.26         3.52 o                         
  -1  15   2        290.24        291.86         6.29 o                         
   0  15   2        465.66        456.30         9.23 o                         
   1  15   2        291.58        288.37         6.67 o                         
   2  15   2         76.68         77.69         3.72 o                         
  -1  16   2       1707.38       1685.49        23.06 o                         
   0  16   2        126.64        127.17         4.93 o                         
   1  16   2       1635.08       1626.49        22.86 o                         
  -1  17   2         48.85         51.07         5.45 o                         
   0  17   2        944.36        922.65        16.14 o                         
   1  17   2         45.40         41.25        11.78 o                         
   1   0   3        161.60        142.05         6.09 o                         
   2   0   3         32.89         38.85         4.33 o                         
   3   0   3       9003.59       9028.76       103.72 o                         
   4   0   3         29.46         30.93         2.98 o                         
  -4   1   3        180.04        192.43         5.51 o                         
  -3   1   3        491.49        517.80        12.29 o                         
  -2   1   3       5007.71       4857.99        52.40 o                         
  -1   1   3       2327.37       2335.98        34.64 o                         
   0   1   3       1272.50       1329.10        21.72 o                         
   1   1   3       2706.62       2603.71        43.89 o                         
   2   1   3       4849.13       4762.57        56.34 o                         
   3   1   3        506.77        529.50        12.59 o                         
   4   1   3        180.21        181.45         5.48 o                         
  -4   2   3       1841.89       1810.27        18.23 o                         
  -3   2   3         18.74         25.22         4.38 o                         
  -2   2   3      12161.81      11985.86       143.04 o                         
  -1   2   3       2686.69       2835.23        39.81 o                         
   0   2   3        191.32        221.26         6.69 o                         
   1   2   3       2606.22       2807.84        50.83 o                         
   2   2   3      12689.01      12672.90       134.72 o                         
   3   2   3         25.88         28.47         4.57 o                         
   4   2   3       1810.03       1808.80        18.60 o                         
  -4   3   3         57.53         54.97         4.03 o                         
  -3   3   3         31.83         34.83         3.89 o                         
  -2   3   3       5890.47       5866.23        68.02 o                         
  -1   3   3       4885.54       4885.57        68.33 o                         
   0   3   3         21.42         32.21         3.66 o                         
   1   3   3       5134.93       5148.89        88.72 o                         
   2   3   3       5981.89       6046.35        69.02 o                         
   3   3   3         46.77         53.86         4.00 o                         
   4   3   3         51.10         53.68         3.57 o                         
  -4   4   3        151.31        147.71         5.39 o                         
  -3   4   3      11569.98      11343.81        77.12 o                         
  -2   4   3        378.41        406.16         9.94 o                         
  -1   4   3       3241.13       3246.60        48.85 o                         
   0   4   3       4355.03       4467.31        69.78 o                         
   1   4   3       3147.01       3064.78        39.70 o                         
   2   4   3        399.25        415.07        11.37 o                         
   3   4   3      11680.13      11468.27        78.92 o                         
   4   4   3        140.16        142.45         5.34 o                         
  -4   5   3        436.21        441.62         8.76 o                         
  -3   5   3       1291.69       1321.17        13.74 o                         
  -2   5   3       5782.25       5813.71        72.34 o                         
  -1   5   3       4339.22       4428.42        57.17 o                         
   0   5   3        290.40        297.90         8.98 o                         
   1   5   3       4113.89       4146.95        49.16 o                         
   2   5   3       5663.48       5764.32        73.38 o                         
   3   5   3       1257.08       1282.29        14.08 o                         
   4   5   3        393.97        391.32         7.83 o                         
  -4   6   3       1447.02       1422.99        18.61 o                         
  -3   6   3         35.16         38.70         3.19 o                         
  -2   6   3       5971.88       5867.48        62.06 o                         
  -1   6   3       1326.04       1303.89        19.69 o                         
   0   6   3         37.97         39.91         4.08 o                         
   1   6   3       1351.88       1351.30        18.43 o                         
   2   6   3       5983.03       5917.71        62.55 o                         
   3   6   3         39.30         43.55         3.40 o                         
   4   6   3       1427.24       1414.66        16.62 o                         
  -4   7   3         88.14         93.39         4.68 o                         
  -3   7   3        461.42        465.72         8.67 o                         
  -2   7   3       5129.04       5043.45        61.82 o                         
  -1   7   3       3499.87       3318.83        46.81 o                         
   0   7   3        126.54        192.89         6.64 o                         
   1   7   3       3318.36       3130.81        45.55 o                         
   2   7   3       5101.56       5061.20        58.40 o                         
   3   7   3        426.56        421.50         7.72 o                         
   4   7   3        103.21        105.33         4.50 o                         
  -4   8   3        101.88         96.57         4.15 o                         
  -3   8   3       5107.34       4997.47        44.92 o                         
  -2   8   3        256.23        254.63        10.73 o                         
  -1   8   3       2626.28       2546.79        33.79 o                         
   0   8   3       6557.66       6845.19        73.06 o                         
   1   8   3       2566.95       2423.52        31.21 o                         
   2   8   3        216.40        206.30         9.11 o                         
   3   8   3       5408.63       5284.99        38.59 o                         
   4   8   3        116.70        117.53         4.21 o                         
  -4   9   3        807.30        760.04        12.51 o                         
  -3   9   3        152.45        162.33         5.61 o                         
  -2   9   3       2751.99       2608.98        27.96 o                         
  -1   9   3       1945.42       1928.54        28.02 o                         
   0   9   3          9.91         21.24         3.44 o                         
   1   9   3       2152.70       2120.03        27.50 o                         
   2   9   3       2594.35       2447.99        21.13 o                         
   3   9   3        125.76        133.69         4.74 o                         
   4   9   3        791.34        766.86        10.31 o                         
  -4  10   3       1115.17       1047.21        25.08 o                         
  -3  10   3        367.32        380.54         8.53 o                         
  -2  10   3       4017.69       4071.29        36.79 o                         
  -1  10   3       4359.04       4321.54        61.92 o                         
   0  10   3          4.05         11.90         3.74 o                         
   1  10   3       4446.29       4327.53        66.26 o                         
   2  10   3       4200.25       4164.71        33.03 o                         
   3  10   3        349.62        348.99         7.17 o                         
   4  10   3       1122.48       1085.27        26.12 o                         
  -3  11   3          1.33          2.43         2.46 o                         
  -2  11   3       3898.02       3921.96        34.53 o                         
  -1  11   3       2305.14       2212.71        21.03 o                         
   0  11   3       1005.94       1009.76        18.20 o                         
   1  11   3       2317.92       2221.45        24.27 o                         
   2  11   3       3843.57       3822.26        33.49 o                         
   3  11   3          2.02          8.75         2.45 o                         
  -3  12   3       3426.23       3481.40        34.46 o                         
  -2  12   3         98.90         98.74         4.50 o                         
  -1  12   3        473.17        493.15         8.19 o                         
   0  12   3       4191.60       4108.16        39.79 o                         
   1  12   3        382.52        402.10         8.39 o                         
   2  12   3         72.35         77.29         4.21 o                         
   3  12   3       3351.48       3389.34        31.63 o                         
  -3  13   3        313.56        305.11         6.29 o                         
  -2  13   3        693.49        697.62        10.44 o                         
  -1  13   3       1465.32       1419.85        17.88 o                         
   0  13   3          1.53          1.53         2.63 o                         
   1  13   3       1412.37       1379.69        18.01 o                         
   2  13   3        648.76        650.35        10.33 o                         
   3  13   3        308.28        291.37         6.36 o                         
  -2  14   3       2105.72       2178.14        23.06 o                         
  -1  14   3       2957.34       2982.80        32.32 o                         
   0  14   3        194.89        190.83         6.07 o                         
   1  14   3       2952.86       2925.67        33.56 o                         
   2  14   3       2041.90       2107.56        23.24 o                         
  -2  15   3        738.95        738.55        11.03 o                         
  -1  15   3        812.30        808.45        11.51 o                         
   0  15   3        701.88        709.28        12.35 o                         
   1  15   3        828.31        820.87        11.69 o                         
   2  15   3        686.54        690.86        12.86 o                         
  -1  16   3        197.85        206.05         5.63 o                         
   0  16   3       2419.68       2361.75        29.45 o                         
   1  16   3        195.87        207.08         6.81 o                         
   0  17   3          0.29          0.83         2.43 o                         
   0   0   4       6908.31       7283.93       232.75 o                         
   1   0   4       8823.38       9043.53       191.92 o                         
   2   0   4      12884.41      12779.90       148.30 o                         
   3   0   4        227.53        241.92         9.63 o                         
   4   0   4       1154.97       1161.33        13.72 o                         
  -4   1   4        471.17        474.79         8.07 o                         
  -3   1   4       2839.51       2907.79        39.78 o                         
  -2   1   4       5230.06       5130.38        55.76 o                         
  -1   1   4       1880.18       1940.68        28.90 o                         
   0   1   4        306.05        316.66         8.18 o                         
   1   1   4       1942.53       1999.21        47.14 o                         
   2   1   4       5239.52       5183.08        59.83 o                         
   3   1   4       2875.60       2980.14        38.12 o                         
   4   1   4        462.07        459.78         7.71 o                         
  -4   2   4        360.63        358.84         7.36 o                         
  -3   2   4       6744.17       6745.78        75.26 o                         
  -2   2   4       4284.82       4414.98        55.26 o                         
  -1   2   4      12375.49      12401.99       164.76 o                         
   0   2   4         32.53         37.84         3.58 o                         
   1   2   4      12231.07      12213.62       211.62 o                         
   2   2   4       4159.56       4386.26        52.41 o                         
   3   2   4       6722.03       6747.76        75.90 o                         
   4   2   4        372.51        383.51         7.50 o                         
  -4   3   4        103.29        114.08         5.16 o                         
  -3   3   4       1973.28       2017.22        20.36 o                         
  -2   3   4       4975.91       5089.46        60.76 o                         
  -1   3   4       1640.27       1680.75        26.02 o                         
   0   3   4       1810.03       1849.32        31.02 o                         
   1   3   4       1708.98       1751.52        33.67 o                         
   2   3   4       5334.18       5414.19        62.01 o                         
   3   3   4       1896.44       1913.08        19.03 o                         
   4   3   4        111.67        118.14         5.11 o                         
  -4   4   4       1043.66       1067.58        14.11 o                         
  -3   4   4        102.83        119.57         4.53 o                         
  -2   4   4      10279.95      10226.64       120.78 o                         
  -1   4   4       4271.34       4200.50        59.81 o                         
   0   4   4         15.82         25.85         3.85 o                         
   1   4   4       4196.75       4060.83        47.30 o                         
   2   4   4      10027.75      10212.63       121.84 o                         
   3   4   4        105.28        120.32         4.66 o                         
   4   4   4       1024.42       1065.37        13.52 o                         
  -4   5   4        514.95        532.80         9.51 o                         
  -3   5   4       1377.78       1396.28        14.54 o                         
  -2   5   4       3308.48       3292.20        44.10 o                         
  -1   5   4       1784.23       1662.67        24.07 o                         
   0   5   4        651.10        618.11        13.34 o                         
   1   5   4       1782.75       1652.54        23.95 o                         
   2   5   4       3143.00       3163.10        44.92 o                         
   3   5   4       1492.38       1519.69        15.47 o                         
   4   5   4        502.14        518.00         8.69 o                         
  -4   6   4       1151.82       1133.53        15.62 o                         
  -3   6   4       4228.24       4203.69        33.06 o                         
  -2   6   4       2685.57       2822.88        33.91 o                         
  -1   6   4       4805.71       4832.07        55.17 o                         
   0   6   4        489.32        501.03        17.60 o                         
   1   6   4       4520.05       4527.21        65.32 o                         
   2   6   4       2807.45       2912.81        34.47 o                         
   3   6   4       4232.25       4234.22        33.31 o                         
   4   6   4       1119.44       1098.49        13.37 o                         
  -4   7   4        109.71        101.54         4.79 o                         
  -3   7   4       2384.30       2445.98        25.01 o                         
  -2   7   4       1759.54       1743.67        31.37 o                         
  -1   7   4       1820.01       1708.13        24.01 o                         
   0   7   4          4.85          5.97         2.77 o                         
   1   7   4       1609.94       1496.66        26.65 o                         
   2   7   4       1848.68       1872.22        26.45 o                         
   3   7   4       2445.80       2506.56        23.13 o                         
   4   7   4        131.05        131.60         4.93 o                         
  -4   8   4        646.50        647.87        11.90 o                         
  -3   8   4         52.38         51.17         3.95 o                         
  -2   8   4       8558.72       8230.00       141.12 o                         
  -1   8   4       5957.39       5835.60        67.97 o                         
   0   8   4        248.90        255.97         7.37 o                         
   1   8   4       5879.46       5636.97        63.55 o                         
   2   8   4       8621.47       8380.48       119.82 o                         
   3   8   4         43.72         44.73         3.40 o                         
   4   8   4        670.52        681.89         9.15 o                         
  -4   9   4        865.34        815.86        13.03 o                         
  -3   9   4        764.99        761.33        11.16 o                         
  -2   9   4       1050.15       1025.11        13.47 o                         
  -1   9   4       1943.07       1895.67        26.86 o                         
   0   9   4       1089.05        986.70        17.15 o                         
   1   9   4       2085.81       2019.26        30.49 o                         
   2   9   4       1063.43       1039.97        11.83 o                         
   3   9   4        756.67        769.45         9.86 o                         
   4   9   4        808.22        770.09        10.43 o                         
  -3  10   4       2498.02       2536.40        29.19 o                         
  -2  10   4        948.48        946.96        12.90 o                         
  -1  10   4       1847.02       1812.58        35.19 o                         
   0  10   4        381.61        331.27        11.23 o                         
   1  10   4       1888.12       1883.37        39.55 o                         
   2  10   4        938.54        921.52        10.89 o                         
   3  10   4       2580.71       2610.97        23.74 o                         
  -3  11   4       1275.03       1316.09        16.24 o                         
  -2  11   4       1246.52       1240.67        15.31 o                         
  -1  11   4        419.08        411.26         7.80 o                         
   0  11   4        261.58        277.79         8.12 o                         
   1  11   4        388.05        381.42         8.24 o                         
   2  11   4       1306.94       1306.72        14.16 o                         
   3  11   4       1264.00       1309.31        14.33 o                         
  -3  12   4         43.88         48.83         3.25 o                         
  -2  12   4       3293.14       3325.18        32.32 o                         
  -1  12   4       1775.58       1741.92        18.31 o                         
   0  12   4        450.09        455.12         8.65 o                         
   1  12   4       1863.01       1814.03        19.38 o                         
   2  12   4       3077.01       3131.61        32.31 o                         
   3  12   4         47.64         53.70         2.81 o                         
  -3  13   4        195.30        200.63         4.99 o                         
  -2  13   4        735.00        742.34        10.54 o                         
  -1  13   4       1733.59       1744.50        20.81 o                         
   0  13   4       3199.21       3194.39        36.90 o                         
   1  13   4       1802.66       1780.97        20.41 o                         
   2  13   4        779.74        787.59        11.45 o                         
   3  13   4        186.76        201.28         6.34 o                         
  -2  14   4       1495.94       1512.42        16.81 o                         
  -1  14   4        501.44        508.40         9.41 o                         
   0  14   4       1437.02       1425.49        18.65 o                         
   1  14   4        518.30        521.90         9.60 o                         
   2  14   4       1525.00       1541.48        18.79 o                         
  -2  15   4        207.61        203.65         5.24 o                         
  -1  15   4        582.72        573.31         9.60 o                         
   0  15   4        283.11        281.75         7.64 o                         
   1  15   4        517.50        521.30        11.59 o                         
   2  15   4        172.85        178.76         6.03 o                         
  -1  16   4        872.45        879.24        14.39 o                         
   0  16   4         17.03         20.30         2.84 o                         
   1  16   4        973.80        982.15        16.00 o                         
   0  17   4       1223.74       1116.55        21.48 o                         
   1   0   5      17677.89      17008.04       225.69 o                         
   2   0   5       4900.97       4945.79        57.73 o                         
   3   0   5        516.47        527.26        13.19 o                         
   4   0   5       1286.79       1234.04        14.64 o                         
  -4   1   5       1142.04       1145.06        14.64 o                         
  -3   1   5       2201.83       2284.45        33.34 o                         
  -2   1   5       1197.73       1149.52        16.10 o                         
  -1   1   5       1559.05       1634.00        22.63 o                         
   0   1   5        901.84        983.19        18.22 o                         
   1   1   5       1594.53       1646.88        38.45 o                         
   2   1   5       1306.06       1293.42        17.82 o                         
   3   1   5       2331.79       2369.61        34.34 o                         
   4   1   5       1092.99       1095.56        13.41 o                         
  -4   2   5        625.20        644.55        10.88 o                         
  -3   2   5          2.24         12.75         3.19 o                         
  -2   2   5       1754.52       1725.27        22.82 o                         
  -1   2   5      14662.88      14558.81       194.01 o                         
   0   2   5      19875.97      19360.77       256.53 o                         
   1   2   5      14661.77      14482.85       249.04 o                         
   2   2   5       1836.65       1851.75        25.45 o                         
   3   2   5          3.98         10.89         2.94 o                         
   4   2   5        613.77        635.10        10.62 o                         
  -4   3   5        783.12        793.13        12.24 o                         
  -3   3   5       1559.17       1546.34        15.94 o                         
  -2   3   5       1079.25       1034.25        17.75 o                         
  -1   3   5        497.31        527.20        10.10 o                         
   0   3   5       2506.76       2753.16        44.74 o                         
   1   3   5        460.74        481.38         9.63 o                         
   2   3   5       1010.20        959.01        18.13 o                         
   3   3   5       1477.32       1442.88        15.58 o                         
   4   3   5        758.14        801.86        12.25 o                         
  -4   4   5        744.33        751.60        11.62 o                         
  -3   4   5        476.58        464.26         7.84 o                         
  -2   4   5       1998.79       1934.15        27.74 o                         
  -1   4   5       8073.11       8058.79       102.93 o                         
   0   4   5        317.68        363.18        10.40 o                         
   1   4   5       8447.70       8226.14        89.46 o                         
   2   4   5       2197.85       2190.69        31.50 o                         
   3   4   5        481.86        467.45         8.21 o                         
   4   4   5        751.60        761.33        11.45 o                         
  -4   5   5         97.86        111.23         5.10 o                         
  -3   5   5       3048.42       3048.59        25.21 o                         
  -2   5   5       1928.35       1924.53        24.32 o                         
  -1   5   5       1235.27       1285.08        19.21 o                         
   0   5   5        476.71        613.36        12.59 o                         
   1   5   5       1329.60       1388.09        20.75 o                         
   2   5   5       1847.25       1867.89        30.15 o                         
   3   5   5       3271.23       3277.09        27.22 o                         
   4   5   5         96.26        106.65         4.63 o                         
  -4   6   5        712.07        699.47        12.11 o                         
  -3   6   5        381.39        394.13         7.62 o                         
  -2   6   5       1388.14       1331.22        20.14 o                         
  -1   6   5      10246.64      10050.09       134.66 o                         
   0   6   5      14759.57      14840.73       173.98 o                         
   1   6   5      10338.95      10207.42       117.92 o                         
   2   6   5       1270.64       1236.35        19.88 o                         
   3   6   5        364.15        366.53         7.45 o                         
   4   6   5        749.73        751.85        10.64 o                         
  -4   7   5       1392.23       1318.36        20.11 o                         
  -3   7   5        682.06        688.08        11.23 o                         
  -2   7   5       2252.61       2228.23        34.98 o                         
  -1   7   5        151.48        158.20         7.35 o                         
   0   7   5       5466.91       5426.75        62.58 o                         
   1   7   5        123.81        131.72         6.45 o                         
   2   7   5       2232.71       2217.55        32.39 o                         
   3   7   5        610.81        616.42         9.69 o                         
   4   7   5       1471.21       1411.93        15.43 o                         
  -4   8   5        200.29        224.72         6.33 o                         
  -3   8   5        251.96        255.53         7.91 o                         
  -2   8   5       4346.80       4156.67        58.85 o                         
  -1   8   5       5129.67       5100.39        62.27 o                         
   0   8   5        932.19        929.69        16.04 o                         
   1   8   5       5353.03       5230.07        61.96 o                         
   2   8   5       4501.95       4363.96        78.63 o                         
   3   8   5        297.45        298.03         6.74 o                         
   4   8   5        185.28        200.55         4.90 o                         
  -4   9   5        133.29        145.09         5.26 o                         
  -3   9   5       1665.14       1688.50        19.30 o                         
  -2   9   5       1261.80       1224.48        17.15 o                         
  -1   9   5       1444.12       1475.27        24.13 o                         
   0   9   5        459.08        446.00        11.97 o                         
   1   9   5       1557.75       1571.53        27.83 o                         
   2   9   5       1236.65       1187.37        12.72 o                         
   3   9   5       1570.82       1564.55        18.87 o                         
   4   9   5        147.27        152.96         4.03 o                         
  -3  10   5        348.63        359.19         8.52 o                         
  -2  10   5       1414.93       1405.13        17.33 o                         
  -1  10   5       5001.44       5059.94        77.83 o                         
   0  10   5       8961.73       8764.84       116.18 o                         
   1  10   5       4963.90       4912.17        81.01 o                         
   2  10   5       1383.36       1376.71        14.47 o                         
   3  10   5        356.39        362.28         6.60 o                         
  -3  11   5        389.84        407.65         8.18 o                         
  -2  11   5        824.75        848.94        12.37 o                         
  -1  11   5        650.10        657.94         9.97 o                         
   0  11   5       2494.17       2439.82        27.07 o                         
   1  11   5        713.69        728.07        11.43 o                         
   2  11   5        845.42        826.63        11.69 o                         
   3  11   5        400.54        407.76         6.90 o                         
  -3  12   5        151.85        155.29         4.93 o                         
  -2  12   5       1282.63       1338.78        17.40 o                         
  -1  12   5       3022.15       3010.11        27.39 o                         
   0  12   5       1088.74       1049.20        16.09 o                         
   1  12   5       2939.62       2926.44        30.67 o                         
   2  12   5       1342.33       1407.68        16.95 o                         
   3  12   5        161.37        160.44         4.70 o                         
  -3  13   5       1510.26       1462.55        18.35 o                         
  -2  13   5        442.58        466.24         8.09 o                         
  -1  13   5        217.00        228.89         6.51 o                         
   0  13   5          0.37          5.06         2.66 o                         
   1  13   5        284.71        309.09         7.63 o                         
   2  13   5        448.14        470.37         8.90 o                         
   3  13   5       1550.14       1504.36        23.41 o                         
  -2  14   5        575.49        586.88         8.90 o                         
  -1  14   5       3692.30       3787.72        38.15 o                         
   0  14   5        870.16        906.24        14.42 o                         
   1  14   5       3491.75       3560.51        40.02 o                         
   2  14   5        554.71        570.78        11.37 o                         
  -2  15   5        611.34        616.50         8.95 o                         
  -1  15   5        708.09        689.44        10.65 o                         
   0  15   5       2081.16       2145.61        26.59 o                         
   1  15   5        644.04        650.59        12.09 o                         
   2  15   5        598.13        603.20        11.28 o                         
  -1  16   5       1195.23       1189.10        18.90 o                         
   0  16   5        683.01        657.73        10.44 o                         
   1  16   5       1207.09       1208.83        18.90 o                         
   0  17   5        118.90        106.04         6.03 o                         
   0   0   6      78082.10      65360.57      4466.48 o                         
   1   0   6        253.96        266.72         6.67 o                         
   2   0   6        511.91        551.08        11.47 o                         
   3   0   6        798.29        803.98        13.71 o                         
   4   0   6         20.67         23.46         3.38 o                         
  -4   1   6       2375.13       2341.37        27.10 o                         
  -3   1   6       2927.05       2996.69        32.69 o                         
  -2   1   6       2330.01       2348.80        28.47 o                         
  -1   1   6       1486.01       1516.60        20.95 o                         
   0   1   6         51.74         46.92         4.32 o                         
   1   1   6       1195.75       1192.54        34.27 o                         
   2   1   6       2256.71       2271.46        30.80 o                         
   3   1   6       2805.13       2837.61        27.66 o                         
   4   1   6       2276.32       2275.48        24.78 o                         
  -4   2   6          7.67          5.70         3.17 o                         
  -3   2   6        271.25        285.22         7.21 o                         
  -2   2   6        279.57        267.55         7.01 o                         
  -1   2   6      17268.91      17111.62       208.58 o                         
   0   2   6        560.47        582.89        13.24 o                         
   1   2   6      17847.62      17115.36       243.28 o                         
   2   2   6        298.15        291.49         8.80 o                         
   3   2   6        238.31        249.89         6.76 o                         
   4   2   6          6.98          8.27         3.02 o                         
  -4   3   6       2177.36       2172.70        27.45 o                         
  -3   3   6       1827.01       1801.12        19.85 o                         
  -2   3   6       2551.26       2607.02        32.33 o                         
  -1   3   6        677.81        730.10        12.99 o                         
   0   3   6         42.23         60.62         4.87 o                         
   1   3   6        661.08        678.52        11.46 o                         
   2   3   6       2694.80       2797.46        38.13 o                         
   3   3   6       1790.60       1743.43        17.62 o                         
   4   3   6       2361.27       2408.70        25.14 o                         
  -4   4   6         55.03         62.56         4.67 o                         
  -3   4   6        907.57        946.47        12.07 o                         
  -2   4   6       1149.48       1211.92        20.47 o                         
  -1   4   6         29.14         28.47         4.27 o                         
   0   4   6      56881.12      53552.96      1250.62 o                         
   1   4   6         33.69         34.55         3.62 o                         
   2   4   6       1075.04       1172.45        21.44 o                         
   3   4   6        872.32        895.28        11.70 o                         
   4   4   6         60.09         66.73         4.09 o                         
  -4   5   6       1477.08       1472.75        20.74 o                         
  -3   5   6        901.06        914.82        11.66 o                         
  -2   5   6        544.34        567.72        11.88 o                         
  -1   5   6       2363.64       2406.78        33.57 o                         
   0   5   6        400.65        412.31        10.39 o                         
   1   5   6       2405.78       2426.37        33.07 o                         
   2   5   6        546.43        568.19        14.42 o                         
   3   5   6        851.86        871.02        11.32 o                         
   4   5   6       1482.06       1508.96        17.17 o                         
  -4   6   6          7.93         11.79         3.02 o                         
  -3   6   6         29.94         39.14         3.51 o                         
  -2   6   6       1023.58       1042.95        18.31 o                         
  -1   6   6      12730.27      12385.45       146.55 o                         
   0   6   6         41.86         45.32         3.92 o                         
   1   6   6      12773.76      12506.31       167.14 o                         
   2   6   6        974.87        986.52        18.42 o                         
   3   6   6         46.47         45.73         3.49 o                         
   4   6   6         11.76         17.34         2.80 o                         
  -4   7   6       1467.45       1455.21        19.27 o                         
  -3   7   6       2926.72       2893.51        29.22 o                         
  -2   7   6       1456.14       1464.42        26.80 o                         
  -1   7   6        476.20        484.88        12.50 o                         
   0   7   6        167.69        220.29         7.41 o                         
   1   7   6        433.31        427.58        11.61 o                         
   2   7   6       1529.47       1529.01        24.77 o                         
   3   7   6       2955.01       2942.04        25.63 o                         
   4   7   6       1481.52       1471.64        15.37 o                         
  -4   8   6         21.52         25.07         3.12 o                         
  -3   8   6        934.42        950.64        15.40 o                         
  -2   8   6         20.66         38.86         4.98 o                         
  -1   8   6        247.63        261.65         9.33 o                         
   0   8   6      21070.62      19918.08       213.79 o                         
   1   8   6        197.76        192.78         8.48 o                         
   2   8   6          9.54         17.18         3.08 o                         
   3   8   6        975.13        976.75        11.77 o                         
   4   8   6         13.72         17.09         2.19 o                         
  -4   9   6       1283.41       1238.59        24.12 o                         
  -3   9   6        253.31        269.46         7.30 o                         
  -2   9   6        136.97        134.42         5.63 o                         
  -1   9   6       2288.64       2280.41        32.24 o                         
   0   9   6        329.61        335.36        10.54 o                         
   1   9   6       2115.05       2086.17        44.09 o                         
   2   9   6        133.78        132.83         4.80 o                         
   3   9   6        263.38        268.56         6.03 o                         
   4   9   6       1259.86       1200.04        14.62 o                         
  -3  10   6         29.49         27.89         3.48 o                         
  -2  10   6       1582.97       1576.22        19.76 o                         
  -1  10   6       6147.52       5974.07        53.31 o                         
   0  10   6        194.02        202.30        14.51 o                         
   1  10   6       6471.37       6303.88        66.45 o                         
   2  10   6       1700.60       1661.61        16.81 o                         
   3  10   6         41.32         50.43         3.09 o                         
  -3  11   6        815.06        809.88        12.19 o                         
  -2  11   6        729.25        759.90        12.15 o                         
  -1  11   6        856.65        839.86        11.71 o                         
   0  11   6         94.33         86.70         4.81 o                         
   1  11   6        855.66        839.38        12.51 o                         
   2  11   6        774.32        829.06        12.23 o                         
   3  11   6        771.55        787.13        10.20 o                         
  -3  12   6        733.18        756.39        11.26 o                         
  -2  12   6         72.56         65.78         4.17 o                         
  -1  12   6        224.46        229.37         6.29 o                         
   0  12   6      13167.00      13009.38       108.64 o                         
   1  12   6        240.84        239.89         7.19 o                         
   2  12   6         83.42         72.79         4.21 o                         
   3  12   6        745.52        756.79        10.70 o                         
  -3  13   6         95.17        104.86         3.93 o                         
  -2  13   6        158.39        161.37         5.16 o                         
  -1  13   6       1430.57       1465.98        17.10 o                         
   0  13   6        546.97        543.70         9.76 o                         
   1  13   6       1494.74       1540.82        18.92 o                         
   2  13   6        160.37        170.28         5.52 o                         
   3  13   6         94.20         96.71         5.06 o                         
  -2  14   6        734.86        723.62         9.69 o                         
  -1  14   6       1144.80       1167.68        15.07 o                         
   0  14   6        266.59        271.44         6.97 o                         
   1  14   6       1258.15       1297.20        18.24 o                         
   2  14   6        755.21        758.77        14.31 o                         
  -2  15   6        757.72        762.55        11.20 o                         
  -1  15   6         62.58         57.30         3.58 o                         
   0  15   6        150.68        135.04         5.57 o                         
   1  15   6         66.46         61.04         4.20 o                         
   2  15   6        789.74        805.16        17.08 o                         
  -1  16   6        194.70        195.80         6.15 o                         
   0  16   6       4207.23       4214.73        51.52 o                         
   1  16   6        195.34        187.41         6.87 o                         
   0  17   6        111.25        112.95         6.60 o                         
   1   0   7      12594.25      12287.86       165.69 o                         
   2   0   7        543.76        543.81        11.70 o                         
   3   0   7         49.97         52.05         3.56 o                         
   4   0   7        710.63        715.10        11.58 o                         
  -4   1   7       1753.40       1751.62        21.15 o                         
  -3   1   7       2518.79       2488.66        26.31 o                         
  -2   1   7       1885.68       1959.44        24.00 o                         
  -1   1   7       3507.71       3549.74        42.95 o                         
   0   1   7       2729.07       2913.59        47.41 o                         
   1   1   7       3483.35       3472.44        52.99 o                         
   2   1   7       1902.06       1991.85        24.38 o                         
   3   1   7       2573.88       2518.37        22.09 o                         
   4   1   7       1641.25       1637.09        18.60 o                         
  -4   2   7         23.06         26.58         4.13 o                         
  -3   2   7         56.94         63.73         4.30 o                         
  -2   2   7       2811.54       2834.88        35.09 o                         
  -1   2   7       3293.51       3364.23        50.50 o                         
   0   2   7      27193.54      27058.50       400.59 o                         
   1   2   7       3467.69       3506.19        48.01 o                         
   2   2   7       2985.22       3106.13        38.31 o                         
   3   2   7         75.24         80.96         4.05 o                         
   4   2   7         25.28         25.01         3.42 o                         
  -4   3   7       2800.46       2825.03        36.44 o                         
  -3   3   7       1089.85       1072.96        15.22 o                         
  -2   3   7        472.82        515.33        11.16 o                         
  -1   3   7       4978.07       5020.51        60.22 o                         
   0   3   7       4226.13       4263.38        60.80 o                         
   1   3   7       4929.07       4968.75        56.59 o                         
   2   3   7        424.82        473.54        12.45 o                         
   3   3   7       1124.35       1114.50        12.88 o                         
   4   3   7       2757.20       2738.48        28.64 o                         
  -4   4   7       1510.22       1516.31        22.80 o                         
  -3   4   7         23.87         29.93         3.75 o                         
  -2   4   7       1135.50       1120.30        18.68 o                         
  -1   4   7       9998.96       9813.08       108.25 o                         
   0   4   7       4260.51       4627.95        56.55 o                         
   1   4   7      10253.26       9975.27       115.46 o                         
   2   4   7       1140.95       1159.24        21.21 o                         
   3   4   7         28.11         35.44         3.19 o                         
   4   4   7       1510.79       1547.55        17.03 o                         
  -4   5   7       1722.61       1730.27        28.62 o                         
  -3   5   7       2168.03       2178.20        22.87 o                         
  -2   5   7        446.32        478.86        11.10 o                         
  -1   5   7        511.93        495.94        12.14 o                         
   0   5   7       8108.44       8299.38        86.16 o                         
   1   5   7        619.26        588.17        12.15 o                         
   2   5   7        398.62        416.76        11.51 o                         
   3   5   7       2234.52       2251.13        20.31 o                         
   4   5   7       1714.23       1707.63        18.75 o                         
  -4   6   7        343.96        326.47         9.14 o                         
  -3   6   7       1074.35       1104.54        15.07 o                         
  -2   6   7       2103.56       2104.45        30.69 o                         
  -1   6   7       2707.58       2673.34        41.17 o                         
   0   6   7      16958.95      16324.18       175.05 o                         
   1   6   7       2752.00       2677.98        37.19 o                         
   2   6   7       2104.74       2137.08        31.03 o                         
   3   6   7       1047.25       1078.49        12.51 o                         
   4   6   7        318.75        309.41         6.55 o                         
  -4   7   7       1344.42       1326.29        21.28 o                         
  -3   7   7        242.16        237.94         7.17 o                         
  -2   7   7          0.27          2.60         4.72 o                         
  -1   7   7       3699.32       3694.19        50.33 o                         
   0   7   7       1936.90       1866.49        26.05 o                         
   1   7   7       3695.09       3700.08        53.99 o                         
   2   7   7          4.40         15.38         4.29 o                         
   3   7   7        203.96        199.36         5.99 o                         
   4   7   7       1279.46       1268.76        13.63 o                         
  -4   8   7        599.56        598.95        12.73 o                         
  -3   8   7         15.50         13.54         3.23 o                         
  -2   8   7        630.51        611.51        10.94 o                         
  -1   8   7       5927.60       5767.08        69.98 o                         
   0   8   7        470.04        473.42        11.98 o                         
   1   8   7       6072.41       5966.03        74.87 o                         
   2   8   7        760.25        727.26         9.63 o                         
   3   8   7         22.36         30.27         3.06 o                         
   4   8   7        641.22        642.31         8.79 o                         
  -4   9   7        503.88        514.12        25.78 o                         
  -3   9   7       1212.23       1247.69        20.33 o                         
  -2   9   7       1394.29       1394.28        17.31 o                         
  -1   9   7        822.85        818.93        19.30 o                         
   0   9   7       3048.80       3105.22        44.09 o                         
   1   9   7        845.55        820.74        21.28 o                         
   2   9   7       1364.27       1345.16        13.99 o                         
   3   9   7       1284.28       1322.27        14.22 o                         
   4   9   7        491.61        457.24         9.47 o                         
  -3  10   7        901.40        937.09        13.99 o                         
  -2  10   7        582.60        600.60        10.79 o                         
  -1  10   7       2709.84       2652.84        25.14 o                         
   0  10   7       6781.91       6567.53       110.24 o                         
   1  10   7       2707.00       2619.24        28.26 o                         
   2  10   7        629.55        635.31         9.49 o                         
   3  10   7        838.46        874.04        11.04 o                         
  -3  11   7          5.23          9.43         2.63 o                         
  -2  11   7        356.94        375.83         8.25 o                         
  -1  11   7       1680.68       1664.46        18.21 o                         
   0  11   7       1314.23       1288.86        16.43 o                         
   1  11   7       1570.22       1588.90        19.10 o                         
   2  11   7        320.71        335.38         7.61 o                         
   3  11   7          4.58          9.57         2.17 o                         
  -3  12   7        103.41        115.31         4.20 o                         
  -2  12   7        726.77        769.57        11.36 o                         
  -1  12   7       2609.28       2652.83        25.15 o                         
   0  12   7       2634.30       2641.79        29.18 o                         
   1  12   7       2674.23       2710.74        28.39 o                         
   2  12   7        692.19        723.76        11.31 o                         
   3  12   7         86.95         93.17         4.00 o                         
  -3  13   7       1458.22       1392.06        21.74 o                         
  -2  13   7        618.20        621.79         9.46 o                         
  -1  13   7        188.50        180.84         5.43 o                         
   0  13   7       1866.24       1915.82        21.82 o                         
   1  13   7        162.69        156.37         5.63 o                         
   2  13   7        602.44        592.60        10.30 o                         
   3  13   7       1507.94       1439.29        28.74 o                         
  -2  14   7        441.27        465.60         7.03 o                         
  -1  14   7       1162.76       1198.63        14.99 o                         
   0  14   7       2835.15       2942.01        32.03 o                         
   1  14   7       1201.75       1222.29        18.97 o                         
   2  14   7        377.95        384.83         8.75 o                         
  -2  15   7        301.68        287.24         6.15 o                         
  -1  15   7       1492.37       1483.84        18.19 o                         
   0  15   7        990.07       1003.89        14.82 o                         
   1  15   7       1508.58       1524.95        24.02 o                         
   2  15   7        322.36        302.06         7.75 o                         
  -1  16   7       1227.98       1216.35        18.71 o                         
   0  16   7        513.08        485.67         9.57 o                         
   1  16   7       1258.76       1262.30        21.04 o                         
   0   0   8       5242.97       5268.19        95.11 o                         
   1   0   8       4984.03       5068.68        57.03 o                         
   2   0   8       6144.44       6033.71        65.95 o                         
   3   0   8        640.81        678.07        10.15 o                         
   4   0   8       1094.54       1059.48        14.53 o                         
  -4   1   8        403.08        398.79        10.25 o                         
  -3   1   8       1309.17       1278.09        17.03 o                         
  -2   1   8       2667.45       2675.47        34.65 o                         
  -1   1   8       5756.44       5907.02        71.01 o                         
   0   1   8       6488.07       6448.46        99.89 o                         
   1   1   8       5462.25       5649.51        91.43 o                         
   2   1   8       2648.04       2621.98        32.43 o                         
   3   1   8       1370.21       1314.79        14.28 o                         
   4   1   8        396.50        378.88         7.83 o                         
  -4   2   8       3419.79       3355.23        42.29 o                         
  -3   2   8       2815.50       2750.73        29.23 o                         
  -2   2   8       2152.97       2175.02        29.92 o                         
  -1   2   8       6461.51       6445.21        69.42 o                         
   0   2   8        239.04        243.27         9.32 o                         
   1   2   8       6068.45       5930.62        73.72 o                         
   2   2   8       2225.02       2273.51        30.79 o                         
   3   2   8       2776.08       2718.25        23.70 o                         
   4   2   8       3424.26       3360.63        34.68 o                         
  -4   3   8        147.36        151.18         7.23 o                         
  -3   3   8       2855.30       2816.49        29.95 o                         
  -2   3   8        343.76        344.32         9.38 o                         
  -1   3   8       6284.32       6403.05        87.36 o                         
   0   3   8       6357.11       6528.41        91.55 o                         
   1   3   8       6401.62       6443.47        76.63 o                         
   2   3   8        322.28        317.07        10.51 o                         
   3   3   8       2817.67       2809.43        24.36 o                         
   4   3   8        124.34        128.05         5.07 o                         
  -4   4   8        277.86        285.98         9.32 o                         
  -3   4   8         71.77        100.29         9.86 o                         
  -2   4   8       4521.81       4494.06        54.71 o                         
  -1   4   8       6886.97       7185.59        83.15 o                         
   0   4   8       5929.90       5827.01        75.91 o                         
   1   4   8       6500.89       6646.28        82.72 o                         
   2   4   8       4516.12       4561.51        60.15 o                         
   3   4   8         58.77         66.43         3.76 o                         
   4   4   8        298.06        286.07         6.68 o                         
  -4   5   8        594.99        565.61        13.88 o                         
  -3   5   8       2101.88       2148.74        25.70 o                         
  -2   5   8       1938.52       1971.94        28.63 o                         
  -1   5   8       2548.68       2533.93        37.13 o                         
   0   5   8      10148.91      10166.97        99.26 o                         
   1   5   8       2588.23       2490.33        76.03 o                         
   2   5   8       1898.36       1927.11        28.57 o                         
   3   5   8       2081.12       2153.33        20.26 o                         
   4   5   8        638.95        628.65         9.69 o                         
  -4   6   8       1881.69       1808.48        31.61 o                         
  -3   6   8       3370.21       3334.64        36.70 o                         
  -2   6   8       2077.93       2045.53        32.69 o                         
  -1   6   8       4069.22       4085.70        52.51 o                         
   0   6   8       1170.76       1194.77        18.43 o                         
   1   6   8       3655.95       3713.43        55.70 o                         
   2   6   8       2066.21       2070.52        30.50 o                         
   3   6   8       3483.92       3472.72        28.23 o                         
   4   6   8       1926.22       1857.01        20.17 o                         
  -4   7   8        123.02        124.04         7.55 o                         
  -3   7   8       3005.60       2981.66        31.71 o                         
  -2   7   8        290.73        272.79        13.49 o                         
  -1   7   8       2817.56       2897.55        40.77 o                         
   0   7   8       4483.13       4419.92        53.06 o                         
   1   7   8       2626.49       2704.85        43.33 o                         
   2   7   8        321.28        297.68        10.59 o                         
   3   7   8       2918.28       2907.35        24.87 o                         
   4   7   8        122.81        119.51         4.14 o                         
  -4   8   8        213.96        204.76         8.03 o                         
  -3   8   8         98.82        116.13         5.08 o                         
  -2   8   8       4635.98       4426.50        53.19 o                         
  -1   8   8       1608.55       1599.68        25.66 o                         
   0   8   8       4522.40       4427.74        50.72 o                         
   1   8   8       1681.89       1694.98        33.07 o                         
   2   8   8       4589.52       4418.98        35.33 o                         
   3   8   8        104.05        107.54         4.45 o                         
   4   8   8        226.24        221.56         4.69 o                         
  -3   9   8         91.40         91.46         5.31 o                         
  -2   9   8       1030.09       1004.90        14.40 o                         
  -1   9   8       2289.84       2253.84        37.51 o                         
   0   9   8       4486.15       4429.63        64.73 o                         
   1   9   8       2193.75       2122.25        41.91 o                         
   2   9   8        938.98        922.12        12.12 o                         
   3   9   8         85.74         84.99         3.98 o                         
   4   9   8        512.31        507.49        36.09 o                         
  -3  10   8        897.89        935.20        14.78 o                         
  -2  10   8        886.37        919.50        12.75 o                         
  -1  10   8       1562.30       1520.11        17.44 o                         
   0  10   8       1301.50       1275.58        30.21 o                         
   1  10   8       1443.57       1406.84        17.64 o                         
   2  10   8        922.88        941.56        12.30 o                         
   3  10   8        971.18       1009.64        12.11 o                         
  -3  11   8       1407.20       1435.56        17.55 o                         
  -2  11   8        275.81        272.26         6.91 o                         
  -1  11   8       1792.38       1787.43        18.18 o                         
   0  11   8       1515.91       1521.63        17.88 o                         
   1  11   8       1764.62       1787.37        20.54 o                         
   2  11   8        301.83        299.19         7.45 o                         
   3  11   8       1403.43       1420.44        16.17 o                         
  -3  12   8        159.20        173.19         4.87 o                         
  -2  12   8       2002.25       2050.40        22.76 o                         
  -1  12   8       2054.50       2095.61        20.77 o                         
   0  12   8        337.72        348.39         8.34 o                         
   1  12   8       2032.04       2077.02        23.62 o                         
   2  12   8       2036.79       2071.83        23.14 o                         
   3  12   8        188.98        183.87         4.90 o                         
  -2  13   8        999.22        999.17        12.67 o                         
  -1  13   8        627.89        602.81         8.90 o                         
   0  13   8       1416.69       1445.19        17.79 o                         
   1  13   8        652.15        634.36        11.33 o                         
   2  13   8        981.22        988.27        14.84 o                         
  -2  14   8        901.29        879.97        10.66 o                         
  -1  14   8       1205.47       1204.99        14.53 o                         
   0  14   8        969.22        994.18        14.18 o                         
   1  14   8       1072.69       1092.81        19.91 o                         
   2  14   8        925.11        887.53        14.18 o                         
  -2  15   8         49.58         48.58         3.09 o                         
  -1  15   8        324.93        325.39         6.40 o                         
   0  15   8        533.94        528.79         9.70 o                         
   1  15   8        272.58        277.71         8.34 o                         
   2  15   8         47.37         49.57         4.98 o                         
  -1  16   8        407.28        401.69         8.36 o                         
   0  16   8        316.62        300.16         7.68 o                         
   1  16   8        429.48        428.31         9.55 o                         
   1   0   9        823.93        785.92        16.52 o                         
   2   0   9        175.75        216.64         8.47 o                         
   3   0   9       9077.17       8825.10        73.88 o                         
   4   0   9        459.02        463.14         9.47 o                         
  -4   1   9        114.89        122.33         5.90 o                         
  -3   1   9        400.47        421.46         9.56 o                         
  -2   1   9       6580.89       6532.88        82.19 o                         
  -1   1   9       6257.27       6113.20        79.57 o                         
   0   1   9       9353.19       9704.81       123.53 o                         
   1   1   9       6121.49       5840.57        73.18 o                         
   2   1   9       6740.41       6756.44        68.99 o                         
   3   1   9        376.24        374.84         7.56 o                         
   4   1   9        117.00        128.66         5.04 o                         
  -4   2   9       1268.80       1256.79        20.46 o                         
  -3   2   9        185.24        189.34         6.77 o                         
  -2   2   9       9375.54       9195.29       108.40 o                         
  -1   2   9        252.75        273.72         6.65 o                         
   0   2   9        425.20        401.68         9.41 o                         
   1   2   9        242.04        250.95         7.98 o                         
   2   2   9       9050.57       8883.39        90.68 o                         
   3   2   9        202.86        204.33         5.68 o                         
   4   2   9       1173.74       1177.60        15.51 o                         
  -4   3   9        154.62        162.67         7.81 o                         
  -3   3   9        174.50        196.75         8.61 o                         
  -2   3   9       3768.06       3652.37        49.69 o                         
  -1   3   9       5706.18       5628.16        57.22 o                         
   0   3   9       3523.77       3651.43        46.15 o                         
   1   3   9       5572.47       5522.63        68.32 o                         
   2   3   9       3727.10       3772.07        54.61 o                         
   3   3   9        159.93        173.50         5.27 o                         
   4   3   9        168.40        174.19         5.93 o                         
  -4   4   9        216.87        225.91         9.94 o                         
  -3   4   9       8530.26       8589.57        93.10 o                         
  -2   4   9        118.27        132.76         6.83 o                         
  -1   4   9       2276.92       2323.48        33.32 o                         
   0   4   9          5.30          8.16         2.80 o                         
   1   4   9       2429.84       2415.53        36.13 o                         
   2   4   9         99.81        109.05         7.69 o                         
   3   4   9       8478.54       8505.60        62.63 o                         
   4   4   9        176.93        183.74         5.84 o                         
  -4   5   9        529.17        514.03        13.60 o                         
  -3   5   9        193.29        187.39         8.86 o                         
  -2   5   9       3983.97       3917.65        50.70 o                         
  -1   5   9       5201.64       5047.16        65.53 o                         
   0   5   9        677.09        611.51        11.18 o                         
   1   5   9       5412.80       5341.14       108.68 o                         
   2   5   9       4152.27       4124.60        55.12 o                         
   3   5   9        200.44        194.29         5.76 o                         
   4   5   9        511.75        518.04         8.52 o                         
  -4   6   9        948.97        917.34        21.61 o                         
  -3   6   9         53.24         63.87         5.14 o                         
  -2   6   9       4959.82       4857.89        78.63 o                         
  -1   6   9       1835.36       1845.35        29.51 o                         
   0   6   9        463.63        521.32        10.65 o                         
   1   6   9       1942.44       1929.04        31.96 o                         
   2   6   9       5059.46       4962.48        77.34 o                         
   3   6   9         51.55         53.62         3.54 o                         
   4   6   9       1005.55       1002.31        11.81 o                         
  -4   7   9         24.59         26.93         4.45 o                         
  -3   7   9         25.81         27.61         4.36 o                         
  -2   7   9       3545.19       3409.03        33.41 o                         
  -1   7   9       4067.53       4075.41        54.36 o                         
   0   7   9        118.51         91.43         5.72 o                         
   1   7   9       3901.58       3913.63        53.72 o                         
   2   7   9       3428.38       3337.03        29.84 o                         
   3   7   9         38.28         41.28         3.24 o                         
   4   7   9         23.34         26.40         2.42 o                         
  -4   8   9        560.28        549.68        26.88 o                         
  -3   8   9       4432.03       4403.16        49.29 o                         
  -2   8   9       1076.16       1062.03        14.39 o                         
  -1   8   9        725.00        720.73        15.52 o                         
   0   8   9        885.93        777.92        14.26 o                         
   1   8   9        707.76        709.35        17.91 o                         
   2   8   9       1005.25        959.61        12.44 o                         
   3   8   9       4317.01       4308.55        33.90 o                         
   4   8   9        569.41        561.63         8.87 o                         
  -3   9   9        188.82        209.22         8.29 o                         
  -2   9   9       2597.93       2648.93        27.93 o                         
  -1   9   9       1528.70       1543.71        26.01 o                         
   0   9   9        255.40        243.25        12.02 o                         
   1   9   9       1491.11       1496.49        35.04 o                         
   2   9   9       2400.18       2435.37        23.95 o                         
   3   9   9        176.13        184.47         5.97 o                         
  -3  10   9        197.11        202.94         7.12 o                         
  -2  10   9       3750.51       3838.31        34.55 o                         
  -1  10   9       2160.99       2113.59        21.26 o                         
   0  10   9          3.32          3.52         2.57 o                         
   1  10   9       2162.12       2140.00        22.63 o                         
   2  10   9       3822.49       3893.03        35.30 o                         
   3  10   9        187.22        201.04         5.50 o                         
  -3  11   9         69.71         81.12         4.34 o                         
  -2  11   9       1203.35       1222.72        14.46 o                         
  -1  11   9       2359.71       2326.17        22.02 o                         
   0  11   9       1857.62       1871.43        20.80 o                         
   1  11   9       2291.95       2290.58        24.70 o                         
   2  11   9       1265.69       1292.06        16.80 o                         
   3  11   9         66.11         73.54         3.64 o                         
  -3  12   9       2307.39       2251.21        24.90 o                         
  -2  12   9        469.24        486.54         9.01 o                         
  -1  12   9        126.24        133.27         4.82 o                         
   0  12   9       1279.19       1256.97        16.27 o                         
   1  12   9        107.10        120.54         6.25 o                         
   2  12   9        480.28        495.36         9.97 o                         
   3  12   9       2233.54       2184.26        28.36 o                         
  -2  13   9        633.42        655.35         9.33 o                         
  -1  13   9        809.42        813.82        10.48 o                         
   0  13   9          6.37         10.43         2.68 o                         
   1  13   9        815.02        829.61        14.77 o                         
   2  13   9        610.89        629.54        12.42 o                         
  -2  14   9       1174.09       1187.02        13.56 o                         
  -1  14   9       1712.61       1717.11        19.07 o                         
   0  14   9         25.94         36.71         3.62 o                         
   1  14   9       1712.43       1739.41        23.86 o                         
   2  14   9       1166.58       1185.10        17.33 o                         
  -1  15   9        595.95        636.57         8.93 o                         
   0  15   9         19.61         25.76         3.07 o                         
   1  15   9        589.80        605.60        11.32 o                         
  -1  16   9        158.73        174.46         7.20 o                         
   0  16   9       1633.54       1570.95        22.75 o                         
   1  16   9        138.92        147.67         7.76 o                         
   0   0  10        114.97        129.98        11.64 o                         
   1   0  10        541.26        487.05        10.97 o                         
   2   0  10       6740.96       6423.91        86.68 o                         
   3   0  10         85.55         94.56         5.38 o                         
   4   0  10        721.75        721.77        13.30 o                         
  -4   1  10        243.40        252.14         7.94 o                         
  -3   1  10       2132.35       2172.53        28.98 o                         
  -2   1  10       3708.51       3714.36        59.80 o                         
  -1   1  10       6126.51       6332.10        72.15 o                         
   0   1  10        961.73        991.19        19.16 o                         
   1   1  10       6171.54       6455.20        83.73 o                         
   2   1  10       3782.10       3786.66        44.65 o                         
   3   1  10       2127.68       2149.34        21.60 o                         
   4   1  10        227.13        225.50         6.58 o                         
  -4   2  10        169.76        182.16         8.50 o                         
  -3   2  10       4834.68       4676.44        51.35 o                         
  -2   2  10       3694.07       3718.76        66.83 o                         
  -1   2  10       4294.74       4461.66        52.54 o                         
   0   2  10       2075.08       2286.67        31.17 o                         
   1   2  10       4255.59       4469.59        66.92 o                         
   2   2  10       3773.93       3702.74        44.15 o                         
   3   2  10       4868.44       4686.20        36.74 o                         
   4   2  10        163.86        162.28         5.50 o                         
  -4   3  10         86.70        100.24         7.74 o                         
  -3   3  10       1607.87       1629.87        23.26 o                         
  -2   3  10       5453.72       5456.70        80.05 o                         
  -1   3  10       2710.45       2692.86        31.10 o                         
   0   3  10       2100.23       2329.83        32.02 o                         
   1   3  10       2539.86       2561.54        43.43 o                         
   2   3  10       5379.93       5359.04        61.50 o                         
   3   3  10       1723.93       1693.50        16.43 o                         
   4   3  10         94.20         99.44         4.30 o                         
  -4   4  10       1686.17       1639.86        48.69 o                         
  -3   4  10        237.30        263.27         9.97 o                         
  -2   4  10       8801.39       8580.95        98.98 o                         
  -1   4  10       2233.90       2128.49        29.66 o                         
   0   4  10          0.21          9.61         2.95 o                         
   1   4  10       2097.61       2036.56        31.33 o                         
   2   4  10       8917.75       8807.06       106.92 o                         
   3   4  10        232.51        250.04         6.57 o                         
   4   4  10       1707.78       1688.04        18.41 o                         
  -4   5  10        184.23        174.11         8.22 o                         
  -3   5  10       1654.87       1689.62        28.43 o                         
  -2   5  10       3440.22       3392.60        44.31 o                         
  -1   5  10       3691.39       3641.96        49.10 o                         
   0   5  10          1.72         12.59         2.98 o                         
   1   5  10       3684.00       3638.96        58.28 o                         
   2   5  10       3226.13       3255.82        47.31 o                         
   3   5  10       1500.52       1527.95        15.45 o                         
   4   5  10        173.66        173.92         5.08 o                         
  -4   6  10        195.91        189.55         8.84 o                         
  -3   6  10       2590.54       2487.05        36.28 o                         
  -2   6  10       1427.29       1392.37        31.01 o                         
  -1   6  10       1798.53       1772.72        28.68 o                         
   0   6  10       1200.86       1245.82        19.76 o                         
   1   6  10       1809.59       1761.34        34.06 o                         
   2   6  10       1380.19       1351.39        36.89 o                         
   3   6  10       2596.89       2523.14        25.66 o                         
   4   6  10        196.59        193.70         4.83 o                         
  -4   7  10         56.25         67.05         6.20 o                         
  -3   7  10       1619.78       1648.32        25.19 o                         
  -2   7  10       3877.87       3699.98        35.81 o                         
  -1   7  10       1055.60       1053.61        20.69 o                         
   0   7  10        139.57        144.80         9.87 o                         
   1   7  10       1022.78       1026.53        21.90 o                         
   2   7  10       3780.97       3647.73        31.21 o                         
   3   7  10       1611.44       1622.73        16.36 o                         
   4   7  10         51.42         51.98         3.06 o                         
  -4   8  10        700.08        700.46        34.62 o                         
  -3   8  10         76.19         85.40         5.11 o                         
  -2   8  10       4513.57       4442.11        40.03 o                         
  -1   8  10       4333.34       4409.57        64.01 o                         
   0   8  10         14.73         20.31         3.95 o                         
   1   8  10       4427.36       4376.72        64.07 o                         
   2   8  10       4433.91       4333.96        36.30 o                         
   3   8  10         90.21         89.36         4.47 o                         
   4   8  10        716.81        716.65        12.52 o                         
  -3   9  10        711.30        751.95        14.67 o                         
  -2   9  10       2206.10       2232.43        22.88 o                         
  -1   9  10       2930.36       2888.46        29.19 o                         
   0   9  10        499.87        500.80        20.70 o                         
   1   9  10       3036.95       2950.72        28.00 o                         
   2   9  10       2084.62       2090.73        21.22 o                         
   3   9  10        739.89        766.73        11.45 o                         
  -3  10  10       2881.98       2976.18        36.07 o                         
  -2  10  10       1380.14       1372.64        16.00 o                         
  -1  10  10       2296.03       2327.48        24.02 o                         
   0  10  10       1372.62       1349.39        16.35 o                         
   1  10  10       2398.01       2447.79        24.71 o                         
   2  10  10       1306.57       1295.86        16.94 o                         
   3  10  10       2884.17       2949.91        29.97 o                         
  -3  11  10        391.36        384.94         7.80 o                         
  -2  11  10       1901.86       1901.79        20.51 o                         
  -1  11  10        253.03        271.77         6.42 o                         
   0  11  10         22.59         23.37         3.24 o                         
   1  11  10        212.10        222.46         7.15 o                         
   2  11  10       1918.41       1931.66        22.12 o                         
   3  11  10        373.00        377.15         7.28 o                         
  -3  12  10         43.32         46.38         2.83 o                         
  -2  12  10       2690.02       2749.83        28.39 o                         
  -1  12  10       1185.69       1198.76        13.49 o                         
   0  12  10         16.05         19.26         3.07 o                         
   1  12  10       1153.50       1138.51        16.95 o                         
   2  12  10       2738.60       2806.85        31.74 o                         
   3  12  10         37.93         43.83         3.22 o                         
  -2  13  10        535.81        536.24         8.53 o                         
  -1  13  10       1701.14       1702.06        17.51 o                         
   0  13  10        668.83        694.16        10.41 o                         
   1  13  10       1686.37       1713.88        24.59 o                         
   2  13  10        507.04        512.42        10.64 o                         
  -2  14  10        351.88        351.37         6.46 o                         
  -1  14  10         57.67         58.96         3.22 o                         
   0  14  10        620.83        623.34        10.70 o                         
   1  14  10         52.14         60.11         4.27 o                         
   2  14  10        335.63        330.81         7.80 o                         
  -1  15  10        215.95        217.88         4.96 o                         
   0  15  10         75.44         72.86         3.87 o                         
   1  15  10        171.67        174.46         5.72 o                         
   0  16  10         76.36         77.42         5.01 o                         
   1   0  11      12395.45      12159.12       141.56 o                         
   2   0  11       2946.04       2782.57        47.70 o                         
   3   0  11        218.76        235.60         9.77 o                         
   4   0  11        404.11        393.39         9.92 o                         
  -4   1  11        737.58        717.66        13.92 o                         
  -3   1  11       2790.69       2816.37        35.58 o                         
  -2   1  11       2621.50       2586.98        45.33 o                         
  -1   1  11        445.50        503.18        11.04 o                         
   0   1  11        359.60        353.92         8.80 o                         
   1   1  11        471.16        538.13        11.98 o                         
   2   1  11       2649.24       2600.84        38.03 o                         
   3   1  11       2888.27       2840.68        27.44 o                         
   4   1  11        763.09        729.28        12.62 o                         
  -4   2  11        526.05        523.63        14.44 o                         
  -3   2  11        193.90        203.71         7.51 o                         
  -2   2  11       2530.31       2522.12        40.46 o                         
  -1   2  11      11378.36      11276.68       124.69 o                         
   0   2  11       4933.84       4977.14        61.64 o                         
   1   2  11      11486.00      11500.23       158.17 o                         
   2   2  11       2655.63       2662.14        33.84 o                         
   3   2  11        176.10        186.43         5.94 o                         
   4   2  11        534.54        531.76         9.09 o                         
  -4   3  11        785.78        761.61        16.30 o                         
  -3   3  11       1422.42       1439.34        21.24 o                         
  -2   3  11       3572.83       3482.78        51.72 o                         
  -1   3  11        475.57        507.73        10.72 o                         
   0   3  11       3852.88       4115.86        48.97 o                         
   1   3  11        512.61        558.53        15.68 o                         
   2   3  11       3529.49       3452.31        48.63 o                         
   3   3  11       1460.55       1459.66        15.95 o                         
   4   3  11        718.51        696.41         9.92 o                         
  -4   4  11         77.34         88.86        10.31 o                         
  -3   4  11        597.27        599.70        12.71 o                         
  -2   4  11       4207.05       4135.45        63.69 o                         
  -1   4  11       4474.59       4316.80        50.22 o                         
   0   4  11          0.69          4.63         2.75 o                         
   1   4  11       4518.64       4498.85        62.65 o                         
   2   4  11       4110.98       4092.32        52.21 o                         
   3   4  11        569.90        558.25         9.18 o                         
   4   4  11         38.42         38.63         2.91 o                         
  -4   5  11        506.40        490.86        13.99 o                         
  -3   5  11       2225.68       2248.86        32.79 o                         
  -2   5  11       2178.54       2154.30        47.99 o                         
  -1   5  11        245.07        245.34         9.39 o                         
   0   5  11        292.00        373.35         9.17 o                         
   1   5  11        203.82        194.37         9.84 o                         
   2   5  11       2084.03       2075.50        31.57 o                         
   3   5  11       2168.91       2148.54        21.29 o                         
   4   5  11        499.27        505.10         8.54 o                         
  -4   6  11        165.35        178.17         8.19 o                         
  -3   6  11        280.21        285.30        11.41 o                         
  -2   6  11       1547.42       1496.17        18.88 o                         
  -1   6  11       6119.90       6108.14        78.07 o                         
   0   6  11       4944.75       4803.02        57.72 o                         
   1   6  11       6168.31       6157.61        78.24 o                         
   2   6  11       1482.39       1423.60        16.87 o                         
   3   6  11        276.05        283.16         7.86 o                         
   4   6  11        121.64        130.15         4.38 o                         
  -4   7  11        624.26        599.90        23.07 o                         
  -3   7  11       1370.88       1372.08        21.30 o                         
  -2   7  11       3812.64       3749.23        37.03 o                         
  -1   7  11        297.37        292.27        10.92 o                         
   0   7  11       2900.01       2857.66        40.79 o                         
   1   7  11        330.14        318.42        10.43 o                         
   2   7  11       3966.31       3915.17        32.70 o                         
   3   7  11       1302.83       1316.81        15.70 o                         
   4   7  11        612.45        603.46        10.71 o                         
  -3   8  11        490.88        481.53        10.40 o                         
  -2   8  11       1576.02       1569.95        19.82 o                         
  -1   8  11       3061.57       3071.01        52.63 o                         
   0   8  11       1036.94       1032.57        18.75 o                         
   1   8  11       2997.96       2950.21        40.99 o                         
   2   8  11       1650.21       1651.33        17.19 o                         
   3   8  11        472.33        478.54         9.20 o                         
  -3   9  11       2413.30       2446.79        31.04 o                         
  -2   9  11        543.29        551.31         9.91 o                         
  -1   9  11        566.15        581.52         8.93 o                         
   0   9  11          1.90          6.58         3.35 o                         
   1   9  11        493.00        502.39         9.52 o                         
   2   9  11        531.62        530.81         9.42 o                         
   3   9  11       2369.46       2426.01        25.16 o                         
  -3  10  11         71.54         84.12         4.45 o                         
  -2  10  11        815.34        824.70        11.55 o                         
  -1  10  11       3601.46       3601.94        35.64 o                         
   0  10  11       2470.03       2417.64        24.36 o                         
   1  10  11       3549.07       3526.38        33.60 o                         
   2  10  11        807.38        817.95        11.69 o                         
   3  10  11         66.46         79.94         3.81 o                         
  -3  11  11        970.23        923.70        12.93 o                         
  -2  11  11        669.06        672.08        10.61 o                         
  -1  11  11         70.70         75.38         4.05 o                         
   0  11  11       4607.59       4614.54        42.75 o                         
   1  11  11        102.50        105.32         4.79 o                         
   2  11  11        633.33        634.24        11.36 o                         
   3  11  11        890.54        886.33        13.45 o                         
  -3  12  11        409.76        387.27        11.42 o                         
  -2  12  11       1175.50       1219.71        14.96 o                         
  -1  12  11        894.91        920.87        11.66 o                         
   0  12  11        785.25        805.47        11.67 o                         
   1  12  11        919.22        929.99        15.30 o                         
   2  12  11       1262.76       1319.75        17.09 o                         
   3  12  11        453.10        392.58        19.89 o                         
  -2  13  11        534.66        567.03         9.49 o                         
  -1  13  11        311.57        304.46         6.41 o                         
   0  13  11        862.34        844.54        11.82 o                         
   1  13  11        291.38        273.66         8.38 o                         
   2  13  11        543.18        578.88        10.50 o                         
  -2  14  11        420.66        420.61         6.68 o                         
  -1  14  11       2304.55       2371.73        24.30 o                         
   0  14  11       1143.95       1168.29        15.71 o                         
   1  14  11       2353.10       2436.42        30.22 o                         
   2  14  11        374.86        365.59         8.03 o                         
  -1  15  11        261.54        250.65         5.54 o                         
   0  15  11       2153.82       2121.90        24.74 o                         
   1  15  11        278.24        285.27         7.07 o                         
   0  16  11        436.43        415.70        12.98 o                         
   0   0  12      34156.50      33897.36       583.73 o                         
   1   0  12       1062.12        982.30        17.96 o                         
   2   0  12        449.37        472.51        15.68 o                         
   3   0  12        454.58        475.67        11.14 o                         
   4   0  12         31.03         30.62         3.50 o                         
  -4   1  12       1286.72       1252.66        33.60 o                         
  -3   1  12       1779.05       1753.07        26.03 o                         
  -2   1  12       1765.05       1749.41        34.62 o                         
  -1   1  12       2359.11       2481.00        31.83 o                         
   0   1  12        312.24        405.94         9.74 o                         
   1   1  12       2138.68       2196.68        33.09 o                         
   2   1  12       1764.67       1750.88        28.78 o                         
   3   1  12       1701.61       1636.33        19.78 o                         
   4   1  12       1258.79       1235.22        18.20 o                         
  -4   2  12         37.25         41.68         4.88 o                         
  -3   2  12        186.72        203.95         9.20 o                         
  -2   2  12        205.06        212.98        17.54 o                         
  -1   2  12       8008.20       7686.85        88.34 o                         
   0   2  12         33.91         44.46         4.60 o                         
   1   2  12       8092.41       7949.51       112.18 o                         
   2   2  12        205.42        198.04         9.45 o                         
   3   2  12        153.13        170.86         6.19 o                         
   4   2  12         36.11         46.56         3.71 o                         
  -4   3  12        780.53        782.46        19.13 o                         
  -3   3  12       1811.52       1786.87        25.31 o                         
  -2   3  12       2035.71       1961.38        38.24 o                         
  -1   3  12        197.67        189.48         7.79 o                         
   0   3  12       1080.68       1046.25        17.14 o                         
   1   3  12        254.79        248.16        11.34 o                         
   2   3  12       2187.58       2164.19        33.60 o                         
   3   3  12       1704.01       1683.12        19.07 o                         
   4   3  12        835.88        845.88        15.28 o                         
  -4   4  12        119.59        113.74         7.27 o                         
  -3   4  12        544.00        537.98        13.87 o                         
  -2   4  12        157.24        169.07        12.29 o                         
  -1   4  12        951.43        950.01        29.12 o                         
   0   4  12      18893.52      18126.28       195.01 o                         
   1   4  12       1020.91       1008.82        20.75 o                         
   2   4  12        141.28        146.32         8.52 o                         
   3   4  12        536.04        546.32         9.30 o                         
   4   4  12        125.46        118.86         4.74 o                         
  -4   5  12       1081.71       1054.40        19.46 o                         
  -3   5  12       1959.66       1948.07        30.27 o                         
  -2   5  12       1048.92       1021.12        16.08 o                         
  -1   5  12       3108.57       3157.39        47.92 o                         
   0   5  12        917.37        903.13        15.30 o                         
   1   5  12       3061.61       3130.02        48.10 o                         
   2   5  12        972.63        934.67        12.62 o                         
   3   5  12       2011.18       1994.77        19.82 o                         
   4   5  12       1097.32       1096.95        14.08 o                         
  -4   6  12        166.04        157.14         7.11 o                         
  -3   6  12        387.05        392.67        11.30 o                         
  -2   6  12       1284.56       1228.81        17.48 o                         
  -1   6  12       9369.77       9349.87       123.96 o                         
   0   6  12          1.65          7.08         3.37 o                         
   1   6  12       9366.87       9369.26       114.36 o                         
   2   6  12       1348.06       1309.76        15.47 o                         
   3   6  12        341.37        349.80         7.72 o                         
   4   6  12        164.15        163.38         5.34 o                         
  -4   7  12        847.32        796.95        38.30 o                         
  -3   7  12        876.94        910.43        16.80 o                         
  -2   7  12       1215.28       1173.67        17.02 o                         
  -1   7  12         78.53         90.96         9.88 o                         
   0   7  12       1232.80       1208.41        22.79 o                         
   1   7  12         60.11         70.23         6.06 o                         
   2   7  12       1164.12       1124.24        14.50 o                         
   3   7  12        974.84        995.65        13.94 o                         
   4   7  12        870.17        851.86        14.26 o                         
  -3   8  12        168.88        177.71         7.08 o                         
  -2   8  12        135.36        140.04         5.96 o                         
  -1   8  12        774.51        765.50        10.96 o                         
   0   8  12      16674.34      16653.78       232.01 o                         
   1   8  12        731.46        708.26        10.74 o                         
   2   8  12        129.95        131.79         5.39 o                         
   3   8  12        130.83        142.41         5.45 o                         
  -3   9  12        703.85        733.23        13.69 o                         
  -2   9  12        269.68        289.75         7.86 o                         
  -1   9  12       2577.84       2562.13        26.01 o                         
   0   9  12       1863.32       1828.76        19.55 o                         
   1   9  12       2489.72       2465.28        25.64 o                         
   2   9  12        281.28        298.35         6.82 o                         
   3   9  12        752.70        751.86        10.95 o                         
  -3  10  12        114.35        121.39         5.21 o                         
  -2  10  12       1049.53       1043.32        13.43 o                         
  -1  10  12       2390.47       2404.95        23.52 o                         
   0  10  12        116.91        114.76         4.76 o                         
   1  10  12       2484.79       2481.62        25.10 o                         
   2  10  12        977.62        963.53        12.72 o                         
   3  10  12        114.15        116.07         4.60 o                         
  -3  11  12        614.24        614.67         9.68 o                         
  -2  11  12       1049.19       1045.48        13.77 o                         
  -1  11  12        259.57        233.79         6.29 o                         
   0  11  12       1520.71       1492.64        17.69 o                         
   1  11  12        309.84        308.82         7.15 o                         
   2  11  12       1059.51       1054.75        14.88 o                         
   3  11  12        633.35        622.51         9.91 o                         
  -2  12  12         34.39         36.64         3.03 o                         
  -1  12  12        278.85        271.13         6.94 o                         
   0  12  12       5586.90       5730.94        53.06 o                         
   1  12  12        311.37        303.21         7.91 o                         
   2  12  12         42.50         46.79         3.92 o                         
  -2  13  12        513.65        516.45         8.64 o                         
  -1  13  12       2423.67       2450.26        24.31 o                         
   0  13  12        311.75        307.37         7.67 o                         
   1  13  12       2375.67       2404.64        32.06 o                         
   2  13  12        533.11        534.49         9.34 o                         
  -2  14  12        388.48        353.55         6.61 o                         
  -1  14  12       2014.49       2043.61        21.09 o                         
   0  14  12        131.80        139.22         6.60 o                         
   1  14  12       2063.09       2074.33        26.11 o                         
   2  14  12        372.24        347.55        14.36 o                         
  -1  15  12        272.27        259.30         6.02 o                         
   0  15  12        380.79        384.08         8.91 o                         
   1  15  12        278.35        262.15         7.40 o                         
   1   0  13       5562.05       5308.74        67.32 o                         
   2   0  13        224.24        254.24        12.79 o                         
   3   0  13         15.33         16.91         4.27 o                         
   4   0  13        927.05        913.42        34.87 o                         
  -4   1  13       1006.37        983.14        21.89 o                         
  -3   1  13        968.48        971.37        17.99 o                         
  -2   1  13       1127.98       1137.55        27.09 o                         
  -1   1  13       3234.31       3215.82        44.63 o                         
   0   1  13       5421.69       5516.80        68.95 o                         
   1   1  13       3280.03       3331.24        49.62 o                         
   2   1  13       1096.67       1153.71        24.46 o                         
   3   1  13       1000.45        994.09        15.02 o                         
   4   1  13        986.23        959.03        17.23 o                         
  -4   2  13         71.23         70.22         6.25 o                         
  -3   2  13        610.90        611.74        14.21 o                         
  -2   2  13        704.11        750.22        27.41 o                         
  -1   2  13        224.83        241.72         9.50 o                         
   0   2  13      14528.92      13642.66       148.76 o                         
   1   2  13        190.92        185.89        10.27 o                         
   2   2  13        683.68        686.14        17.76 o                         
   3   2  13        580.27        571.00        10.91 o                         
   4   2  13         52.48         59.93         4.67 o                         
  -4   3  13       1399.76       1404.53        30.94 o                         
  -3   3  13        862.91        863.90        17.36 o                         
  -2   3  13        351.77        371.08        24.21 o                         
  -1   3  13       4584.06       4646.70        56.64 o                         
   0   3  13       8255.46       8422.08        94.77 o                         
   1   3  13       4480.20       4622.04        72.25 o                         
   2   3  13        359.91        368.70        13.13 o                         
   3   3  13        839.62        837.92        12.43 o                         
   4   3  13       1357.42       1285.86        18.24 o                         
  -4   4  13        526.43        545.56        19.71 o                         
  -3   4  13         17.54         24.50         5.81 o                         
  -2   4  13        600.35        589.97        12.71 o                         
  -1   4  13       5557.16       5460.27        77.08 o                         
   0   4  13        379.39        406.77        10.54 o                         
   1   4  13       5661.36       5601.81        79.11 o                         
   2   4  13        583.93        582.90         9.71 o                         
   3   4  13         18.45         22.24         3.28 o                         
   4   4  13        538.95        520.10        10.38 o                         
  -4   5  13       1162.04       1133.78        32.52 o                         
  -3   5  13       1194.42       1197.52        28.23 o                         
  -2   5  13       1065.41       1053.14        16.24 o                         
  -1   5  13       1249.08       1217.95        26.44 o                         
   0   5  13       2932.77       2865.43        37.89 o                         
   1   5  13       1152.57       1167.68        24.09 o                         
   2   5  13       1035.56       1031.24        13.84 o                         
   3   5  13       1275.82       1274.97        16.13 o                         
   4   5  13       1228.84       1214.17        19.42 o                         
  -4   6  13         63.21         56.95         5.73 o                         
  -3   6  13        664.56        663.83        14.30 o                         
  -2   6  13       1046.01       1037.12        15.32 o                         
  -1   6  13        495.25        533.94        22.76 o                         
   0   6  13      10955.97      10731.22       121.27 o                         
   1   6  13        571.96        611.34        16.77 o                         
   2   6  13        977.01        975.08        13.71 o                         
   3   6  13        664.17        663.11        11.46 o                         
   4   6  13         76.51         71.02         4.38 o                         
  -3   7  13        198.63        207.09         8.68 o                         
  -2   7  13        259.53        276.13         8.88 o                         
  -1   7  13       4451.82       4675.16        91.22 o                         
   0   7  13       2038.79       1916.78        30.93 o                         
   1   7  13       4149.24       4143.74        56.30 o                         
   2   7  13        244.20        258.09         7.60 o                         
   3   7  13        191.32        194.35         6.36 o                         
  -3   8  13        251.69        250.39         8.43 o                         
  -2   8  13        386.99        386.35         8.70 o                         
  -1   8  13       3793.67       3651.34        36.43 o                         
   0   8  13         38.83         44.78         4.52 o                         
   1   8  13       3817.05       3723.74        33.80 o                         
   2   8  13        373.62        374.93         7.87 o                         
   3   8  13        275.36        259.79         6.80 o                         
  -3   9  13        678.13        710.34        12.72 o                         
  -2   9  13       1367.67       1394.43        17.68 o                         
  -1   9  13        230.39        232.23         7.01 o                         
   0   9  13       1238.98       1217.89        15.94 o                         
   1   9  13        245.78        240.96         7.31 o                         
   2   9  13       1461.37       1480.15        15.82 o                         
   3   9  13        656.82        679.56        10.12 o                         
  -3  10  13        805.55        821.00        14.16 o                         
  -2  10  13        266.24        282.97         7.48 o                         
  -1  10  13        919.59        947.78        12.90 o                         
   0  10  13       2686.27       2660.05        26.14 o                         
   1  10  13        869.95        869.44        13.04 o                         
   2  10  13        235.04        246.79         6.58 o                         
   3  10  13        812.84        810.99        13.00 o                         
  -3  11  13        178.58        178.40         5.20 o                         
  -2  11  13        335.05        356.17         7.58 o                         
  -1  11  13       1961.70       1966.73        19.67 o                         
   0  11  13       1876.22       1933.55        20.53 o                         
   1  11  13       1914.99       1940.91        22.19 o                         
   2  11  13        316.55        332.43         8.53 o                         
   3  11  13        162.63        159.21         6.14 o                         
  -2  12  13       1157.88       1162.38        15.85 o                         
  -1  12  13       2543.79       2553.96        25.86 o                         
   0  12  13          9.76         24.14         3.18 o                         
   1  12  13       2479.05       2524.20        31.44 o                         
   2  12  13       1187.63       1211.26        18.66 o                         
  -2  13  13       1508.66       1452.81        18.47 o                         
  -1  13  13        164.66        172.34         5.14 o                         
   0  13  13        604.50        636.31        12.00 o                         
   1  13  13        149.84        165.86         7.46 o                         
   2  13  13       1456.37       1412.26        21.53 o                         
  -1  14  13        192.32        211.15         5.14 o                         
   0  14  13       3429.25       3490.93        41.42 o                         
   1  14  13        212.25        241.54         7.40 o                         
  -1  15  13        613.61        575.37        14.54 o                         
   0  15  13         69.34         75.38         4.17 o                         
   1  15  13        610.42        595.80        15.15 o                         
   0   0  14       9820.44      10039.77       183.28 o                         
   1   0  14       1660.27       1531.01        27.41 o                         
   2   0  14       1575.23       1563.84        42.95 o                         
   3   0  14        134.17        139.59         6.63 o                         
   4   0  14        153.49        146.40         7.03 o                         
  -4   1  14        635.23        605.41        18.29 o                         
  -3   1  14        912.83        927.80        18.79 o                         
  -2   1  14        341.90        336.55        16.34 o                         
  -1   1  14       3603.32       3647.10        50.15 o                         
   0   1  14       9241.36       9150.92       119.17 o                         
   1   1  14       3754.69       3791.57        60.43 o                         
   2   1  14        286.61        281.57        15.19 o                         
   3   1  14        882.92        879.51        15.91 o                         
   4   1  14        672.43        646.97        13.86 o                         
  -4   2  14       1656.83       1632.40        49.18 o                         
  -3   2  14        645.51        654.04        18.13 o                         
  -2   2  14        741.85        710.06        21.05 o                         
  -1   2  14       3911.93       3894.15        49.19 o                         
   0   2  14        143.87        194.84         7.95 o                         
   1   2  14       3926.55       3908.05        57.45 o                         
   2   2  14        751.54        722.63        12.26 o                         
   3   2  14        643.59        638.27        12.08 o                         
   4   2  14       1609.72       1531.83        25.71 o                         
  -4   3  14        420.38        388.52        16.35 o                         
  -3   3  14       1495.41       1454.17        26.88 o                         
  -2   3  14        360.87        359.87         9.67 o                         
  -1   3  14       2744.41       2817.02        38.14 o                         
   0   3  14       5106.52       4936.98        59.31 o                         
   1   3  14       2753.77       2847.61        48.99 o                         
   2   3  14        390.98        397.02         8.09 o                         
   3   3  14       1472.29       1469.07        17.37 o                         
   4   3  14        396.83        369.39         8.56 o                         
  -4   4  14        466.93        462.55        17.40 o                         
  -3   4  14         83.86         97.85         9.53 o                         
  -2   4  14       1724.24       1666.19        22.01 o                         
  -1   4  14       1878.86       1872.29        33.19 o                         
   0   4  14       6532.12       6407.41        75.01 o                         
   1   4  14       1892.62       1880.37        40.89 o                         
   2   4  14       1794.32       1748.15        20.61 o                         
   3   4  14        140.89        149.42         5.85 o                         
   4   4  14        505.34        484.88        10.27 o                         
  -4   5  14        272.11        258.78        11.95 o                         
  -3   5  14        511.17        514.78        17.55 o                         
  -2   5  14       1458.30       1427.16        19.18 o                         
  -1   5  14       3941.56       4149.59        93.08 o                         
   0   5  14       6751.64       6688.33        78.33 o                         
   1   5  14       4101.61       4144.91        61.40 o                         
   2   5  14       1364.34       1329.60        16.95 o                         
   3   5  14        572.63        569.82        10.63 o                         
   4   5  14        299.84        292.15         8.37 o                         
  -3   6  14        520.71        517.19        17.30 o                         
  -2   6  14        874.49        911.65        14.97 o                         
  -1   6  14       2705.79       2730.34        77.71 o                         
   0   6  14          7.93          9.01         4.05 o                         
   1   6  14       2668.52       2671.49        49.68 o                         
   2   6  14        925.96        968.04        13.91 o                         
   3   6  14        532.49        533.76        10.20 o                         
  -3   7  14       1663.19       1745.84        29.34 o                         
  -2   7  14        253.72        259.21         8.27 o                         
  -1   7  14        501.20        497.98         9.71 o                         
   0   7  14       6915.65       6664.11       186.69 o                         
   1   7  14        455.64        455.57         8.91 o                         
   2   7  14        235.23        241.49         7.21 o                         
   3   7  14       1682.77       1752.80        20.52 o                         
  -3   8  14        212.50        233.40         7.42 o                         
  -2   8  14       1222.62       1224.38        17.24 o                         
  -1   8  14        474.81        496.38         9.40 o                         
   0   8  14       4777.01       4554.93        40.60 o                         
   1   8  14        386.99        416.42         9.10 o                         
   2   8  14       1349.23       1341.16        15.79 o                         
   3   8  14        208.73        228.62         6.49 o                         
  -3   9  14         80.46         83.97         4.48 o                         
  -2   9  14        375.93        397.91         8.27 o                         
  -1   9  14       2948.22       2932.77        28.76 o                         
   0   9  14       4825.20       4718.16        42.09 o                         
   1   9  14       3128.36       3080.88        29.77 o                         
   2   9  14        348.19        366.94         8.15 o                         
   3   9  14         79.94         88.38         4.35 o                         
  -3  10  14        724.61        714.54        11.41 o                         
  -2  10  14        662.71        675.37        11.01 o                         
  -1  10  14       1859.53       1925.88        21.25 o                         
   0  10  14       1220.29       1210.65        14.79 o                         
   1  10  14       1992.38       2010.89        23.77 o                         
   2  10  14        675.24        679.03        10.55 o                         
   3  10  14        722.08        703.57        12.09 o                         
  -2  11  14        102.37        118.78         4.70 o                         
  -1  11  14       1353.08       1385.38        16.15 o                         
   0  11  14       2316.30       2272.74        23.78 o                         
   1  11  14       1354.61       1375.46        17.39 o                         
   2  11  14        124.53        136.24         6.11 o                         
  -2  12  14        934.94        959.71        13.15 o                         
  -1  12  14        515.23        553.77         9.35 o                         
   0  12  14       1767.54       1789.69        22.52 o                         
   1  12  14        597.02        613.00        10.73 o                         
   2  12  14        911.92        910.64        15.31 o                         
  -2  13  14        388.33        381.75         6.77 o                         
  -1  13  14       1062.31       1078.10        14.01 o                         
   0  13  14        388.87        417.62         8.44 o                         
   1  13  14       1041.25       1041.47        17.31 o                         
   2  13  14        372.81        373.08        11.85 o                         
  -1  14  14        599.70        595.78        10.23 o                         
   0  14  14        260.24        248.02         6.87 o                         
   1  14  14        590.23        588.01        11.41 o                         
   0  15  14        524.37        508.53        11.66 o                         
   1   0  15       1751.04       1761.72        34.65 o                         
   2   0  15         12.88         24.00         3.60 o                         
   3   0  15       3129.71       3080.69        40.03 o                         
   4   0  15       1496.34       1424.85        27.00 o                         
  -4   1  15        154.61        161.15         7.61 o                         
  -3   1  15         53.29         56.18         5.98 o                         
  -2   1  15       2528.49       2461.35        28.49 o                         
  -1   1  15       4911.49       4758.68        62.97 o                         
   0   1  15       3601.12       3583.92        53.11 o                         
   1   1  15       4983.80       4864.61        75.65 o                         
   2   1  15       2473.00       2443.26        26.89 o                         
   3   1  15         29.37         33.85         4.21 o                         
   4   1  15        156.03        150.23         7.58 o                         
  -4   2  15       1061.99        991.18        23.30 o                         
  -3   2  15       1190.05       1188.70        27.23 o                         
  -2   2  15       3057.98       2922.19        32.42 o                         
  -1   2  15       1819.87       1836.77        29.91 o                         
   0   2  15         43.61         62.59         5.80 o                         
   1   2  15       1840.46       1862.77        32.98 o                         
   2   2  15       3162.13       3002.91        32.94 o                         
   3   2  15       1143.35       1153.04        18.10 o                         
   4   2  15       1029.78        973.79        20.24 o                         
  -4   3  15         50.93         41.98         5.97 o                         
  -3   3  15         35.99         48.36         5.75 o                         
  -2   3  15       2457.23       2423.94        30.43 o                         
  -1   3  15       5800.09       5673.27        69.42 o                         
   0   3  15       4171.71       4109.77        48.57 o                         
   1   3  15       5925.99       5928.09        81.66 o                         
   2   3  15       2560.12       2473.16        25.38 o                         
   3   3  15         39.00         39.93         4.03 o                         
   4   3  15         56.32         52.89         7.02 o                         
  -4   4  15       1827.21       1760.88        43.19 o                         
  -3   4  15       3429.45       3477.07        64.08 o                         
  -2   4  15         71.65         71.03         5.19 o                         
  -1   4  15         56.12         55.43         8.07 o                         
   0   4  15        258.42        215.70         8.78 o                         
   1   4  15         53.05         61.59         7.66 o                         
   2   4  15         84.99         85.35         4.92 o                         
   3   4  15       3421.48       3494.72        38.36 o                         
   4   4  15       1865.38       1781.48        43.95 o                         
  -3   5  15        262.16        279.97        16.27 o                         
  -2   5  15        866.58        855.66        14.23 o                         
  -1   5  15       3215.51       3301.33        90.23 o                         
   0   5  15       3030.59       3009.47        40.46 o                         
   1   5  15       3242.94       3336.59        53.05 o                         
   2   5  15        869.56        879.13        13.00 o                         
   3   5  15        260.28        251.79         7.80 o                         
  -3   6  15        772.01        771.88        18.66 o                         
  -2   6  15       2370.92       2369.88        26.26 o                         
  -1   6  15       2596.60       2553.87        28.25 o                         
   0   6  15         49.20         45.53         6.74 o                         
   1   6  15       2627.63       2571.16        25.17 o                         
   2   6  15       2182.48       2189.28        26.34 o                         
   3   6  15        816.11        816.72        12.87 o                         
  -3   7  15        157.61        159.06         6.76 o                         
  -2   7  15       1178.75       1212.86        18.37 o                         
  -1   7  15       3219.20       3155.25        33.11 o                         
   0   7  15        447.88        438.44         8.01 o                         
   1   7  15       3155.18       3077.02        28.40 o                         
   2   7  15       1235.52       1222.93        17.20 o                         
   3   7  15        135.62        134.04         5.22 o                         
  -3   8  15       3210.53       3234.36        48.35 o                         
  -2   8  15        149.85        144.18         6.23 o                         
  -1   8  15        518.22        502.10         9.86 o                         
   0   8  15       2140.77       2093.81        22.44 o                         
   1   8  15        436.86        419.36         9.09 o                         
   2   8  15        125.08        114.33         5.74 o                         
   3   8  15       3189.06       3253.07        33.97 o                         
  -3   9  15        677.13        645.39        16.80 o                         
  -2   9  15       1619.10       1630.43        21.23 o                         
  -1   9  15       1209.54       1197.30        15.32 o                         
   0   9  15        284.94        284.56         7.49 o                         
   1   9  15       1301.50       1282.38        16.71 o                         
   2   9  15       1617.30       1615.90        19.89 o                         
   3   9  15        742.50        731.29        11.03 o                         
  -3  10  15        119.99        109.41         6.00 o                         
  -2  10  15       2595.77       2680.55        27.89 o                         
  -1  10  15       1726.29       1740.33        19.67 o                         
   0  10  15         21.65         19.30         3.25 o                         
   1  10  15       1862.99       1843.22        25.59 o                         
   2  10  15       2683.75       2743.03        29.76 o                         
   3  10  15        121.26        117.53         5.96 o                         
  -2  11  15       1151.36       1170.64        14.34 o                         
  -1  11  15       1489.68       1491.89        17.96 o                         
   0  11  15       1079.73       1038.58        13.96 o                         
   1  11  15       1517.04       1534.27        21.54 o                         
   2  11  15       1174.62       1173.60        20.16 o                         
  -2  12  15        237.95        242.17         5.22 o                         
  -1  12  15        129.41        140.79         5.03 o                         
   0  12  15        514.35        515.90        10.58 o                         
   1  12  15         74.02         78.79         6.05 o                         
   2  12  15        238.65        243.83         7.93 o                         
  -2  13  15        923.48        889.59        15.53 o                         
  -1  13  15        266.88        273.65         5.83 o                         
   0  13  15        574.89        604.58        12.02 o                         
   1  13  15        188.25        199.14         7.94 o                         
   2  13  15        933.38        908.14        29.87 o                         
  -1  14  15        816.86        786.90        12.92 o                         
   0  14  15         16.36         19.98         3.00 o                         
   1  14  15        799.42        787.20        16.44 o                         
   0   0  16        357.81        344.75        17.82 o                         
   1   0  16       1316.50       1266.59        28.36 o                         
   2   0  16       8496.42       8226.38        77.49 o                         
   3   0  16        233.18        217.92         8.57 o                         
   4   0  16        135.97        128.32         9.93 o                         
  -4   1  16         93.74         85.78         7.81 o                         
  -3   1  16       1553.92       1558.56        25.26 o                         
  -2   1  16       1945.75       1897.28        21.88 o                         
  -1   1  16       2461.11       2403.79        45.12 o                         
   0   1  16        488.88        496.07        14.81 o                         
   1   1  16       2578.98       2531.18        45.33 o                         
   2   1  16       1893.77       1878.76        22.19 o                         
   3   1  16       1589.23       1615.12        23.13 o                         
   4   1  16         76.71         66.21         6.90 o                         
  -4   2  16         53.63         56.34         6.19 o                         
  -3   2  16       5072.31       5025.46        81.06 o                         
  -2   2  16        860.69        824.18        13.75 o                         
  -1   2  16        874.86        875.62        20.05 o                         
   0   2  16         23.35         22.61         4.73 o                         
   1   2  16        925.37        933.26        26.26 o                         
   2   2  16        897.56        864.76        13.51 o                         
   3   2  16       5234.74       5127.51        57.48 o                         
   4   2  16         43.34         45.74         6.37 o                         
  -4   3  16        237.35        235.19        10.67 o                         
  -3   3  16        595.00        617.08        17.08 o                         
  -2   3  16       4987.32       4876.77        50.71 o                         
  -1   3  16       1897.38       1889.04        36.88 o                         
   0   3  16       1011.72        978.90        20.10 o                         
   1   3  16       1939.20       1947.58        38.02 o                         
   2   3  16       5010.04       4891.89        45.61 o                         
   3   3  16        514.81        541.06        10.69 o                         
   4   3  16        257.39        228.33        17.68 o                         
  -3   4  16         73.51         89.00         7.94 o                         
  -2   4  16       6229.30       6238.10        62.81 o                         
  -1   4  16        418.01        422.59        19.72 o                         
   0   4  16       1467.43       1473.55        22.77 o                         
   1   4  16        328.95        296.40        14.26 o                         
   2   4  16       6318.27       6229.81        52.75 o                         
   3   4  16         87.19         90.80         5.04 o                         
  -3   5  16        485.49        501.51        14.83 o                         
  -2   5  16       2183.24       2194.13        26.67 o                         
  -1   5  16       3951.13       3826.15        38.79 o                         
   0   5  16        122.89        129.59         8.76 o                         
   1   5  16       3822.85       3754.68        35.47 o                         
   2   5  16       2233.19       2233.13        24.81 o                         
   3   5  16        490.10        506.92        10.32 o                         
  -3   6  16       2240.79       2297.26        37.70 o                         
  -2   6  16       2170.38       2192.46        26.66 o                         
  -1   6  16        732.29        741.89        11.19 o                         
   0   6  16         35.81         39.46         3.40 o                         
   1   6  16        698.52        704.56        10.18 o                         
   2   6  16       2259.50       2269.55        24.88 o                         
   3   6  16       2242.60       2308.69        25.93 o                         
  -3   7  16        462.38        466.34        11.56 o                         
  -2   7  16       2325.15       2386.50        28.38 o                         
  -1   7  16        501.26        488.35         9.33 o                         
   0   7  16        456.37        468.23         8.43 o                         
   1   7  16        450.74        440.85         8.37 o                         
   2   7  16       2497.49       2514.46        26.43 o                         
   3   7  16        526.85        547.78         9.65 o                         
  -3   8  16        152.24        157.19         5.98 o                         
  -2   8  16       4096.09       4119.14        45.46 o                         
  -1   8  16       1403.00       1383.76        17.38 o                         
   0   8  16        378.72        372.02         7.75 o                         
   1   8  16       1391.65       1376.17        17.28 o                         
   2   8  16       4260.68       4222.04        42.69 o                         
   3   8  16        162.39        174.10         5.33 o                         
  -3   9  16        804.78        822.51        14.81 o                         
  -2   9  16        872.95        914.54        13.22 o                         
  -1   9  16       2718.85       2747.68        27.58 o                         
   0   9  16        169.76        150.13         5.58 o                         
   1   9  16       2755.95       2781.48        30.39 o                         
   2   9  16        835.42        865.55        14.20 o                         
   3   9  16        797.06        819.04        13.21 o                         
  -2  10  16        463.31        487.76         8.92 o                         
  -1  10  16        459.20        453.64         8.32 o                         
   0  10  16          5.16          5.84         3.01 o                         
   1  10  16        493.07        493.39        11.31 o                         
   2  10  16        454.90        475.37        10.24 o                         
  -2  11  16        861.05        845.33        12.31 o                         
  -1  11  16        403.33        399.69         7.43 o                         
   0  11  16       1919.73       1893.23        21.47 o                         
   1  11  16        390.69        396.07         9.42 o                         
   2  11  16        878.48        860.92        15.50 o                         
  -2  12  16       1255.68       1231.52        15.13 o                         
  -1  12  16        633.99        659.82         9.89 o                         
   0  12  16        596.66        586.01        12.24 o                         
   1  12  16        671.54        705.42        14.02 o                         
   2  12  16       1326.61       1288.97        21.04 o                         
  -1  13  16       1768.81       1717.95        19.04 o                         
   0  13  16        272.63        262.12         7.45 o                         
   1  13  16       1717.73       1681.88        27.27 o                         
  -1  14  16        112.31        114.12         8.06 o                         
   0  14  16        676.71        688.22        11.96 o                         
   1  14  16        126.96        134.72         7.26 o                         
   1   0  17        655.15        627.02        23.13 o                         
   2   0  17       7038.30       6893.75        63.77 o                         
   3   0  17        249.27        251.46         8.70 o                         
  -3   1  17       1672.90       1711.12        27.11 o                         
  -2   1  17       3058.34       3050.46        33.20 o                         
  -1   1  17        284.59        289.81        15.17 o                         
   0   1  17       1307.11       1311.80        30.36 o                         
   1   1  17        296.16        255.53        14.90 o                         
   2   1  17       3062.39       3018.60        34.99 o                         
   3   1  17       1813.85       1846.39        22.93 o                         
  -3   2  17        125.76        130.39         7.96 o                         
  -2   2  17        729.13        700.12        12.81 o                         
  -1   2  17       6290.62       6056.39        86.03 o                         
   0   2  17       1636.52       1505.62        28.98 o                         
   1   2  17       6634.28       6525.99       109.50 o                         
   2   2  17        890.14        875.87        14.59 o                         
   3   2  17        134.46        151.61         7.13 o                         
  -3   3  17       1654.79       1679.71        30.86 o                         
  -2   3  17       2804.60       2814.41        31.74 o                         
  -1   3  17        990.24        940.96        12.28 o                         
   0   3  17        124.27        131.31         9.25 o                         
   1   3  17        889.17        848.90        12.71 o                         
   2   3  17       2718.97       2702.01        29.72 o                         
   3   3  17       1564.29       1597.46        22.66 o                         
  -3   4  17       1040.90       1077.33        24.40 o                         
  -2   4  17       2139.09       2134.09        24.47 o                         
  -1   4  17       2646.10       2537.99        26.30 o                         
   0   4  17        391.56        412.37        15.39 o                         
   1   4  17       2656.77       2565.10        25.17 o                         
   2   4  17       2067.77       2049.22        22.44 o                         
   3   4  17        937.40        936.45        14.74 o                         
  -3   5  17       2324.36       2394.40        44.98 o                         
  -2   5  17       2503.22       2467.30        30.11 o                         
  -1   5  17        567.12        613.46        11.04 o                         
   0   5  17        165.23        176.84         5.97 o                         
   1   5  17        591.44        620.17        10.98 o                         
   2   5  17       2439.12       2423.27        26.35 o                         
   3   5  17       2416.77       2485.80        30.30 o                         
  -3   6  17        410.67        404.39        11.36 o                         
  -2   6  17        936.03        931.73        14.25 o                         
  -1   6  17       5470.00       5437.04        53.02 o                         
   0   6  17        986.68        989.44        12.98 o                         
   1   6  17       5519.04       5453.39        46.65 o                         
   2   6  17        864.92        861.59        13.72 o                         
   3   6  17        365.74        382.94         8.70 o                         
  -3   7  17       1432.82       1413.88        27.44 o                         
  -2   7  17       2238.29       2311.06        26.45 o                         
  -1   7  17         49.01         57.57         4.15 o                         
   0   7  17       1606.07       1643.34        17.64 o                         
   1   7  17         42.00         47.64         3.78 o                         
   2   7  17       2233.56       2241.29        25.29 o                         
   3   7  17       1494.32       1520.26        19.26 o                         
  -3   8  17        348.26        370.92         8.08 o                         
  -2   8  17       1897.95       1928.31        23.72 o                         
  -1   8  17        858.62        895.34        13.23 o                         
   0   8  17        924.20        934.99        12.36 o                         
   1   8  17        960.77        984.22        13.95 o                         
   2   8  17       1885.38       1915.12        23.35 o                         
   3   8  17        315.26        327.03         6.71 o                         
  -3   9  17        460.67        463.56        16.57 o                         
  -2   9  17       1586.84       1584.85        19.59 o                         
  -1   9  17        442.73        438.15         8.75 o                         
   0   9  17          1.30          3.68         3.02 o                         
   1   9  17        475.94        465.22         9.56 o                         
   2   9  17       1547.16       1544.65        21.25 o                         
   3   9  17        492.31        498.02        16.05 o                         
  -2  10  17        922.94        947.32        12.89 o                         
  -1  10  17       2343.80       2370.50        24.64 o                         
   0  10  17        586.32        585.83        12.14 o                         
   1  10  17       2470.31       2475.99        32.55 o                         
   2  10  17        918.94        933.71        14.76 o                         
  -2  11  17        579.28        573.62         8.94 o                         
  -1  11  17        691.12        690.37         9.95 o                         
   0  11  17       1814.78       1806.43        22.29 o                         
   1  11  17        667.64        670.83        12.69 o                         
   2  11  17        545.35        543.35        11.23 o                         
  -2  12  17        453.22        429.79         8.14 o                         
  -1  12  17        827.16        847.90        11.14 o                         
   0  12  17        711.56        701.45        13.05 o                         
   1  12  17        873.74        895.37        14.87 o                         
   2  12  17        447.17        430.20        11.86 o                         
  -1  13  17        320.18        312.36         5.85 o                         
   0  13  17        203.64        201.02         6.14 o                         
   1  13  17        382.27        368.11         7.99 o                         
   0  14  17        512.15        480.24        15.62 o                         
   0   0  18       4962.31       4837.92       160.20 o                         
   1   0  18       1760.86       1701.42        20.40 o                         
   2   0  18        304.65        304.82         8.83 o                         
   3   0  18        880.29        914.66        16.66 o                         
  -3   1  18       2956.74       3014.86        43.38 o                         
  -2   1  18       2218.87       2197.24        25.81 o                         
  -1   1  18       1587.58       1569.08        18.62 o                         
   0   1  18        556.55        532.29        20.29 o                         
   1   1  18       1394.33       1368.43        17.52 o                         
   2   1  18       2115.55       2075.15        26.54 o                         
   3   1  18       3005.11       3016.40        37.94 o                         
  -3   2  18        190.06        215.82         9.30 o                         
  -2   2  18       1226.17       1232.98        17.99 o                         
  -1   2  18       5323.24       5161.23        54.03 o                         
   0   2  18         33.68         27.41         6.57 o                         
   1   2  18       5503.94       5340.92        48.24 o                         
   2   2  18       1292.10       1317.74        19.00 o                         
   3   2  18        165.27        166.30         7.08 o                         
  -3   3  18       1318.51       1346.26        28.35 o                         
  -2   3  18       1343.91       1387.66        19.92 o                         
  -1   3  18       1886.21       1860.22        20.43 o                         
   0   3  18         21.02         20.82         3.43 o                         
   1   3  18       1947.24       1943.34        22.65 o                         
   2   3  18       1333.31       1377.53        19.06 o                         
   3   3  18       1230.54       1267.18        18.58 o                         
  -3   4  18        296.48        310.18        12.23 o                         
  -2   4  18        668.09        694.92        12.24 o                         
  -1   4  18        488.09        490.25         9.31 o                         
   0   4  18       9956.14       9479.79        75.63 o                         
   1   4  18        507.24        513.93         9.53 o                         
   2   4  18        630.83        647.53        12.26 o                         
   3   4  18        285.43        305.97         8.03 o                         
  -3   5  18       1291.09       1326.62        28.06 o                         
  -2   5  18        215.94        229.32         7.67 o                         
  -1   5  18       1454.25       1430.03        18.65 o                         
   0   5  18        863.31        837.45        11.65 o                         
   1   5  18       1503.28       1466.69        17.48 o                         
   2   5  18        263.29        274.58         7.91 o                         
   3   5  18       1393.39       1444.47        19.15 o                         
  -3   6  18        200.69        199.39         8.74 o                         
  -2   6  18       1322.19       1304.00        17.31 o                         
  -1   6  18       2922.67       2906.07        30.70 o                         
   0   6  18        161.43        162.85         5.64 o                         
   1   6  18       2838.11       2759.04        27.96 o                         
   2   6  18       1220.93       1202.91        16.47 o                         
   3   6  18        177.88        187.34         5.95 o                         
  -3   7  18       1604.79       1572.54        28.91 o                         
  -2   7  18       2528.32       2585.17        29.00 o                         
  -1   7  18        547.50        541.12         9.79 o                         
   0   7  18        313.96        273.96         7.03 o                         
   1   7  18        554.18        550.03         9.55 o                         
   2   7  18       2672.59       2696.48        29.87 o                         
   3   7  18       1639.97       1602.89        19.47 o                         
  -3   8  18        257.06        252.33        11.95 o                         
  -2   8  18          4.93         10.50         2.75 o                         
  -1   8  18       1257.63       1246.12        15.65 o                         
   0   8  18       4573.44       4606.72        43.88 o                         
   1   8  18       1175.00       1177.91        15.72 o                         
   2   8  18         10.77         12.42         3.19 o                         
   3   8  18        238.44        228.96         6.33 o                         
  -2   9  18        253.24        252.46         6.73 o                         
  -1   9  18       1225.38       1255.37        15.88 o                         
   0   9  18        166.02        191.65         6.77 o                         
   1   9  18       1176.63       1201.52        18.68 o                         
   2   9  18        287.83        297.19         7.46 o                         
  -2  10  18        536.78        554.32         8.63 o                         
  -1  10  18       1249.36       1279.07        15.14 o                         
   0  10  18        138.47        136.03         5.49 o                         
   1  10  18       1259.84       1306.30        21.14 o                         
   2  10  18        513.67        534.61         9.82 o                         
  -2  11  18       1503.37       1497.06        18.71 o                         
  -1  11  18        260.41        246.82         5.78 o                         
   0  11  18        532.80        522.94         9.85 o                         
   1  11  18        239.36        224.72         7.45 o                         
   2  11  18       1536.36       1539.05        24.41 o                         
  -1  12  18        470.12        481.32         7.67 o                         
   0  12  18       2507.64       2559.14        33.35 o                         
   1  12  18        476.74        475.94         9.22 o                         
  -1  13  18       1178.35       1161.12        21.25 o                         
   0  13  18        866.84        827.10        13.78 o                         
   1  13  18       1134.48       1148.80        30.44 o                         
   1   0  19       3577.46       3570.75        37.65 o                         
   2   0  19        149.95        149.18         6.41 o                         
   3   0  19        101.44        114.71         5.98 o                         
  -3   1  19        313.04        310.22         9.52 o                         
  -2   1  19       1209.78       1223.67        18.19 o                         
  -1   1  19       2372.58       2293.41        25.75 o                         
   0   1  19       4446.15       4366.17        40.77 o                         
   1   1  19       2115.25       2080.85        23.43 o                         
   2   1  19       1087.50       1096.34        18.01 o                         
   3   1  19        334.51        339.02         9.40 o                         
  -3   2  19        357.77        378.76        10.95 o                         
  -2   2  19         59.63         65.94         4.83 o                         
  -1   2  19        545.36        552.73        10.52 o                         
   0   2  19       7401.73       7184.16        58.69 o                         
   1   2  19        558.09        575.99        10.27 o                         
   2   2  19         59.90         65.59         4.95 o                         
   3   2  19        355.63        383.04         9.81 o                         
  -3   3  19         10.65         13.14         3.91 o                         
  -2   3  19        314.30        319.64         8.36 o                         
  -1   3  19       2128.43       2126.65        24.59 o                         
   0   3  19       4174.21       3987.13        37.69 o                         
   1   3  19       2023.06       2005.57        22.92 o                         
   2   3  19        374.66        362.21         9.14 o                         
   3   3  19         14.13         15.64         3.52 o                         
  -3   4  19        816.54        829.00        19.24 o                         
  -2   4  19         76.40         87.65         5.12 o                         
  -1   4  19       2326.21       2310.17        25.40 o                         
   0   4  19        756.25        786.12        11.17 o                         
   1   4  19       2297.88       2314.36        26.08 o                         
   2   4  19         91.18        100.41         5.79 o                         
   3   4  19        846.25        839.45        12.82 o                         
  -3   5  19        244.11        248.18         9.36 o                         
  -2   5  19        938.00        947.21        14.10 o                         
  -1   5  19        556.32        565.39        11.11 o                         
   0   5  19       6982.81       6823.74        58.13 o                         
   1   5  19        575.91        584.99        10.04 o                         
   2   5  19        832.41        846.63        13.18 o                         
   3   5  19        225.15        231.17         6.53 o                         
  -3   6  19        398.27        389.14        13.35 o                         
  -2   6  19        167.77        157.24         6.41 o                         
  -1   6  19        245.15        240.42         7.45 o                         
   0   6  19       4656.58       4632.97        40.27 o                         
   1   6  19        228.13        208.22         6.86 o                         
   2   6  19        142.33        139.86         6.32 o                         
   3   6  19        441.50        444.85         8.34 o                         
  -3   7  19        249.91        255.12        12.52 o                         
  -2   7  19         28.62         33.55         3.72 o                         
  -1   7  19       2861.88       2918.60        30.84 o                         
   0   7  19        581.24        579.13         9.70 o                         
   1   7  19       2865.40       2886.28        28.22 o                         
   2   7  19         20.01         26.71         3.64 o                         
   3   7  19        215.17        199.70         6.08 o                         
  -2   8  19        283.57        295.32         6.68 o                         
  -1   8  19       2767.62       2794.14        28.58 o                         
   0   8  19          0.52          4.10         2.82 o                         
   1   8  19       2797.12       2848.59        30.22 o                         
   2   8  19        252.43        252.68         6.95 o                         
  -2   9  19       1088.66       1095.89        14.22 o                         
  -1   9  19        540.88        533.99         8.79 o                         
   0   9  19       2399.81       2352.10        29.44 o                         
   1   9  19        515.30        513.22        11.69 o                         
   2   9  19        992.41        974.41        14.34 o                         
  -2  10  19        146.83        147.95         4.38 o                         
  -1  10  19          7.02          6.81         2.28 o                         
   0  10  19       4056.61       4198.97        44.25 o                         
   1  10  19          6.11          9.21         3.29 o                         
   2  10  19        136.96        142.67         4.72 o                         
  -2  11  19         18.58         24.66         4.26 o                         
  -1  11  19       1555.91       1559.02        18.43 o                         
   0  11  19        378.74        370.27         8.25 o                         
   1  11  19       1575.54       1604.75        22.36 o                         
   2  11  19         18.90         19.89         8.10 o                         
  -1  12  19       1404.96       1369.00        16.13 o                         
   0  12  19         19.71         26.10         2.76 o                         
   1  12  19       1321.48       1290.84        21.38 o                         
   0  13  19       1589.70       1446.60        50.82 o                         
   0   0  20       6854.69       6726.61        83.92 o                         
   1   0  20        665.01        658.55        11.92 o                         
   2   0  20        875.39        883.08        13.13 o                         
   3   0  20        386.48        418.36         9.45 o                         
  -3   1  20        250.31        263.80         8.74 o                         
  -2   1  20        185.15        191.02         7.40 o                         
  -1   1  20       2475.71       2438.81        27.22 o                         
   0   1  20       2094.53       2073.78        22.82 o                         
   1   1  20       2670.90       2640.94        26.76 o                         
   2   1  20        181.37        182.08         7.09 o                         
   3   1  20        238.16        241.39         7.41 o                         
  -3   2  20        104.39        109.19         6.05 o                         
  -2   2  20        597.08        610.42        12.03 o                         
  -1   2  20       1659.46       1640.87        19.95 o                         
   0   2  20       1025.18        984.29        12.63 o                         
   1   2  20       1643.18       1622.84        19.25 o                         
   2   2  20        634.23        622.26        11.88 o                         
   3   2  20        101.05        107.03         5.33 o                         
  -3   3  20        616.20        621.91        13.39 o                         
  -2   3  20        532.74        543.99        10.84 o                         
  -1   3  20       2207.30       2204.57        25.35 o                         
   0   3  20       3897.68       3812.18        39.36 o                         
   1   3  20       2114.70       2126.70        23.68 o                         
   2   3  20        542.44        546.54        10.63 o                         
   3   3  20        580.90        595.88        11.47 o                         
  -3   4  20        298.14        299.98         9.97 o                         
  -2   4  20        268.86        287.21         8.08 o                         
  -1   4  20       1117.24       1141.79        16.29 o                         
   0   4  20       4738.72       4639.19        42.81 o                         
   1   4  20       1163.68       1163.31        16.02 o                         
   2   4  20        342.18        367.43         9.05 o                         
   3   4  20        331.77        341.11         7.87 o                         
  -3   5  20         71.13         72.75         6.29 o                         
  -2   5  20         90.04         88.95         4.83 o                         
  -1   5  20       2237.51       2199.53        26.94 o                         
   0   5  20       3617.47       3690.41        35.27 o                         
   1   5  20       2473.80       2413.29        24.80 o                         
   2   5  20         93.52         93.33         5.25 o                         
   3   5  20         81.13         81.42         4.21 o                         
  -3   6  20        238.72        233.17        11.42 o                         
  -2   6  20        845.20        878.75        14.60 o                         
  -1   6  20       1175.83       1171.50        17.20 o                         
   0   6  20         18.19         13.05         3.03 o                         
   1   6  20       1072.99       1062.79        14.52 o                         
   2   6  20        813.70        842.64        15.34 o                         
   3   6  20        229.20        229.54         6.80 o                         
  -2   7  20        245.49        250.07         7.35 o                         
  -1   7  20        743.10        718.58        11.22 o                         
   0   7  20       2462.32       2518.09        28.75 o                         
   1   7  20        624.83        619.42        11.14 o                         
   2   7  20        280.12        278.44         7.03 o                         
  -2   8  20        430.80        431.75         8.72 o                         
  -1   8  20        495.30        532.91         9.10 o                         
   0   8  20       2925.65       2930.72        30.36 o                         
   1   8  20        594.38        636.62        11.66 o                         
   2   8  20        474.41        456.41         8.20 o                         
  -2   9  20        362.83        372.30         7.42 o                         
  -1   9  20       1046.13       1042.82        13.29 o                         
   0   9  20       1441.44       1506.68        21.61 o                         
   1   9  20       1061.26       1062.28        16.63 o                         
   2   9  20        364.05        373.20         7.56 o                         
  -2  10  20        632.66        617.06        10.51 o                         
  -1  10  20        882.12        892.10        11.22 o                         
   0  10  20         31.57         28.98         3.32 o                         
   1  10  20        897.03        902.50        14.98 o                         
   2  10  20        664.39        625.34        27.99 o                         
  -1  11  20        490.53        473.98         7.31 o                         
   0  11  20       2592.29       2589.32        33.38 o                         
   1  11  20        474.03        459.65         8.78 o                         
   0  12  20        972.39       1014.92        15.48 o                         
   1   0  21          8.58         11.12         3.40 o                         
   2   0  21         10.66          9.49         3.27 o                         
   3   0  21       1963.42       1925.63        27.64 o                         
  -3   1  21        235.81        208.73         7.23 o                         
  -2   1  21        935.03        982.83        15.79 o                         
  -1   1  21       1073.28       1086.35        14.42 o                         
   0   1  21       2569.64       2643.91        27.12 o                         
   1   1  21       1018.57       1028.51        14.78 o                         
   2   1  21        888.57        916.01        15.59 o                         
   3   1  21        227.99        210.07         6.19 o                         
  -3   2  21        572.96        564.98        12.00 o                         
  -2   2  21        839.25        906.64        15.27 o                         
  -1   2  21       1415.53       1413.98        17.87 o                         
   0   2  21          2.96         11.66         2.82 o                         
   1   2  21       1392.50       1408.54        17.27 o                         
   2   2  21        909.29        961.82        15.79 o                         
   3   2  21        596.67        601.02        10.58 o                         
  -3   3  21        204.15        195.80         7.54 o                         
  -2   3  21        524.37        514.73        10.74 o                         
  -1   3  21       3431.21       3429.00        36.31 o                         
   0   3  21       2663.38       2682.40        28.44 o                         
   1   3  21       3122.18       3157.78        32.45 o                         
   2   3  21        558.06        565.55        11.54 o                         
   3   3  21        184.48        192.68         5.70 o                         
  -3   4  21       1587.96       1502.00        39.06 o                         
  -2   4  21         50.39         52.78         4.51 o                         
  -1   4  21        345.89        379.29         9.12 o                         
   0   4  21        108.27         97.99         4.76 o                         
   1   4  21        367.14        390.96         8.80 o                         
   2   4  21         43.43         40.76         3.99 o                         
   3   4  21       1599.86       1572.59        23.71 o                         
  -3   5  21        175.64        187.82        13.26 o                         
  -2   5  21        576.41        595.58        10.81 o                         
  -1   5  21       1628.78       1665.92        23.57 o                         
   0   5  21       2893.97       2945.93        31.24 o                         
   1   5  21       1783.35       1796.15        19.74 o                         
   2   5  21        558.67        586.62        10.69 o                         
   3   5  21        213.54        208.06         6.14 o                         
  -2   6  21       1515.72       1550.46        21.22 o                         
  -1   6  21       1091.85       1095.87        15.83 o                         
   0   6  21         19.88         19.81         3.06 o                         
   1   6  21       1049.43       1045.00        14.95 o                         
   2   6  21       1501.24       1554.08        22.10 o                         
  -2   7  21        374.78        363.53         7.92 o                         
  -1   7  21       1865.85       1950.22        21.84 o                         
   0   7  21       1116.44       1177.41        16.72 o                         
   1   7  21       1846.46       1937.64        22.85 o                         
   2   7  21        390.61        384.86         8.64 o                         
  -2   8  21        175.39        176.98         5.03 o                         
  -1   8  21        277.13        268.44         6.71 o                         
   0   8  21         89.34         93.18         4.56 o                         
   1   8  21        337.60        335.16         9.29 o                         
   2   8  21        144.33        133.56         4.95 o                         
  -2   9  21        663.31        654.58        10.98 o                         
  -1   9  21        534.47        537.95         8.62 o                         
   0   9  21       1598.48       1624.14        22.14 o                         
   1   9  21        528.75        561.07        12.12 o                         
   2   9  21        640.29        633.44        12.08 o                         
  -1  10  21        723.45        734.38         9.59 o                         
   0  10  21         18.24         19.37         2.71 o                         
   1  10  21        742.04        747.77        13.60 o                         
  -1  11  21       1390.92       1285.29        18.98 o                         
   0  11  21        989.69        972.59        14.39 o                         
   1  11  21       1378.62       1348.75        27.44 o                         
   0   0  22       2036.55       2072.72        29.57 o                         
   1   0  22         78.29         75.73         4.60 o                         
   2   0  22       2173.63       2208.92        26.34 o                         
   3   0  22        430.46        412.80        12.13 o                         
  -3   1  22        471.69        468.45        16.32 o                         
  -2   1  22       1347.41       1358.37        18.97 o                         
  -1   1  22       2013.63       1987.73        21.78 o                         
   0   1  22        984.08        981.82        13.41 o                         
   1   1  22       2006.77       2030.89        22.97 o                         
   2   1  22       1269.06       1294.74        18.84 o                         
   3   1  22        489.76        483.02        11.56 o                         
  -3   2  22       2004.63       1947.91        47.88 o                         
  -2   2  22        830.61        850.32        15.04 o                         
  -1   2  22        178.74        180.11         6.39 o                         
   0   2  22         89.88        110.54         5.23 o                         
   1   2  22        183.09        188.54         6.05 o                         
   2   2  22        894.11        916.47        14.58 o                         
   3   2  22       2007.41       1997.55        38.69 o                         
  -3   3  22        344.44        327.79        12.50 o                         
  -2   3  22       1038.83       1046.23        15.67 o                         
  -1   3  22       1402.72       1422.58        18.18 o                         
   0   3  22       1278.70       1239.14        16.05 o                         
   1   3  22       1437.84       1452.34        17.25 o                         
   2   3  22       1080.94       1070.13        16.14 o                         
   3   3  22        338.54        334.85        10.83 o                         
  -2   4  22       2912.35       2912.32        35.68 o                         
  -1   4  22         45.90         48.08         4.32 o                         
   0   4  22         34.68         48.03         3.69 o                         
   1   4  22         41.38         44.85         3.89 o                         
   2   4  22       2857.75       2879.22        32.24 o                         
  -2   5  22        450.19        452.59         8.67 o                         
  -1   5  22       2639.34       2703.64        31.31 o                         
   0   5  22         90.93         93.72         4.53 o                         
   1   5  22       2680.57       2742.53        29.17 o                         
   2   5  22        442.40        451.90         8.66 o                         
  -2   6  22        761.10        761.42        11.31 o                         
  -1   6  22        107.22        114.04         5.22 o                         
   0   6  22        168.69        199.81         6.94 o                         
   1   6  22        106.17        110.99         5.05 o                         
   2   6  22        691.43        693.90        12.23 o                         
  -2   7  22       2038.61       2055.33        24.07 o                         
  -1   7  22        925.75        957.51        13.57 o                         
   0   7  22        814.04        841.61        12.43 o                         
   1   7  22        892.50        920.34        14.37 o                         
   2   7  22       2160.69       2164.04        26.14 o                         
  -2   8  22       1096.52       1128.40        15.76 o                         
  -1   8  22         91.58        106.10         4.46 o                         
   0   8  22        887.70        861.19        11.96 o                         
   1   8  22         94.46        106.47         5.94 o                         
   2   8  22       1090.64       1114.67        18.88 o                         
  -1   9  22       1842.00       1840.25        20.57 o                         
   0   9  22          0.10          6.77         2.70 o                         
   1   9  22       1773.21       1811.83        29.55 o                         
  -1  10  22        137.29        128.53         4.06 o                         
   0  10  22        472.86        449.04         9.56 o                         
   1  10  22        133.06        132.17         5.65 o                         
   0  11  22        159.17        151.32         6.10 o                         
   1   0  23         59.41         66.84         4.28 o                         
   2   0  23       2263.74       2360.55        30.10 o                         
  -2   1  23       1961.57       1966.30        25.82 o                         
  -1   1  23       1009.74       1016.45        13.60 o                         
   0   1  23        129.16        127.04         5.19 o                         
   1   1  23       1017.21       1044.70        14.82 o                         
   2   1  23       1893.91       1912.17        25.75 o                         
  -2   2  23       1155.55       1177.36        17.58 o                         
  -1   2  23       1988.77       2069.35        24.20 o                         
   0   2  23         41.46         48.99         3.69 o                         
   1   2  23       1981.48       2038.84        21.74 o                         
   2   2  23       1158.82       1180.73        16.73 o                         
  -2   3  23       1319.17       1346.90        18.02 o                         
  -1   3  23        381.00        400.70         8.99 o                         
   0   3  23        186.32        183.77         6.24 o                         
   1   3  23        347.59        378.31         8.56 o                         
   2   3  23       1271.45       1315.43        17.98 o                         
  -2   4  23       1854.31       1825.98        23.41 o                         
  -1   4  23        471.23        470.35         9.10 o                         
   0   4  23        270.69        253.98         6.71 o                         
   1   4  23        443.31        448.70         9.49 o                         
   2   4  23       1785.20       1776.51        22.27 o                         
  -2   5  23       2100.85       2085.27        25.89 o                         
  -1   5  23        116.76        118.19         5.20 o                         
   0   5  23          0.67          6.57         2.67 o                         
   1   5  23         99.54        106.12         5.07 o                         
   2   5  23       2085.42       2099.64        23.41 o                         
  -2   6  23        769.85        751.13        10.62 o                         
  -1   6  23       1981.84       1995.24        23.91 o                         
   0   6  23        134.43        128.43         5.13 o                         
   1   6  23       2057.39       2102.07        25.52 o                         
   2   6  23        790.42        756.96        12.50 o                         
  -2   7  23        878.07        850.10        13.50 o                         
  -1   7  23       1248.72       1279.63        16.97 o                         
   0   7  23        295.83        312.87         6.78 o                         
   1   7  23       1191.52       1236.40        19.30 o                         
   2   7  23        819.89        796.48        13.72 o                         
  -1   8  23        332.58        345.14         6.47 o                         
   0   8  23        131.53        122.11         5.25 o                         
   1   8  23        311.92        316.12         8.30 o                         
  -1   9  23         22.44         27.09         2.10 o                         
   0   9  23        181.86        181.80         5.42 o                         
   1   9  23         26.43         27.43         2.95 o                         
   0  10  23         84.31         89.33         4.61 o                         
   0   0  24       1458.92       1490.80        26.92 o                         
   1   0  24       3435.10       3512.48        38.51 o                         
   2   0  24        103.51        105.27         5.23 o                         
  -2   1  24       1262.67       1247.33        17.13 o                         
  -1   1  24        713.34        720.32        11.97 o                         
   0   1  24         44.32         49.49         3.74 o                         
   1   1  24        687.84        682.66        11.24 o                         
   2   1  24       1152.32       1140.94        16.78 o                         
  -2   2  24       1875.42       1922.87        24.49 o                         
  -1   2  24       1650.79       1659.39        20.91 o                         
   0   2  24        242.19        235.41         6.72 o                         
   1   2  24       1632.50       1646.95        20.95 o                         
   2   2  24       1866.26       1924.67        23.19 o                         
  -2   3  24        958.90        978.25        14.51 o                         
  -1   3  24        607.01        592.92        10.56 o                         
   0   3  24        117.27        106.26         4.89 o                         
   1   3  24        640.05        620.74        10.74 o                         
   2   3  24        945.11        972.14        13.59 o                         
  -2   4  24          4.10          8.55         2.30 o                         
  -1   4  24       2227.54       2164.64        25.23 o                         
   0   4  24       2107.59       2149.86        24.55 o                         
   1   4  24       2227.50       2195.56        25.45 o                         
   2   4  24          7.30         13.02         2.33 o                         
  -2   5  24        734.03        726.41        11.51 o                         
  -1   5  24        416.91        410.77         8.04 o                         
   0   5  24         81.19         84.42         4.54 o                         
   1   5  24        421.22        422.59         7.82 o                         
   2   5  24        724.66        730.55        10.95 o                         
  -2   6  24        731.73        686.33        14.12 o                         
  -1   6  24        698.93        698.70        11.85 o                         
   0   6  24          1.65          3.41         2.55 o                         
   1   6  24        713.50        731.67        12.09 o                         
   2   6  24        747.35        698.87        13.46 o                         
  -1   7  24        177.48        164.05         5.36 o                         
   0   7  24        407.92        388.56         7.71 o                         
   1   7  24        176.04        159.55         6.20 o                         
  -1   8  24        890.64        826.01        11.08 o                         
   0   8  24       2110.91       2152.34        26.29 o                         
   1   8  24        905.61        841.59        13.81 o                         
   0   9  24        726.81        769.01        13.98 o                         
   1   0  25       1481.51       1572.98        18.72 o                         
   2   0  25          2.85          6.25         2.59 o                         
  -2   1  25        646.29        654.93        10.24 o                         
  -1   1  25        684.11        724.88        11.55 o                         
   0   1  25       1612.20       1593.62        19.12 o                         
   1   1  25        665.83        704.38        11.33 o                         
   2   1  25        680.35        716.34        12.66 o                         
  -2   2  25        286.90        273.59         6.12 o                         
  -1   2  25        119.13        130.90         5.09 o                         
   0   2  25       5237.68       5239.18        51.39 o                         
   1   2  25        114.65        124.10         5.10 o                         
   2   2  25        300.18        284.38         6.14 o                         
  -2   3  25        368.12        382.62         7.65 o                         
  -1   3  25       1212.45       1214.93        15.66 o                         
   0   3  25        386.40        405.84         9.95 o                         
   1   3  25       1166.29       1190.74        15.77 o                         
   2   3  25        413.92        417.47         7.33 o                         
  -2   4  25        102.60        100.06         4.74 o                         
  -1   4  25       1269.33       1320.41        17.19 o                         
   0   4  25         26.26         31.14         3.37 o                         
   1   4  25       1260.63       1303.06        15.62 o                         
   2   4  25        103.74        103.56         3.95 o                         
  -1   5  25        779.33        832.81        11.78 o                         
   0   5  25       2299.91       2295.16        28.85 o                         
   1   5  25        748.38        785.46        11.16 o                         
  -1   6  25         43.25         53.95         3.15 o                         
   0   6  25       2780.22       2677.49        32.24 o                         
   1   6  25         48.69         60.35         3.38 o                         
  -1   7  25       1378.91       1353.55        16.16 o                         
   0   7  25        369.29        371.85         6.81 o                         
   1   7  25       1404.60       1350.18        21.58 o                         
   0   8  25         42.33         30.58         3.47 o                         
   0   0  26       2199.67       2250.42        36.13 o                         
   1   0  26        790.33        767.74        11.16 o                         
   2   0  26         27.81         21.08         2.53 o                         
  -2   1  26        124.33        127.17         4.86 o                         
  -1   1  26       1462.53       1481.38        17.97 o                         
   0   1  26       2584.95       2635.91        27.81 o                         
   1   1  26       1496.62       1485.22        17.81 o                         
   2   1  26        131.68        125.39         5.07 o                         
  -2   2  26        186.97        179.34         7.94 o                         
  -1   2  26        258.36        262.18         6.12 o                         
   0   2  26         11.46         11.61         2.68 o                         
   1   2  26        300.60        306.23         6.61 o                         
   2   2  26        178.83        181.44         6.89 o                         
  -1   3  26        628.87        623.58         8.81 o                         
   0   3  26       2731.08       2774.57        33.63 o                         
   1   3  26        591.68        594.10        10.22 o                         
  -1   4  26        468.04        457.19         7.41 o                         
   0   4  26       1593.28       1604.92        21.05 o                         
   1   4  26        474.72        456.71         7.97 o                         
  -1   5  26       1598.11       1630.81        20.25 o                         
   0   5  26       1285.59       1245.08        16.90 o                         
   1   5  26       1607.60       1605.57        20.08 o                         
  -1   6  26        877.24        841.32        12.63 o                         
   0   6  26         59.24         64.56         3.38 o                         
   1   6  26        900.93        850.60        22.90 o                         
   0   7  26       2402.81       2456.07        41.40 o                         
   1   0  27         51.56         63.20         3.03 o                         
  -1   1  27       1022.05       1022.53        12.52 o                         
   0   1  27       1645.64       1618.84        18.12 o                         
   1   1  27       1002.56        982.90        12.99 o                         
  -1   2  27        902.11        902.83        12.04 o                         
   0   2  27        151.92        150.63         5.37 o                         
   1   2  27        915.09        919.56        12.91 o                         
  -1   3  27       1502.70       1461.18        17.12 o                         
   0   3  27       2392.15       2457.75        27.58 o                         
   1   3  27       1495.54       1432.44        21.13 o                         
  -1   4  27         34.04         36.11         2.90 o                         
   0   4  27         41.09         36.81         2.89 o                         
   1   4  27         46.91         45.12         4.52 o                         
   0   5  27       1496.97       1526.55        26.96 o                         
   0   0  28       1197.10       1253.82        26.92 o                         
   1   0  28        421.99        428.96        11.19 o                         
  -1   1  28        971.71        903.93        25.22 o                         
   0   1  28        368.28        349.84         7.84 o                         
   1   1  28        953.62        883.57        16.19 o                         
   0   2  28         34.69         44.30         3.35 o                         
   0   3  28       1351.78       1285.00        20.80 o                         
   0   4  28        719.95        629.02        35.35 o                         
                                                                                
